# Supplementary material for: YAP inhibition overcomes adaptive resistance in HER2-positive gastric cancer treated with trastuzumab via the AKT/mTOR and ERK/mTOR axis
Source: Gastric Cancer. 2024 May 23;27(4):785–801. doi: 10.1007/s10120-024-01508-3 (PMC11193831; doi:10.1007/s10120-024-01508-3)
Supplement: Supplementary file 3 — (TXT 2565 kb) [file 10120_2024_1508_MOESM3_ESM.txt]

Gene	dmso_r1	dmso_r2	Trastuzumab_r1	Trastuzumab_r2	EntrezID	Symbol	HumanGene	Control	Treatment	Diff	Rank	RandomIndex	Label	group	rank
GC	-0.00683017210308164	-0.085187	-0.119314392509009	-0.093209	2638	GC	GC	-0.00683017210308164	-0.119314392509009	-0.112484220405927	6808	11620		none	1
NDST2	-0.339982429266535	0.051234	-0.10617827586869	-0.082947	8509	NDST2	NDST2	-0.339982429266535	-0.10617827586869	0.233804153397844	15025	11878		none	1
ZNF610	0.00509258424941431	0.3131	0.367035541247176	0.28673	162963	ZNF610	ZNF610	0.00509258424941431	0.367035541247176	0.361942956997761	16180	816		none	1
KIF26B	-0.22201072265273	-0.28735	-0.0511658271516439	-0.039971	55083	KIF26B	KIF26B	-0.22201072265273	-0.0511658271516439	0.170844895501086	14100	767		none	1
PNPLA4	-0.0622905027932961	-0.14586	-0.284982815010145	-0.22263	8228	PNPLA4	PNPLA4	-0.0622905027932961	-0.284982815010145	-0.222692312216848	4017	10056		none	1
ISYNA1	0.250765903766444	0.15837	0.365960279312088	0.28589	51477	ISYNA1	ISYNA1	0.250765903766444	0.365960279312088	0.115194375545644	13047	12444		none	1
KCNK17	-0.431564245810056	-0.38066	-0.440614179376732	-0.34421	89822	KCNK17	KCNK17	-0.431564245810056	-0.440614179376732	-0.00904993356667622	9793	2935		none	1
SPRR4	0.251509280951523	0.050459	0.161071677728637	0.12583	163778	SPRR4	SPRR4	0.251509280951523	0.161071677728637	-0.0904376032228857	7419	2242		none	1
C1orf167	-0.37260091908452	-0.55272	-0.502569748017486	-0.39261	284498	C1orf167	C1orf167	-0.37260091908452	-0.502569748017486	-0.129968828932966	6320	1819		none	1
C20orf96	0.0185168498828618	0.085631	0.134164527876806	0.10481	140680	C20orf96	C20orf96	0.0185168498828618	0.134164527876806	0.115647677993944	13055	11375		none	1
RASSF1	-0.0118309605334294	0.39361	-0.00204696590523614	-0.0015991	11186	RASSF1	RASSF1	-0.0118309605334294	-0.00204696590523614	0.0097839946281933	10327	12426		none	1
MTRF1	-0.287799603532168	-0.044551	-0.334240052227008	-0.26111	9617	MTRF1	MTRF1	-0.287799603532168	-0.334240052227008	-0.0464404486948403	8645	10464		none	1
PERP	-0.171708866462426	-0.32579	-0.462081015866514	-0.36098	64065	PERP	PERP	-0.171708866462426	-0.462081015866514	-0.290372149404088	2677	2094		none	1
NXPH2	0.113105965038746	-0.031709	0.0812181181636062	0.063448	11249	NXPH2	NXPH2	0.113105965038746	0.0812181181636062	-0.0318878468751395	9113	4190		none	1
GAB2	0.0121350693818706	-0.034738	-0.197246561401937	-0.15409	9846	GAB2	GAB2	0.0121350693818706	-0.197246561401937	-0.209381630783807	4310	1859		none	1
ATP1B1	0.28050099116958	0.11031	-0.0144405117734782	-0.011281	481	ATP1B1	ATP1B1	0.28050099116958	-0.0144405117734782	-0.294941502943058	2593	349		none	1
TBRG4	-0.544095783023968	-0.47052	-0.402736797639544	-0.31462	9238	TBRG4	TBRG4	-0.544095783023968	-0.402736797639544	0.141358985384424	13563	7275		none	1
RILPL2	-0.500810956929176	-0.6474	-0.245287728573166	-0.19162	196383	RILPL2	RILPL2	-0.500810956929176	-0.245287728573166	0.255523228356011	15306	11741		none	1
NR5A1	-0.179424220580285	0.051882	-0.16958416804808	-0.13248	2516	NR5A1	NR5A1	-0.179424220580285	-0.16958416804808	0.00984005253220518	10328	150		none	1
SLC6A2	-0.252827085961434	-0.14827	-0.0946435314674125	-0.073936	6530	SLC6A2	SLC6A2	-0.252827085961434	-0.0946435314674125	0.158183554494022	13868	6993		none	1
CELA3B	0.201162371598486	-0.03376	0.306270441177412	0.23926	23436	CELA3B	CELA3B	0.201162371598486	0.306270441177412	0.105108069578926	12806	12414		none	1
KRTAP5-5	-0.182386466029915	0.22744	0.0801953392515409	0.062649	439915	KRTAP5-5	KRTAP5-5	-0.182386466029915	0.0801953392515409	0.262581805281456	15376	9443		none	1
ANGPT2	-0.133188412326545	-0.10354	-0.102071799335642	-0.079739	285	ANGPT2	ANGPT2	-0.133188412326545	-0.102071799335642	0.0311166129909036	10932	14774		none	1
INPP4A	-0.419602631104704	-0.044141	-0.482050166089567	-0.37658	3631	INPP4A	INPP4A	-0.419602631104704	-0.482050166089567	-0.0624475349848632	8193	15898		none	1
SERHL2	-0.405985312668949	0.2261	-0.235303153461639	-0.18382	253190	SERHL2	SERHL2	-0.405985312668949	-0.235303153461639	0.17068215920731	14097	13238		none	1
SHC3	-0.242554964858533	-0.40985	-0.216294058537772	-0.16897	53358	SHC3	SHC3	-0.242554964858533	-0.216294058537772	0.0262609063207613	10797	6977		none	1
CDV3	-0.135598756532709	-0.38272	-0.373960740138632	-0.29214	55573	CDV3	CDV3	-0.135598756532709	-0.373960740138632	-0.238361983605923	3697	1994		none	1
TAS2R20	0.342820778518652	0.35437	0.399383004461057	0.312	259295	TAS2R20	TAS2R20	0.342820778518652	0.399383004461057	0.056562225942405	11628	15385		none	1
EXT1	0.6187038205082	0.45397	0.252020916404785	0.19688	2131	EXT1	EXT1	0.6187038205082	0.252020916404785	-0.366682904103415	1576	3780		none	1
THAP2	-0.167068390701027	-0.37404	-0.132449229075595	-0.10347	83591	THAP2	THAP2	-0.167068390701027	-0.132449229075595	0.0346191616254325	11030	5786		none	1
RANBP6	0.123411876013696	0.06176	-0.0429298327583669	-0.033537	26953	RANBP6	RANBP6	0.123411876013696	-0.0429298327583669	-0.166341708772063	5349	1573		none	1
KATNAL1	-0.10572625698324	0.17151	0.266677760639013	0.20833	84056	KATNAL1	KATNAL1	-0.10572625698324	0.266677760639013	0.372404017622253	16234	5837		none	1
NIPA2	-0.215309064696342	-0.12031	-0.392009779763314	-0.30624	81614	NIPA2	NIPA2	-0.215309064696342	-0.392009779763314	-0.176700715066973	5075	6354		none	1
FAM9A	0.160569471976933	0.16105	-0.211916206373487	-0.16555	171482	FAM9A	FAM9A	0.160569471976933	-0.211916206373487	-0.37248567835042	1527	15318		none	1
SLC16A2	-0.0263606055145071	-0.001208	0.211096959184849	0.16491	6567	SLC16A2	SLC16A2	-0.0263606055145071	0.211096959184849	0.237457564699356	15074	10497		none	1
EAPP	-0.954147143629483	-0.48357	-0.710287312549203	-0.55488	55837	EAPP	EAPP	-0.954147143629483	-0.710287312549203	0.24385983108028	15165	15711		none	1
PHKA1	0.0719589115155884	0.14886	0.286954128557805	0.22417	5255	PHKA1	PHKA1	0.0719589115155884	0.286954128557805	0.214995217042217	14779	8257		none	1
SEC11A	-0.0888628581726437	-0.0029158	-0.0136033435525886	-0.010627	23478	SEC11A	SEC11A	-0.0888628581726437	-0.0136033435525886	0.0752595146200551	12096	3664		none	1
PPM1K	0.297215714543161	0.082891	0.549586856202917	0.42934	152926	PPM1K	PPM1K	0.297215714543161	0.549586856202917	0.252371141659756	15272	866		none	1
JAK1	-0.447299062894215	-0.4548	-0.925685319474402	-0.72315	3716	JAK1	JAK1	-0.447299062894215	-0.925685319474402	-0.478386256580186	717	5624		none	1
TMOD3	-0.526187150837989	-0.60471	-0.563859678317471	-0.44049	29766	TMOD3	TMOD3	-0.526187150837989	-0.563859678317471	-0.0376725274794822	8915	10494		none	1
FAM199X	-0.314921607496846	-0.16038	-0.536965329202962	-0.41948	139231	FAM199X	FAM199X	-0.314921607496846	-0.536965329202962	-0.222043721706116	4028	16419		none	1
H3F3C	0.210837538295188	0.22744	-0.166601596251944	-0.13015	440093	H3F3C	H3F3C	0.210837538295188	-0.166601596251944	-0.377439134547132	1483	4392		none	1
OR52E6	0.101937285997477	0.069719	0.289821493718038	0.22641	390078	OR52E6	OR52E6	0.101937285997477	0.289821493718038	0.187884207720561	14396	10769		none	1
SMARCA4	0.239705352315733	-0.06993	0.273999782387465	0.21405	6597	SMARCA4	SMARCA4	0.239705352315733	0.273999782387465	0.0342944300717329	11022	4865		none	1
TLR3	0.134055685709137	-0.070375	-0.253326591611677	-0.1979	7098	TLR3	TLR3	0.134055685709137	-0.253326591611677	-0.387382277320814	1372	1190		none	1
RBM7	-0.345783023968283	-0.56325	-0.465550015680903	-0.36369	10179	RBM7	RBM7	-0.345783023968283	-0.465550015680903	-0.119766991712621	6591	15513		none	1
CD247	-0.266275455036944	-0.27038	-0.0481397328486121	-0.037607	919	CD247	CD247	-0.266275455036944	-0.0481397328486121	0.218135722188332	14814	12603		none	1
11-Mar	-0.220929446747162	-0.013734	-0.0673869214866776	-0.052643	3290	11-Mar	11-Mar	-0.220929446747162	-0.0673869214866776	0.153542525260484	13770	12811		none	1
PTGES3L-AARSD1	-0.308355109028654	-0.492	-0.611721635166186	-0.47788	100885850	PTGES3L-AARSD1	PTGES3L-AARSD1	-0.308355109028654	-0.611721635166186	-0.303366526137532	2466	12331		none	1
KRT32	-0.663126238961975	-0.73363	-0.513872799073227	-0.40144	3882	KRT32	KRT32	-0.663126238961975	-0.513872799073227	0.149253439888749	13699	3950		none	1
HPX	-0.0230886195710939	-0.22305	-0.119666412785376	-0.093484	3263	HPX	HPX	-0.0230886195710939	-0.119666412785376	-0.0965777932142825	7249	6861		none	1
PRKCE	0.292687871688593	0.034145	0.217689338905921	0.17006	5581	PRKCE	PRKCE	0.292687871688593	0.217689338905921	-0.0749985327826715	7846	1677		none	1
ITLN2	0.611776896738151	0.22243	0.313502857764607	0.24491	142683	ITLN2	ITLN2	0.611776896738151	0.313502857764607	-0.298274038973544	2540	368		none	1
HHAT	0.0946037574337718	-0.070536	-0.305745610947191	-0.23885	55733	HHAT	HHAT	0.0946037574337718	-0.305745610947191	-0.400349368380962	1255	15408		none	1
2-Mar	0.0726865200937106	0.10308	-0.138862398474152	-0.10848	28456	2-Mar	2-Mar	0.0726865200937106	-0.138862398474152	-0.211548918567863	4250	15479		none	1
RSG1	0.0179311587673455	0.24235	0.0796653887263906	0.062235	79363	RSG1	RSG1	0.0179311587673455	0.0796653887263906	0.0617342299590452	11769	16527		none	1
NTRK2	-0.291662912236439	0.031889	-0.551033339520356	-0.43047	4915	NTRK2	NTRK2	-0.291662912236439	-0.551033339520356	-0.259370427283917	3259	12459		none	1
ARHGDIG	0.2712087763561	0.16207	0.290218316575035	0.22672	398	ARHGDIG	ARHGDIG	0.2712087763561	0.290218316575035	0.0190095402189345	10583	7709		none	1
DDX4	0.293476302036403	0.29568	0.0162006131553177	0.012656	54514	DDX4	DDX4	0.293476302036403	0.0162006131553177	-0.277275688881085	2931	12724		none	1
PFN3	-0.325587943773653	-0.061246	0.204863000108806	0.16004	345456	PFN3	PFN3	-0.325587943773653	0.204863000108806	0.530450943882459	16705	2376		top	84
G6PC3	0.124876103802487	-0.30612	-0.376533688340448	-0.29415	92579	G6PC3	G6PC3	0.124876103802487	-0.376533688340448	-0.501409792142935	588	12557		bottom	481
IGFL1	0.173477203099658	-0.10861	-0.256373167094425	-0.20028	374918	IGFL1	IGFL1	0.173477203099658	-0.256373167094425	-0.429850370194082	1010	12073		none	1
LMF2	0.0949889619751307	0.28755	0.121002809761842	0.094528	91289	LMF2	LMF2	0.0949889619751307	0.121002809761842	0.0260138477867116	10786	8466		none	1
CEP57	-0.774328707875293	-1.3852	-1.09695918484905	-0.85695	9702	CEP57	CEP57	-0.774328707875293	-1.09695918484905	-0.322630476973754	2189	12333		none	1
SLC1A5	-0.143629482789692	-0.17622	-0.241089086731396	-0.18834	6510	SLC1A5	SLC1A5	-0.143629482789692	-0.241089086731396	-0.0974596039417039	7235	7961		none	1
CYFIP2	0.0259359794557578	-0.21468	-0.212556243239611	-0.16605	26999	CYFIP2	CYFIP2	0.0259359794557578	-0.212556243239611	-0.238492222695368	3690	16293		none	1
KIF5B	0.207379708055506	0.24878	0.173667603253947	0.13567	3799	KIF5B	KIF5B	0.207379708055506	0.173667603253947	-0.0337121048015581	9051	8948		none	1
SNX19	-0.0856730942512164	-0.073695	-0.62662169340954	-0.48952	399979	SNX19	SNX19	-0.0856730942512164	-0.62662169340954	-0.540948599158324	416	3294		bottom	260
CCR6	-0.0778586231753469	-0.47345	-0.403108019021896	-0.31491	1235	CCR6	CCR6	-0.0778586231753469	-0.403108019021896	-0.325249395846549	2149	10868		none	1
ZSCAN16	0.0655861416471436	-0.15916	-0.047424171632286	-0.037048	80345	ZSCAN16	ZSCAN16	0.0655861416471436	-0.047424171632286	-0.11301031327943	6791	3114		none	1
CRELD1	0.138155523517751	0.029054	0.0225894611529624	0.017647	78987	CRELD1	CRELD1	0.138155523517751	0.0225894611529624	-0.115566062364789	6714	8830		none	1
ZNF678	-0.0101401153360966	-0.15031	-0.114418110483164	-0.089384	339500	ZNF678	ZNF678	-0.0101401153360966	-0.114418110483164	-0.104277995147067	7038	9463		none	1
GSTP1	-0.269395386556136	-0.18048	-0.643685076260393	-0.50285	2950	GSTP1	GSTP1	-0.269395386556136	-0.643685076260393	-0.374289689704256	1516	10962		none	1
KRTAP19-5	-0.481122724815282	-0.362	-0.448371426194149	-0.35027	337972	KRTAP19-5	KRTAP19-5	-0.481122724815282	-0.448371426194149	0.0327512986211332	10981	16547		none	1
MYPOP	-0.244199405298252	-0.10816	-0.100407703483721	-0.078439	339344	MYPOP	MYPOP	-0.244199405298252	-0.100407703483721	0.143791701814531	13613	6678		none	1
DDB2	-0.126712020183817	0.031294	-0.555231981362126	-0.43375	1643	DDB2	DDB2	-0.126712020183817	-0.555231981362126	-0.42851996117831	1020	8825		none	1
DPCD	0.131634078212291	-0.2363	0.255656325804366	0.19972	25911	DPCD	DPCD	0.131634078212291	0.255656325804366	0.124022247592076	13233	16825		none	1
MAGI3	0.152358533069021	-0.14692	-0.20876722499216	-0.16309	260425	MAGI3	MAGI3	0.152358533069021	-0.20876722499216	-0.361125758061181	1640	7498		none	1
TMCC1	-0.231652099477383	-0.12585	-0.18435621891821	-0.14402	23023	TMCC1	TMCC1	-0.231652099477383	-0.18435621891821	0.0472958805591736	11388	671		none	1
FH	-0.435596503874572	-0.56733	-0.553772697307365	-0.43261	2271	FH	FH	-0.435596503874572	-0.553772697307365	-0.118176193432793	6643	12992		none	1
UBE3B	-0.243512344566589	-0.44813	-0.227558707381545	-0.17777	89910	UBE3B	UBE3B	-0.243512344566589	-0.227558707381545	0.0159536371850434	10498	3956		none	1
CCDC152	-0.0680528023067219	-0.1245	0.0119971070333651	0.0093722	100129792	CCDC152	CCDC152	-0.0680528023067219	0.0119971070333651	0.0800499093400871	12201	8168		none	1
CACNG1	-0.277268426743557	-0.30278	-0.4234483906273	-0.3308	786	CACNG1	CACNG1	-0.277268426743557	-0.4234483906273	-0.146179963883743	5880	10587		none	1
FAM134C	-0.377275184717967	-0.84216	0.192740701864427	0.15057	162427	FAM134C	FAM134C	-0.377275184717967	0.192740701864427	0.570015886582395	16744	5244		top	87
XAGE2	0.311294827896918	0.44494	0.426072541778406	0.33285	9502	XAGE2	XAGE2	0.311294827896918	0.426072541778406	0.114777713881488	13033	253		none	1
FBXL4	-0.095642232834745	0.10093	-0.30289104652428	-0.23662	26235	FBXL4	FBXL4	-0.095642232834745	-0.30289104652428	-0.207248813689535	4368	6041		none	1
SLCO6A1	-0.0376858442962696	-0.11009	-0.0409265173674004	-0.031972	133482	SLCO6A1	SLCO6A1	-0.0376858442962696	-0.0409265173674004	-0.00324067307113076	9961	10358		none	1
OR51A4	0.40849702649126	0.17655	0.221734371899821	0.17322	401666	OR51A4	OR51A4	0.40849702649126	0.221734371899821	-0.186762654591438	4840	10824		none	1
CHST14	0.583787619390881	0.52806	0.629079434975454	0.49144	113189	CHST14	CHST14	0.583787619390881	0.629079434975454	0.0452918155845732	11339	7300		none	1
EPHA4	0.228689854027753	0.56754	0.231066109407902	0.18051	2043	EPHA4	EPHA4	0.228689854027753	0.231066109407902	0.00237625538014916	10116	8058		none	1
JUNB	-0.0202761758875473	0.27253	0.0181424850071364	0.014173	3726	JUNB	JUNB	-0.0202761758875473	0.0181424850071364	0.0384186608946837	11129	1388		none	1
RAB25	0.194911245269418	0.047955	0.253877023316543	0.19833	57111	RAB25	RAB25	0.194911245269418	0.253877023316543	0.0589657780471251	11699	13933		none	1
GOLGA6D	-0.415649216074969	-0.18972	-0.355847696827337	-0.27799	653643	GOLGA6D	GOLGA6D	-0.415649216074969	-0.355847696827337	0.0598015192476313	11727	15672		none	1
NOBOX	-0.101049738691656	-0.33502	-0.0911156482613398	-0.07118	135935	NOBOX	NOBOX	-0.101049738691656	-0.0911156482613398	0.00993409043031632	10334	3652		none	1
TOPORS	-0.430178861056046	-0.17095	0.0445849680941622	0.03483	10210	TOPORS	TOPORS	-0.430178861056046	0.0445849680941622	0.474763829150208	16613	863		none	1
IGFL2	-0.0511274553973689	-0.19662	-0.0348666483189432	-0.027238	147920	IGFL2	IGFL2	-0.0511274553973689	-0.0348666483189432	0.0162608070784257	10504	935		none	1
HOXC5	-0.231010091908452	-0.032056	-0.218380578721334	-0.1706	3222	HOXC5	HOXC5	-0.231010091908452	-0.218380578721334	0.0126295131871176	10387	3711		none	1
BARX2	-0.0865155883943053	-0.22669	-0.0687962826658815	-0.053744	8538	BARX2	BARX2	-0.0865155883943053	-0.0687962826658815	0.0177193057284237	10548	152		none	1
EXT2	-0.215072535591999	-0.22975	-0.246017370600547	-0.19219	2132	EXT2	EXT2	-0.215072535591999	-0.246017370600547	-0.030944835008548	9149	16262		none	1
PTCHD3	-0.196240313570013	-0.01106	-0.0385622211839402	-0.030125	374308	PTCHD3	PTCHD3	-0.196240313570013	-0.0385622211839402	0.157678092386072	13858	8875		none	1
FBXW2	0.0293870517210308	0.0057206	-0.108597615222637	-0.084837	26190	FBXW2	FBXW2	0.0293870517210308	-0.108597615222637	-0.137984666943668	6103	14491		none	1
CXCR5	0.14860785727158	-0.060975	0.355143656274601	0.27744	643	CXCR5	CXCR5	0.14860785727158	0.355143656274601	0.206535799003021	14661	7929		none	1
HCLS1	-0.151975581185799	-0.075714	-0.257154012071095	-0.20089	3059	HCLS1	HCLS1	-0.151975581185799	-0.257154012071095	-0.105178430885296	7014	5274		none	1
YAP1	-0.237520273923229	-0.21502	-1.00306577658873	-0.7836	10413	YAP1	YAP1	-0.237520273923229	-1.00306577658873	-0.765545502665502	56	16059		bottom	76
SEPN1	0.202243647504055	0.28195	0.48507114009767	0.37894	57190	SEPN1	SEPN1	0.202243647504055	0.48507114009767	0.282827492593615	15576	312		none	1
DHRS3	0.180910974950442	0.36341	0.363208120787757	0.28374	9249	DHRS3	DHRS3	0.180910974950442	0.363208120787757	0.182297145837316	14300	5982		none	1
KBTBD4	-0.421675076590377	-0.58061	-0.490805870418136	-0.38342	55709	KBTBD4	KBTBD4	-0.421675076590377	-0.490805870418136	-0.0691307938277594	7995	5350		none	1
SYCE2	-0.0838732204000721	0.032777	-0.0100405143336256	-0.0078437	256126	SYCE2	SYCE2	-0.0838732204000721	-0.0100405143336256	0.0738327060664465	12059	6739		none	1
EFEMP2	-0.243557397729321	-0.22172	0.252302532625879	0.1971	30008	EFEMP2	EFEMP2	-0.243557397729321	0.252302532625879	0.4958599303552	16656	8309		top	71
PGAM5	0.0465410434312489	0.1901	-0.2361352013876	-0.18447	192111	PGAM5	PGAM5	0.0465410434312489	-0.2361352013876	-0.282676244818849	2822	1370		none	1
CSRP2	0.035068255541539	0.011425	0.454746193380739	0.35525	1466	CSRP2	CSRP2	0.035068255541539	0.454746193380739	0.4196779378392	16453	8175		none	1
HLA-DRB1	-0.203888087943774	-0.17225	-0.627620150920693	-0.4903	3123	HLA-DRB1	HLA-DRB1	-0.203888087943774	-0.627620150920693	-0.423732062976919	1049	6042		none	1
TMEM221	0.0458382140926293	0.2817	0.103360833584014	0.080746	100130519	TMEM221	TMEM221	0.0458382140926293	0.103360833584014	0.0575226194913851	11650	13830		none	1
DIRAS1	-0.475693818706073	-0.32756	-0.0221030331347086	-0.017267	148252	DIRAS1	DIRAS1	-0.475693818706073	-0.0221030331347086	0.453590785571365	16558	3218		none	1
PANK1	0.0666933231212831	0.26497	0.291152770399575	0.22745	53354	PANK1	PANK1	0.0666933231212831	0.291152770399575	0.224459447278292	14908	4411		none	1
SYT4	0.234512975310867	-0.15489	-0.0673549196433715	-0.052618	6860	SYT4	SYT4	0.234512975310867	-0.0673549196433715	-0.301867894954238	2488	9667		none	1
OR10G4	0.221458821409263	0.21084	-0.141345741514711	-0.11042	390264	OR10G4	OR10G4	0.221458821409263	-0.141345741514711	-0.362804562923974	1616	16603		none	1
CLEC2B	0.281942692377005	0.37458	0.300369301271753	0.23465	9976	CLEC2B	CLEC2B	0.281942692377005	0.300369301271753	0.0184266088947483	10570	3575		none	1
CD300C	-0.0244064245810056	-0.16646	-0.125654597704828	-0.098162	10871	CD300C	CD300C	-0.0244064245810056	-0.125654597704828	-0.101248173123822	7131	7158		none	1
OR4M1	-0.0356775995674896	-0.077478	0.0628221785574849	0.049077	441670	OR4M1	OR4M1	-0.0356775995674896	0.0628221785574849	0.0984997781249746	12639	2668		none	1
CSN2	0.0373682194990088	-0.059712	-0.362952106041308	-0.28354	1447	CSN2	CSN2	0.0373682194990088	-0.362952106041308	-0.400320325540317	1256	6623		none	1
PAIP2B	-0.286999909893675	-0.52365	-0.536107679802357	-0.41881	400961	PAIP2B	PAIP2B	-0.286999909893675	-0.536107679802357	-0.249107769908682	3472	9242		none	1
CHSY1	-0.150736619210669	-0.059011	-0.0652363976165027	-0.050963	22856	CHSY1	CHSY1	-0.150736619210669	-0.0652363976165027	0.0855002215941659	12342	13598		none	1
MTA3	-0.118838979996396	-0.3144	-0.071892781024187	-0.056163	57504	MTA3	MTA3	-0.118838979996396	-0.071892781024187	0.0469461989722088	11375	5680		none	1
GLOD5	0.633154622454496	0.50922	0.52943849565735	0.4136	392465	GLOD5	GLOD5	0.633154622454496	0.52943849565735	-0.103716126797146	7053	5617		none	1
MRGPRF	-0.249909893674536	-0.21845	0.0262338310686696	0.020494	116535	MRGPRF	MRGPRF	-0.249909893674536	0.0262338310686696	0.276143724743205	15510	3419		none	1
TIMM17B	0.208776356100198	0.1633	0.406128993029998	0.31727	10245	TIMM17B	TIMM17B	0.208776356100198	0.406128993029998	0.1973526369298	14540	3629		none	1
TBC1D10C	-0.507208506037124	-0.53354	-0.467201310795502	-0.36498	374403	TBC1D10C	TBC1D10C	-0.507208506037124	-0.467201310795502	0.0400071952416221	11179	10846		none	1
QPCT	-0.24093305100018	-0.12383	-0.52280771372431	-0.40842	25797	QPCT	QPCT	-0.24093305100018	-0.52280771372431	-0.28187466272413	2835	10499		none	1
CCDC54	0.00423893944854929	-0.19763	0.0712412234944733	0.055654	84692	CCDC54	CCDC54	0.00423893944854929	0.0712412234944733	0.067002284045924	11909	5537		none	1
NPC2	0.156041629122364	0.090908	0.160994873304702	0.12577	10577	NPC2	NPC2	0.156041629122364	0.160994873304702	0.00495324418233795	10188	1056		none	1
TPST2	-0.127421607496846	-0.26301	-0.540383126068061	-0.42215	8459	TPST2	TPST2	-0.127421607496846	-0.540383126068061	-0.412961518571215	1143	9456		none	1
DHX38	-1.36713822310326	-1.0857	-1.78096658367522	-1.3913	9785	DHX38	DHX38	-1.36713822310326	-1.78096658367522	-0.413828360571958	1135	13900		none	1
FAM210A	-0.508492521174986	-0.45632	-0.215513213561101	-0.16836	125228	FAM210A	FAM210A	-0.508492521174986	-0.215513213561101	0.292979307613885	15684	14412		none	1
GMIP	-0.364198504234997	-0.26567	-0.149102988332128	-0.11648	51291	GMIP	GMIP	-0.364198504234997	-0.149102988332128	0.215095515902869	14781	11667		none	1
FBN3	0.541246170481168	0.42265	0.282013043951332	0.22031	84467	FBN3	FBN3	0.541246170481168	0.282013043951332	-0.259233126529836	3264	2508		none	1
LBH	0.159499459362047	0.098066	0.158217113305726	0.1236	81606	LBH	LBH	0.159499459362047	0.158217113305726	-0.00128234605632083	10002	14372		none	1
CD33	-0.251543070823572	-0.14977	0.0180874418366498	0.01413	945	CD33	CD33	-0.251543070823572	0.0180874418366498	0.269630512660222	15441	16809		none	1
GDPD1	0.41010767705893	0.45029	0.416279977726717	0.3252	284161	GDPD1	GDPD1	0.41010767705893	0.416279977726717	0.00617230066778751	10227	4896		none	1
VIT	-0.423330780320779	-0.29786	-0.315000544031336	-0.24608	5212	VIT	VIT	-0.423330780320779	-0.315000544031336	0.108330236289442	12882	3334		none	1
GLCE	0.028016309244909	-0.10566	-0.0424318840765228	-0.033148	26035	GLCE	GLCE	0.028016309244909	-0.0424318840765228	-0.0704481933214318	7961	7495		none	1
CCHCR1	-0.383368624977473	-0.055027	-0.201458003981029	-0.15738	54535	CCHCR1	CCHCR1	-0.383368624977473	-0.201458003981029	0.181910620996444	14295	13464		none	1
VPS45	-0.101796494863939	-0.22527	-0.010984696718531	-0.0085813	11311	VPS45	VPS45	-0.101796494863939	-0.010984696718531	0.0908117981454085	12455	5434		none	1
SCRN1	-0.247150387457199	-0.17127	-0.220300689319705	-0.1721	9805	SCRN1	SCRN1	-0.247150387457199	-0.220300689319705	0.0268496981374947	10811	13478		none	1
GLIPR2	0.27971256082177	-0.046345	0.0417112025652678	0.032585	152007	GLIPR2	GLIPR2	0.27971256082177	0.0417112025652678	-0.238001358256502	3707	6490		none	1
ESCO1	0.00366293476302036	-0.14207	-0.587605046050652	-0.45904	114799	ESCO1	ESCO1	0.00366293476302036	-0.587605046050652	-0.591267980813673	254	5141		bottom	294
CFHR2	-0.262096774193548	-0.42363	0.0759480546079454	0.059331	3080	CFHR2	CFHR2	-0.262096774193548	0.0759480546079454	0.338044828801494	16040	4319		none	1
NPL	0.174963957469814	0.057626	-0.180823215417208	-0.14126	80896	NPL	NPL	0.174963957469814	-0.180823215417208	-0.355787172887022	1709	13244		none	1
TGM4	-0.194933771850784	-0.10235	-0.0463245882962859	-0.036189	7047	TGM4	TGM4	-0.194933771850784	-0.0463245882962859	0.148609183554498	13688	9131		none	1
VKORC1L1	-0.177453144710759	-0.14012	-0.200433944995232	-0.15658	154807	VKORC1L1	VKORC1L1	-0.177453144710759	-0.200433944995232	-0.022980800284473	9384	4102		none	1
BBC3	0.18326500270319	-0.062346	0.143150645477179	0.11183	27113	BBC3	BBC3	0.18326500270319	0.143150645477179	-0.0401143572260103	8839	102		none	1
ACTL8	0.204068300594702	0.017232	0.113017709820086	0.08829	81569	ACTL8	ACTL8	0.204068300594702	0.113017709820086	-0.0910505907746161	7404	8992		none	1
CA5B	-0.10608442962696	0.24	-0.136263848797691	-0.10645	11238	CA5B	CA5B	-0.10608442962696	-0.136263848797691	-0.0301794191707309	9170	16215		none	1
AMELY	0.0832278338439359	-0.035797	-0.118784441983858	-0.092795	266	AMELY	AMELY	0.0832278338439359	-0.118784441983858	-0.202012275827794	4485	10366		none	1
ORAI1	0.302993782663543	-0.22969	-0.0312734813525259	-0.024431	84876	ORAI1	ORAI1	0.302993782663543	-0.0312734813525259	-0.334267264016069	2020	16460		none	1
HMGN5	0.548443413227609	0.34103	0.663487816898253	0.51832	79366	HMGN5	HMGN5	0.548443413227609	0.663487816898253	0.115044403670645	13043	5914		none	1
BEST2	0.471143449270139	0.30296	0.377864965021985	0.29519	54831	BEST2	BEST2	0.471143449270139	0.377864965021985	-0.0932784842481535	7339	10312		none	1
C16orf59	-0.866732744638674	-0.86719	-0.337286627709756	-0.26349	80178	C16orf59	C16orf59	-0.866732744638674	-0.337286627709756	0.529446116928918	16702	8530		top	165
CTDSPL	-0.208156875112633	-0.10493	-0.139169616169891	-0.10872	10217	CTDSPL	CTDSPL	-0.208156875112633	-0.139169616169891	0.0689872589427415	11952	12542		none	1
ADRA1D	-0.381082176968823	-0.30216	-0.448870654949725	-0.35066	146	ADRA1D	ADRA1D	-0.381082176968823	-0.448870654949725	-0.0677884779809019	8038	16130		none	1
ZSCAN2	0.088062038205082	0.072442	0.144558726582651	0.11293	54993	ZSCAN2	ZSCAN2	0.088062038205082	0.144558726582651	0.0564966883775691	11623	1785		none	1
PRDM2	-0.188986754370157	0.11047	-0.366600316178212	-0.28639	7799	PRDM2	PRDM2	-0.188986754370157	-0.366600316178212	-0.177613561808055	5047	243		none	1
DHRS4L1	0.103840782122905	-0.17282	-0.00721999987199263	-0.0056403	728635	DHRS4L1	DHRS4L1	0.103840782122905	-0.00721999987199263	-0.111060781994898	6854	7328		none	1
ADGB	-0.0501689493602451	-0.0027661	-0.0963818715958039	-0.075294	79747	ADGB	ADGB	-0.0501689493602451	-0.0963818715958039	-0.0462129222355588	8656	2016		none	1
CDK20	-0.0756273652910434	-0.050971	-0.254811477141083	-0.19906	23552	CDK20	CDK20	-0.0756273652910434	-0.254811477141083	-0.17918411185004	5004	2173		none	1
PDYN	-0.0405354568390701	-0.33418	-0.237338470695912	-0.18541	5173	PDYN	PDYN	-0.0405354568390701	-0.237338470695912	-0.196803013856842	4601	10450		none	1
LCE1D	-0.0129955847900523	-0.21855	-0.404042472846436	-0.31564	353134	LCE1D	LCE1D	-0.0129955847900523	-0.404042472846436	-0.391046888056384	1338	4665		none	1
ACSL4	-0.0237058479005226	-0.077954	-0.136110239949821	-0.10633	2182	ACSL4	ACSL4	-0.0237058479005226	-0.136110239949821	-0.112404392049298	6812	6507		none	1
MMP15	-0.312060731663363	-0.25547	-0.235584769682734	-0.18404	4324	MMP15	MMP15	-0.312060731663363	-0.235584769682734	0.076475961980629	12128	14903		none	1
GPR52	0.154532348170842	-0.031139	0.315883794906587	0.24677	9293	GPR52	GPR52	0.154532348170842	0.315883794906587	0.161351446735745	13941	2808		none	1
CNN3	0.211457019282754	-0.0065776	0.119054537541362	0.093006	1266	CNN3	CNN3	0.211457019282754	0.119054537541362	-0.0924024817413913	7367	16560		none	1
KDELR2	-0.0423161830960533	0.1059	-0.159061961969009	-0.12426	11014	KDELR2	KDELR2	-0.0423161830960533	-0.159061961969009	-0.116745778872956	6689	3647		none	1
SCRIB	-0.0702649125968643	0.0070144	-0.13993766040924	-0.10932	23513	SCRIB	SCRIB	-0.0702649125968643	-0.13993766040924	-0.0696727478123753	7979	6701		none	1
TMEM177	-0.306215083798883	-0.25082	-0.794925787725373	-0.621	80775	TMEM177	TMEM177	-0.306215083798883	-0.794925787725373	-0.48871070392649	651	9822		none	1
PRSS27	-0.000374831050639755	-0.10275	0.0741277897606902	0.057909	83886	PRSS27	PRSS27	-0.000374831050639755	0.0741277897606902	0.07450262081133	12077	16668		none	1
NIPAL1	0.415322580645161	0.53213	0.217881349965758	0.17021	152519	NIPAL1	NIPAL1	0.415322580645161	0.217881349965758	-0.197441230679403	4581	5061		none	1
CDK16	0.181789511623716	0.28089	-0.0209138446374511	-0.016338	5127	CDK16	CDK16	0.181789511623716	-0.0209138446374511	-0.202703356261167	4471	16397		none	1
TUBA3D	-1.03424040367634	-1.2423	-0.884505347508016	-0.69098	113457	TUBA3D	TUBA3D	-1.03424040367634	-0.884505347508016	0.149735056168322	13707	12077		none	1
KIAA1143	0.045769508019463	-0.065889	-0.397770111558426	-0.31074	57456	KIAA1143	KIAA1143	0.045769508019463	-0.397770111558426	-0.443539619577889	917	478		none	1
TCF7L1	-0.515937556316453	-0.55296	-0.115149032584277	-0.089955	83439	TCF7L1	TCF7L1	-0.515937556316453	-0.115149032584277	0.400788523732177	16369	12520		none	1
XKRY2	-0.0639383222202199	-0.10371	-0.118752440140552	-0.09277	353515	XKRY2	XKRY2	-0.0639383222202199	-0.118752440140552	-0.0548141179203322	8416	1539		none	1
NDUFA5	-0.123028924130474	-0.1516	-0.284278774457409	-0.22208	4698	NDUFA5	NDUFA5	-0.123028924130474	-0.284278774457409	-0.161249850326935	5494	15063		none	1
ZNF664-FAM101A	-0.30080870427104	-0.4929	-0.409034760402199	-0.31954	144348	ZNF664-FAM101A	ZNF664-FAM101A	-0.30080870427104	-0.409034760402199	-0.108226056131159	6929	3435		none	1
OLIG1	-0.339205262209407	-0.38417	-0.161801319756018	-0.1264	116448	OLIG1	OLIG1	-0.339205262209407	-0.161801319756018	0.177403942453389	14204	146		none	1
SLC9B2	0.0899452604072806	-0.058326	0.0155938582062327	0.012182	133308	SLC9B2	SLC9B2	0.0899452604072806	0.0155938582062327	-0.0743514022010479	7863	15190		none	1
ZNF155	-0.111770138763741	0.089403	-0.11749796788295	-0.09179	7711	ZNF155	ZNF155	-0.111770138763741	-0.11749796788295	-0.00572782911920881	9885	14998		none	1
C1orf106	-0.0138741214633267	-0.22377	-0.362990508253275	-0.28357	55765	C1orf106	C1orf106	-0.0138741214633267	-0.362990508253275	-0.349116386789949	1799	5687		none	1
ABCC5	-0.0277978014056587	-0.060915	0.0818927170205004	0.063975	10057	ABCC5	ABCC5	-0.0277978014056587	0.0818927170205004	0.109690518426159	12918	26		none	1
CLPSL2	-0.216007388718688	-0.53008	-0.342291716002842	-0.2674	389383	CLPSL2	CLPSL2	-0.216007388718688	-0.342291716002842	-0.126284327284154	6414	13142		none	1
UNK	0.112406514687331	0.16803	0.292330438233242	0.22837	85451	UNK	UNK	0.112406514687331	0.292330438233242	0.179923923545911	14260	6751		none	1
KRT84	-0.212797350874031	-0.25723	-0.232154172080312	-0.18136	3890	KRT84	KRT84	-0.212797350874031	-0.232154172080312	-0.0193568212062805	9480	16485		none	1
RHOT2	-0.0855863669129573	-0.033456	0.0681268041039164	0.053221	89941	RHOT2	RHOT2	-0.0855863669129573	0.0681268041039164	0.153713171016874	13772	629		none	1
ASAP3	0.223013155523518	0.19359	0.0249883193271932	0.019521	55616	ASAP3	ASAP3	0.223013155523518	0.0249883193271932	-0.198024836196325	4566	9339		none	1
PRRG4	-0.0638504685528924	-0.07205	-0.098693684756242	-0.0771	79056	PRRG4	PRRG4	-0.0638504685528924	-0.098693684756242	-0.0348432162033495	9008	10772		none	1
ZNF705D	-0.151423679942332	-0.22808	-0.396758853309951	-0.30995	728957	ZNF705D	ZNF705D	-0.151423679942332	-0.396758853309951	-0.245335173367619	3537	6256		none	1
ZCCHC13	-0.0594194899981979	-0.12134	0.0178672691547033	0.013958	389874	ZCCHC13	ZCCHC13	-0.0594194899981979	0.0178672691547033	0.0772867591529012	12145	8007		none	1
SLC25A28	0.186024508920526	0.19168	0.304926363758552	0.23821	81894	SLC25A28	SLC25A28	0.186024508920526	0.304926363758552	0.118901854838026	13136	4623		none	1
SGSM2	-0.197828437556316	-0.031702	-0.19710575329139	-0.15398	9905	SGSM2	SGSM2	-0.197828437556316	-0.19710575329139	0.000722684264926887	10069	632		none	1
UST	-0.646355199134979	-0.4211	-0.185828303710294	-0.14517	10090	UST	UST	-0.646355199134979	-0.185828303710294	0.460526895424686	16574	598		none	1
IPPK	0.151953054604433	-0.032986	-0.151035899667821	-0.11799	64768	IPPK	IPPK	0.151953054604433	-0.151035899667821	-0.302988954272254	2469	10417		none	1
DHCR24	-0.0780692467111191	-0.27439	-0.313349248916738	-0.24479	1718	DHCR24	DHCR24	-0.0780692467111191	-0.313349248916738	-0.235280002205618	3772	12894		none	1
TPO	-0.10807240043251	-0.52389	-0.206527095960727	-0.16134	7173	TPO	TPO	-0.10807240043251	-0.206527095960727	-0.098454695528217	7209	2669		none	1
PTPRQ	-0.352991530005406	-0.10493	-0.196209701678817	-0.15328	374462	PTPRQ	PTPRQ	-0.352991530005406	-0.196209701678817	0.15678182832659	13836	15070		none	1
FUOM	-0.39943007749144	-0.10558	-0.684429823157814	-0.53468	282969	FUOM	FUOM	-0.39943007749144	-0.684429823157814	-0.284999745666374	2782	13422		none	1
SUCLG2	-0.140059019643179	-0.41981	-0.096034971614365	-0.075023	8801	SUCLG2	SUCLG2	-0.140059019643179	-0.096034971614365	0.044024048028814	11310	15736		none	1
KLHL33	-0.139000270318976	-0.0068074	-0.171299466849291	-0.13382	123103	KLHL33	KLHL33	-0.139000270318976	-0.171299466849291	-0.0322991965303141	9103	2711		none	1
TMEM163	0.0975840241484952	-0.31414	0.417649656620221	0.32627	81615	TMEM163	TMEM163	0.0975840241484952	0.417649656620221	0.320065632471726	15925	2793		none	1
CASP14	0.646490358623175	0.54236	0.465921237063255	0.36398	23581	CASP14	CASP14	0.646490358623175	0.465921237063255	-0.180569121559921	4976	4980		none	1
KLHL30	-0.143077581546225	-0.26792	-0.261058236954449	-0.20394	377007	KLHL30	KLHL30	-0.143077581546225	-0.261058236954449	-0.117980655408224	6648	9226		none	1
DUSP21	-0.016389214272842	0.037525	-0.259368539627883	-0.20262	63904	DUSP21	DUSP21	-0.016389214272842	-0.259368539627883	-0.242979325355041	3587	4131		none	1
KLHL7	-0.297001712020184	-0.25316	-0.495657349863352	-0.38721	55975	KLHL7	KLHL7	-0.297001712020184	-0.495657349863352	-0.198655637843168	4549	8015		none	1
HECW2	-0.458348351054244	-0.77069	-0.0737911303691093	-0.057646	57520	HECW2	HECW2	-0.458348351054244	-0.0737911303691093	0.384557220685135	16296	5869		none	1
GRAMD1A	0.411481798522256	0.0094005	0.251777702395658	0.19669	57655	GRAMD1A	GRAMD1A	0.411481798522256	0.251777702395658	-0.159704096126598	5541	4801		none	1
KLHL38	-0.0457886556136241	0.09918	-0.101715938838077	-0.079461	340359	KLHL38	KLHL38	-0.0457886556136241	-0.101715938838077	-0.055927283224453	8383	6250		none	1
GKAP1	-0.267728419535051	0.0206	-0.0716930895219565	-0.056007	80318	GKAP1	GKAP1	-0.267728419535051	-0.0716930895219565	0.196035330013095	14523	1167		none	1
AMPD3	0.112451567850063	0.19477	-0.103606607740606	-0.080938	272	AMPD3	AMPD3	0.112451567850063	-0.103606607740606	-0.216058175590669	4148	13806		none	1
FAM228B	-0.36536988646603	-0.25418	-0.406205797453933	-0.31733	375190	FAM228B	FAM228B	-0.36536988646603	-0.406205797453933	-0.0408359109879033	8813	8692		none	1
DPYSL2	0.29792530185619	0.023574	0.190705384630155	0.14898	1808	DPYSL2	DPYSL2	0.29792530185619	0.190705384630155	-0.107219917226036	6959	10144		none	1
PARD3B	0.0185427554514327	-0.19425	-0.45226285034018	-0.35331	117583	PARD3B	PARD3B	0.0185427554514327	-0.45226285034018	-0.470805605791612	758	4598		none	1
PDLIM4	-0.156255631645342	-0.21814	-0.501225670598626	-0.39156	8572	PDLIM4	PDLIM4	-0.156255631645342	-0.501225670598626	-0.344970038953285	1860	15570		none	1
ABCA8	-0.298004144890971	-0.18703	-0.487528881663584	-0.38086	10351	ABCA8	ABCA8	-0.298004144890971	-0.487528881663584	-0.189524736772612	4780	6475		none	1
DNTTIP1	0.330464948639395	0.11491	0.224384124525573	0.17529	116092	DNTTIP1	DNTTIP1	0.330464948639395	0.224384124525573	-0.106080824113822	6987	15432		none	1
SYT12	-0.0893933591638133	-0.070395	-0.1844074218675	-0.14406	91683	SYT12	SYT12	-0.0893933591638133	-0.1844074218675	-0.0950140627036863	7291	6968		none	1
ASCL1	0.00127928455577582	0.2638	-0.0471476757061207	-0.036832	429	ASCL1	ASCL1	0.00127928455577582	-0.0471476757061207	-0.0484269602618965	8596	12301		none	1
LY6K	0.371553433051	0.33888	0.154261685473083	0.12051	54742	LY6K	LY6K	0.371553433051	0.154261685473083	-0.217291747577917	4121	6595		none	1
SMPD1	-0.239986934582808	-0.016439	-0.199166672000307	-0.15559	6609	SMPD1	SMPD1	-0.239986934582808	-0.199166672000307	0.0408202625825005	11205	16444		none	1
CALHM1	0.0595321229050279	-0.094201	0.143649874232756	0.11222	255022	CALHM1	CALHM1	0.0595321229050279	0.143649874232756	0.0841177513277279	12296	3357		none	1
SUPT3H	0.241912957289602	-0.061475	0.300778924866072	0.23497	8464	SUPT3H	SUPT3H	0.241912957289602	0.300778924866072	0.0588659675764705	11691	4709		none	1
PMF1-BGLAP	-0.178917372499549	-0.23508	-1.06403568845565	-0.83123	100527963	PMF1-BGLAP	PMF1-BGLAP	-0.178917372499549	-1.06403568845565	-0.885118315956106	17	16080		bottom	61
AQP1	-0.0671956658857452	-0.21327	-0.151407121050172	-0.11828	358	AQP1	AQP1	-0.0671956658857452	-0.151407121050172	-0.0842114551644273	7618	4574		none	1
ARF3	-0.558512795098216	-0.20639	-0.66269417118426	-0.5177	377	ARF3	ARF3	-0.558512795098216	-0.66269417118426	-0.104181376086044	7045	12201		none	1
GPM6B	-0.336085330690214	-0.52468	-0.375368821244104	-0.29324	2824	GPM6B	GPM6B	-0.336085330690214	-0.375368821244104	-0.0392834905538892	8854	13197		none	1
MUC7	0.385362227428366	0.35959	0.292996076574011	0.22889	4589	MUC7	MUC7	0.385362227428366	0.292996076574011	-0.0923661508543548	7371	8422		none	1
TMEM205	0.293341142548207	0.25256	0.0546399472609622	0.042685	374882	TMEM205	TMEM205	0.293341142548207	0.0546399472609622	-0.238701195287245	3683	11903		none	1
KEL	-0.345355018922328	-0.19617	-0.242676378159382	-0.18958	3792	KEL	KEL	-0.345355018922328	-0.242676378159382	0.102678640762946	12736	7499		none	1
C6orf120	-0.0857981167777978	-0.15797	-0.0978552364616202	-0.076445	387263	C6orf120	C6orf120	-0.0857981167777978	-0.0978552364616202	-0.0120571196838224	9707	4582		none	1
DDX60	0.129471526401153	0.27493	0.262543122483855	0.2051	55601	DDX60	DDX60	0.129471526401153	0.262543122483855	0.133071596082702	13414	16704		none	1
FAM189A1	-0.880023427644621	-0.76915	-0.540447129754674	-0.4222	23359	FAM189A1	FAM189A1	-0.880023427644621	-0.540447129754674	0.339576297889947	16047	15853		none	1
SLC35G3	-0.39231167777978	-0.46598	-0.529464097131995	-0.41362	146861	SLC35G3	SLC35G3	-0.39231167777978	-0.529464097131995	-0.137152419352215	6125	1059		none	1
C6orf223	-0.246407010272121	-0.42966	-0.609571111296011	-0.4762	221416	C6orf223	C6orf223	-0.246407010272121	-0.609571111296011	-0.36316410102389	1613	13840		none	1
CCDC33	0.180989817985223	0.12902	0.223091250056003	0.17428	80125	CCDC33	CCDC33	0.180989817985223	0.223091250056003	0.0421014320707806	11246	9245		none	1
ADRA2C	-0.0481269147594161	-0.020802	0.0854026791943216	0.066717	152	ADRA2C	ADRA2C	-0.0481269147594161	0.0854026791943216	0.133529593953738	13425	11403		none	1
CD2	-0.140565867723914	0.057647	-0.464577159644395	-0.36293	914	CD2	CD2	-0.140565867723914	-0.464577159644395	-0.324011291920481	2164	4199		none	1
ZNFX1	-0.168994413407821	0.39349	-0.0204619786099679	-0.015985	57169	ZNFX1	ZNFX1	-0.168994413407821	-0.0204619786099679	0.148532434797853	13686	11147		none	1
AHRR	-0.155365831681384	-0.034975	-0.0327071639326425	-0.025551	57491	AHRR	AHRR	-0.155365831681384	-0.0327071639326425	0.122658667748742	13210	8304		none	1
KCNG2	-0.0218947107586953	-0.22256	0.135188586862603	0.10561	26251	KCNG2	KCNG2	-0.0218947107586953	0.135188586862603	0.157083297621299	13842	12873		none	1
CXCL17	-0.135767705892954	-0.079227	-0.0635146984466305	-0.049618	284340	CXCL17	CXCL17	-0.135767705892954	-0.0635146984466305	0.0722530074463231	12026	9942		none	1
ZNF749	-0.332458551090287	-0.38812	-0.505616323500234	-0.39499	388567	ZNF749	ZNF749	-0.332458551090287	-0.505616323500234	-0.173157772409947	5170	10279		none	1
NTMT1	-0.28968057307623	-0.017143	-0.117241953136501	-0.09159	28989	NTMT1	NTMT1	-0.28968057307623	-0.117241953136501	0.172438619939729	14129	5224		none	1
TPPP3	-0.250551901243467	-0.53722	-0.338899520612387	-0.26475	51673	TPPP3	TPPP3	-0.250551901243467	-0.338899520612387	-0.0883476193689199	7486	8819		none	1
LELP1	-0.0829867994233195	-0.070896	0.110909428383075	0.086643	149018	LELP1	LELP1	-0.0829867994233195	0.110909428383075	0.193896227806394	14485	7090		none	1
SLC48A1	0.0124189043070824	0.08208	-0.220300689319705	-0.1721	55652	SLC48A1	SLC48A1	0.0124189043070824	-0.220300689319705	-0.232719593626787	3825	2652		none	1
HHIP	-0.261308343845738	-0.35451	-0.0969515044066538	-0.075739	64399	HHIP	HHIP	-0.261308343845738	-0.0969515044066538	0.164356839439084	14003	10284		none	1
AKAP14	0.155084249414309	-0.105	-0.0127668153685652	-0.0099735	158798	AKAP14	AKAP14	0.155084249414309	-0.0127668153685652	-0.167851064782874	5310	15505		none	1
UBQLN2	-0.204439989187241	-0.20223	-0.216063645265967	-0.16879	29978	UBQLN2	UBQLN2	-0.204439989187241	-0.216063645265967	-0.0116236560787263	9727	2385		none	1
TCN1	0.1599950441521	0.027457	-0.038307486511223	-0.029926	6947	TCN1	TCN1	0.1599950441521	-0.038307486511223	-0.198302530663323	4555	8788		none	1
CTAGE1	0.0435833032978915	-0.0063857	-0.140142472206399	-0.10948	64693	CTAGE1	CTAGE1	0.0435833032978915	-0.140142472206399	-0.183725775504291	4902	8120		none	1
SRD5A1	0.211851234456659	0.21362	-0.14206258280477	-0.11098	6715	SRD5A1	SRD5A1	0.211851234456659	-0.14206258280477	-0.353913817261428	1737	15830		none	1
PDZD4	-0.381543971886826	-0.38948	-0.244993311614749	-0.19139	57595	PDZD4	PDZD4	-0.381543971886826	-0.244993311614749	0.136550660272077	13474	10591		none	1
CT45A9	0.162427914939629	-0.056708	-0.127908807547315	-0.099923	102723737	CT45A9	CT45A9	0.162427914939629	-0.127908807547315	-0.290336722486943	2679	8855		none	1
KCNH3	0.0132692827536493	0.062258	-0.304350330579041	-0.23776	23416	KCNH3	KCNH3	0.0132692827536493	-0.304350330579041	-0.317619613332691	2255	9345		none	1
RFXANK	-0.221098396107407	-0.046916	-0.24681101631454	-0.19281	8625	RFXANK	RFXANK	-0.221098396107407	-0.24681101631454	-0.025712620207133	9318	14828		none	1
KATNBL1	-0.219375112632907	0.14564	-0.275971095935126	-0.21559	79768	KATNBL1	KATNBL1	-0.219375112632907	-0.275971095935126	-0.056595983302219	8358	11029		none	1
CGN	-0.305088754730582	-0.31435	-0.0976990674662861	-0.076323	57530	CGN	CGN	-0.305088754730582	-0.0976990674662861	0.207389687264296	14672	2774		none	1
DEFB116	0.0171269598125788	-0.045152	-0.343418180887219	-0.26828	245930	DEFB116	DEFB116	0.0171269598125788	-0.343418180887219	-0.360545140699798	1648	12232		none	1
RWDD3	-0.0222449990989367	-0.16504	-0.1694817621495	-0.1324	25950	RWDD3	RWDD3	-0.0222449990989367	-0.1694817621495	-0.147236763050563	5858	8576		none	1
HMG20B	0.298691205622635	0.18279	0.144789139854456	0.11311	10362	HMG20B	HMG20B	0.298691205622635	0.144789139854456	-0.153902065768179	5680	15784		none	1
ZNF239	-0.175651018201478	-0.21389	-0.715061987570484	-0.55861	8187	ZNF239	ZNF239	-0.175651018201478	-0.715061987570484	-0.539410969369006	420	6863		bottom	199
SAP30	-0.0905940259506217	-0.10474	-0.0517457005523518	-0.040424	8819	SAP30	SAP30	-0.0905940259506217	-0.0517457005523518	0.0388483253982699	11138	7530		none	1
VSNL1	-0.234051180392864	-0.12166	-0.39193297533938	-0.30618	7447	VSNL1	VSNL1	-0.234051180392864	-0.39193297533938	-0.157881794946516	5596	15384		none	1
REG1A	-0.343552892413047	-0.12424	-0.494748497513457	-0.3865	5967	REG1A	REG1A	-0.343552892413047	-0.494748497513457	-0.151195605100409	5745	7490		none	1
SPINT4	-0.142739682825734	-0.0035975	0.0666649599016903	0.052079	391253	SPINT4	SPINT4	-0.142739682825734	0.0666649599016903	0.209404642727425	14705	7327		none	1
CDCA7	0.0462313029374662	0.26046	0.492572372168637	0.3848	83879	CDCA7	CDCA7	0.0462313029374662	0.492572372168637	0.446341069231171	16536	495		none	1
TNNI2	0.0827468913317715	0.027023	0.106299882873253	0.083042	7136	TNNI2	TNNI2	0.0827468913317715	0.106299882873253	0.023552991541482	10710	6016		none	1
SULT2A1	0.119661200216255	0.098571	0.344224627338535	0.26891	6822	SULT2A1	SULT2A1	0.119661200216255	0.344224627338535	0.224563427122279	14911	6809		none	1
KCNJ15	-0.0921078122184177	-0.068513	-0.156706626301675	-0.12242	3772	KCNJ15	KCNJ15	-0.0921078122184177	-0.156706626301675	-0.0645988140832572	8123	10006		none	1
RAD51AP1	-0.0312207154442242	0.28245	0.332998380706729	0.26014	10635	RAD51AP1	RAD51AP1	-0.0312207154442242	0.332998380706729	0.364219096150953	16189	151		none	1
CLEC4F	-0.128345197332853	-0.21061	-0.217318117523569	-0.16977	165530	CLEC4F	CLEC4F	-0.128345197332853	-0.217318117523569	-0.0889729201907166	7466	12747		none	1
PLAC9	-0.261004234997297	-0.31467	-0.402391177731837	-0.31435	219348	PLAC9	PLAC9	-0.261004234997297	-0.402391177731837	-0.141386942734541	6020	14555		none	1
TPRX1	-0.0338585781221842	0.13085	0.0264284022759711	0.020646	284355	TPRX1	TPRX1	-0.0338585781221842	0.0264284022759711	0.0602869803981553	11740	1651		none	1
MICALCL	-0.178849792755451	-0.60609	-0.407985099941757	-0.31872	84953	MICALCL	MICALCL	-0.178849792755451	-0.407985099941757	-0.229135307186305	3896	11132		none	1
ARHGEF26	0.439380969544062	0.27801	0.180080772652505	0.14068	26084	ARHGEF26	ARHGEF26	0.439380969544062	0.180080772652505	-0.259300196891557	3262	15939		none	1
DNASE1L1	-0.118805190124347	-0.16047	-0.192766303339072	-0.15059	1774	DNASE1L1	DNASE1L1	-0.118805190124347	-0.192766303339072	-0.0739611132147256	7875	4321		none	1
TENM1	0.0872465759596324	0.011366	-0.0705064611721635	-0.05508	10178	TENM1	TENM1	0.0872465759596324	-0.0705064611721635	-0.157753037131796	5599	12136		none	1
RNF38	-0.351110560461344	-0.26761	-0.509814965342004	-0.39827	152006	RNF38	RNF38	-0.351110560461344	-0.509814965342004	-0.158704404880659	5569	5872		none	1
ANKRD13B	-0.12946026311047	-0.41135	-0.66383343680596	-0.51859	124930	ANKRD13B	ANKRD13B	-0.12946026311047	-0.66383343680596	-0.53437317369549	449	3090		bottom	234
UNC5A	-0.261623715984862	0.023948	-0.339347546418674	-0.2651	90249	UNC5A	UNC5A	-0.261623715984862	-0.339347546418674	-0.0777238304338116	7770	16375		none	1
C1QA	-0.264000270318976	-0.32761	-0.177866245095717	-0.13895	712	C1QA	C1QA	-0.264000270318976	-0.177866245095717	0.0861340252232589	12358	6525		none	1
SLC15A4	0.227056676878717	0.31448	0.335417720060675	0.26203	121260	SLC15A4	SLC15A4	0.227056676878717	0.335417720060675	0.108361043181959	12883	17		none	1
KCNAB1	0.18828843034781	-0.011301	-0.295389814453312	-0.23076	7881	KCNAB1	KCNAB1	0.18828843034781	-0.295389814453312	-0.483678244801123	682	5391		none	1
UTY	0.321307893314111	-0.047014	0.0472513616784327	0.036913	7404	UTY	UTY	0.321307893314111	0.0472513616784327	-0.274056531635678	2978	12281		none	1
DNAJC27	-0.166156064155704	-0.39824	-0.291447187357992	-0.22768	51277	DNAJC27	DNAJC27	-0.166156064155704	-0.291447187357992	-0.125291123202288	6444	14628		none	1
NPC1L1	-0.219453955667688	0.06059	0.0272591701281994	0.021295	29881	NPC1L1	NPC1L1	-0.219453955667688	0.0272591701281994	0.246713125795887	15198	8854		none	1
OR4C11	0.275657776175888	0.47687	-0.182308100946615	-0.14242	219429	OR4C11	OR4C11	0.275657776175888	-0.182308100946615	-0.457965877122502	825	7833		none	1
ADIG	-0.322896017300415	-0.19259	-0.76230950902772	-0.59552	149685	ADIG	ADIG	-0.322896017300415	-0.76230950902772	-0.439413491727305	950	15181		none	1
OFD1	0.358048747522076	0.39304	0.537554163119796	0.41994	8481	OFD1	OFD1	0.358048747522076	0.537554163119796	0.17950541559772	14252	4311		none	1
ZNRF2	-0.0978216795819067	0.16083	0.158204312568404	0.12359	223082	ZNRF2	ZNRF2	-0.0978216795819067	0.158204312568404	0.256025992150311	15313	2261		none	1
ANKRD20A4	-0.602112993332132	-0.74336	-0.492559571431314	-0.38479	728747	ANKRD20A4	ANKRD20A4	-0.602112993332132	-0.492559571431314	0.109553421900818	12914	8202		none	1
KRTAP9-8	-1.00210623535772	-1.2838	-0.293290493532427	-0.22912	83901	KRTAP9-8	KRTAP9-8	-1.00210623535772	-0.293290493532427	0.708815741825295	16810	6992		top	163
TSPEAR	0.176687240944314	0.14537	-0.145198763448775	-0.11343	54084	TSPEAR	TSPEAR	0.176687240944314	-0.145198763448775	-0.321886004393089	2200	9403		none	1
HDAC5	-0.0870866372319337	0.1259	-0.140808110547168	-0.11	10014	HDAC5	HDAC5	-0.0870866372319337	-0.140808110547168	-0.0537214733152338	8449	12401		none	1
HIVEP2	0.133188412326545	-0.073288	-0.271273225337779	-0.21192	3097	HIVEP2	HIVEP2	0.133188412326545	-0.271273225337779	-0.404461637664325	1218	13923		none	1
HGH1	-0.26341457920346	-0.043781	-0.365217836547385	-0.28531	51236	HGH1	HGH1	-0.26341457920346	-0.365217836547385	-0.101803257343925	7116	507		none	1
CHST10	-0.194066498468192	0.16376	-0.033471367950794	-0.026148	9486	CHST10	CHST10	-0.194066498468192	-0.033471367950794	0.160595130517399	13921	7215		none	1
TMEM174	-0.034929717066138	-0.16348	0.228966788487017	0.17887	134288	TMEM174	TMEM174	-0.034929717066138	0.228966788487017	0.263896505553155	15388	13274		none	1
ZSCAN21	0.0894530546044332	0.39905	0.0127556787270947	0.0099648	7589	ZSCAN21	ZSCAN21	0.0894530546044332	0.0127556787270947	-0.0766973758773386	7803	14665		none	1
STRBP	0.394158857451793	0.058505	0.153429637547123	0.11986	55342	STRBP	STRBP	0.394158857451793	0.153429637547123	-0.24072921990467	3634	7564		none	1
FLNC	-0.156210578482609	-0.32941	-0.600008960516126	-0.46873	2318	FLNC	FLNC	-0.156210578482609	-0.600008960516126	-0.443798382033516	910	11573		none	1
PPIAL4D	-0.543217246350694	0.18023	0.109524388604784	0.085561	645142	PPIAL4D	PPIAL4D	-0.543217246350694	0.109524388604784	0.652741634955477	16798	6601		top	111
C9orf62	-0.245967741935484	-0.26786	-0.228953987749694	-0.17886	157927	C9orf62	C9orf62	-0.245967741935484	-0.228953987749694	0.0170137541857895	10523	9892		none	1
LMX1B	-0.0193514597224725	-0.20735	0.096968145365173	0.075752	4010	LMX1B	LMX1B	-0.0193514597224725	0.096968145365173	0.116319605087646	13072	679		none	1
SZRD1	-0.107767165255001	-0.24787	0.114669004934684	0.08958	26099	SZRD1	SZRD1	-0.107767165255001	0.114669004934684	0.222436170189685	14880	11131		none	1
UGT8	0.182285096413768	0.076253	-0.229619626090463	-0.17938	7368	UGT8	UGT8	0.182285096413768	-0.229619626090463	-0.411904722504231	1151	10537		none	1
CMTM5	-0.151006938187061	-0.026055	0.267765823311423	0.20918	116173	CMTM5	CMTM5	-0.151006938187061	0.267765823311423	0.418772761498483	16447	7766		none	1
GJB7	0.360639304379167	0.07867	0.39681005625924	0.30999	375519	GJB7	GJB7	0.360639304379167	0.39681005625924	0.0361707518800731	11067	16474		none	1
TMEM248	0.0261522346368715	0.16983	0.0035783181111232	0.0027954	55069	TMEM248	TMEM248	0.0261522346368715	0.0035783181111232	-0.0225739165257483	9399	12369		none	1
SLC9A3R2	0.0482204000720851	0.2532	0.174410046018651	0.13625	9351	SLC9A3R2	SLC9A3R2	0.0482204000720851	0.174410046018651	0.126189645946566	13273	8661		none	1
CCL3L3	-0.237475220760497	-0.073922	-0.692276675136488	-0.54081	414062	CCL3L3	CCL3L3	-0.237475220760497	-0.692276675136488	-0.45480145437599	852	15851		none	1
OR2G6	0.0331805280230672	0.086393	-0.235469563046831	-0.18395	391211	OR2G6	OR2G6	0.0331805280230672	-0.235469563046831	-0.268650091069899	3070	4405		none	1
ATF2	-0.209666156064156	-0.10842	-0.374037544562567	-0.2922	1386	ATF2	ATF2	-0.209666156064156	-0.374037544562567	-0.164371388498411	5411	5676		none	1
SLC16A8	-0.255181113714183	-0.16395	-0.140398486952848	-0.10968	23539	SLC16A8	SLC16A8	-0.255181113714183	-0.140398486952848	0.114782626761334	13034	674		none	1
SFXN4	0.499459362047216	0.33106	0.273206136673472	0.21343	119559	SFXN4	SFXN4	0.499459362047216	0.273206136673472	-0.226253225373743	3946	12885		none	1
KLK12	0.303816002883402	0.24842	0.511747876677697	0.39978	43849	KLK12	KLK12	0.303816002883402	0.511747876677697	0.207931873794294	14684	2970		none	1
OR6P1	0.406221841773292	0.35145	0.35891987378473	0.28039	128366	OR6P1	OR6P1	0.406221841773292	0.35891987378473	-0.0473019679885625	8622	382		none	1
CCDC166	-0.369469724274644	-0.28955	-0.328812539602281	-0.25687	100130274	CCDC166	CCDC166	-0.369469724274644	-0.328812539602281	0.040657184672363	11198	9031		none	1
GDPD5	-0.163126238961975	-0.18099	-0.361211205765452	-0.28218	81544	GDPD5	GDPD5	-0.163126238961975	-0.361211205765452	-0.198084966803477	4563	15495		none	1
CACUL1	-0.309030906469634	-0.2657	-0.228582766367343	-0.17857	143384	CACUL1	CACUL1	-0.309030906469634	-0.228582766367343	0.0804481401022914	12208	8321		none	1
MEF2B	0.127185078392503	0.097282	-0.114084011239047	-0.089123	100271849	MEF2B	MEF2B	0.127185078392503	-0.114084011239047	-0.241269089631551	3623	6034		none	1
KLK7	-0.365178410524419	-0.49441	-0.29320088837117	-0.22905	5650	KLK7	KLK7	-0.365178410524419	-0.29320088837117	0.0719775221532487	12014	6731		none	1
TSKS	-0.30597855469454	-0.21561	-0.645374773586959	-0.50417	60385	TSKS	TSKS	-0.30597855469454	-0.645374773586959	-0.339396218892419	1943	11670		none	1
SIGMAR1	-0.391162822130114	-0.34811	-0.625303217465326	-0.48849	10280	SIGMAR1	SIGMAR1	-0.391162822130114	-0.625303217465326	-0.234140395335212	3791	12321		none	1
IL27	-0.256622814921607	0.029499	-0.484635915028706	-0.3786	246778	IL27	IL27	-0.256622814921607	-0.484635915028706	-0.228013100107098	3916	1029		none	1
PPP2R5C	-0.434289962155343	-0.21656	-0.391664159855608	-0.30597	5527	PPP2R5C	PPP2R5C	-0.434289962155343	-0.391664159855608	0.0426258022997356	11268	14397		none	1
KCNK1	-0.105118039286358	-0.34006	-0.468340576417202	-0.36587	3775	KCNK1	KCNK1	-0.105118039286358	-0.468340576417202	-0.363222537130844	1612	11738		none	1
RLBP1	-0.0177261668769148	-0.073756	0.037369192465486	0.029193	6017	RLBP1	RLBP1	-0.0177261668769148	0.037369192465486	0.0550953593424008	11588	10881		none	1
NR2F6	0.404284555775815	0.20792	0.268085841744484	0.20943	2063	NR2F6	NR2F6	0.404284555775815	0.268085841744484	-0.136198714031331	6146	1644		none	1
C20orf141	-0.145668138403316	-0.30718	-0.353146741252296	-0.27588	128653	C20orf141	C20orf141	-0.145668138403316	-0.353146741252296	-0.20747860284898	4360	14525		none	1
TMEM204	-0.103509641376825	0.25389	0.328748535915669	0.25682	79652	TMEM204	TMEM204	-0.103509641376825	0.328748535915669	0.432258177292493	16498	7610		none	1
SLC35A4	-0.120246891331771	-0.13319	-0.426520567584693	-0.3332	113829	SLC35A4	SLC35A4	-0.120246891331771	-0.426520567584693	-0.306273676252921	2413	13514		none	1
LDLR	0.031789511623716	-0.35871	-0.127061398736567	-0.099261	3949	LDLR	LDLR	0.031789511623716	-0.127061398736567	-0.158850910360283	5562	14841		none	1
P3H3	-0.307521625518111	-0.13151	-0.136686273129332	-0.10678	10536	P3H3	P3H3	-0.307521625518111	-0.136686273129332	0.170835352388779	14099	9940		none	1
PTPRN	0.389067850063074	0.24926	0.0330732650200652	0.025837	5798	PTPRN	PTPRN	0.389067850063074	0.0330732650200652	-0.355994585043009	1706	10472		none	1
CNOT11	-0.150646512885205	0.18801	-0.0555551999795188	-0.0434	55571	CNOT11	CNOT11	-0.150646512885205	-0.0555551999795188	0.0950913129056857	12547	10905		none	1
MAGEB3	-0.261747612182375	-0.24609	-0.262184701838826	-0.20482	4114	MAGEB3	MAGEB3	-0.261747612182375	-0.262184701838826	-0.000437089656450673	10036	15721		none	1
GSG1L	-0.408260497386917	-0.34054	-0.096118176406961	-0.075088	146395	GSG1L	GSG1L	-0.408260497386917	-0.096118176406961	0.312142320979956	15858	14432		none	1
ACSM2B	0.318694809875653	0.38463	0.0275407863492937	0.021515	348158	ACSM2B	ACSM2B	0.318694809875653	0.0275407863492937	-0.29115402352636	2664	10004		none	1
IGFBPL1	0.132613984501712	0.00614	0.0615766668160086	0.048104	347252	IGFBPL1	IGFBPL1	0.132613984501712	0.0615766668160086	-0.0710373176857034	7953	8862		none	1
ANXA6	-0.218766894936025	-0.42815	-0.19576167587253	-0.15293	309	ANXA6	ANXA6	-0.218766894936025	-0.19576167587253	0.0230052190634943	10696	6307		none	1
CD248	0.107253559199856	0.15986	-0.268725878610608	-0.20993	57124	CD248	CD248	0.107253559199856	-0.268725878610608	-0.375979437810464	1496	13762		none	1
KRTAP22-1	0.63279419715264	0.26784	0.456499894393917	0.35662	337979	KRTAP22-1	KRTAP22-1	0.63279419715264	0.456499894393917	-0.176294302758723	5088	10092		none	1
ABHD12B	0.0595343755631645	-0.096982	-0.165577537266147	-0.12935	145447	ABHD12B	ABHD12B	0.0595343755631645	-0.165577537266147	-0.225111912829311	3967	1022		none	1
HMSD	-0.0773179852225626	-0.21281	0.152021556441651	0.11876	284293	HMSD	HMSD	-0.0773179852225626	0.152021556441651	0.229339541664214	14969	15929		none	1
RASSF4	0.230829879257524	0.03988	0.196977745918165	0.15388	83937	RASSF4	RASSF4	0.230829879257524	0.196977745918165	-0.033852133339359	9046	8516		none	1
RAB4B	-0.0914725626238962	-0.17598	-0.438950083524811	-0.34291	53916	RAB4B	RAB4B	-0.0914725626238962	-0.438950083524811	-0.347477520900915	1824	9527		none	1
SPANXA1	-0.563198324022346	-0.51481	-0.544248948739447	-0.42517	30014	SPANXA1	SPANXA1	-0.563198324022346	-0.544248948739447	0.018949375282899	10581	6791		none	1
IL12B	-0.586231753469094	-0.26039	-0.163913441414225	-0.12805	3593	IL12B	IL12B	-0.586231753469094	-0.163913441414225	0.422318312054868	16461	8488		none	1
ENG	0.303714633267255	0.086622	0.105673926818185	0.082553	2022	ENG	ENG	0.303714633267255	0.105673926818185	-0.198040706449071	4565	200		none	1
LRRC56	-0.808850693818706	-0.37575	-0.449139470433497	-0.35087	115399	LRRC56	LRRC56	-0.808850693818706	-0.449139470433497	0.359711223385209	16169	13023		none	1
DNAJA2	-0.0159612092268877	0.18561	-0.00655858577454061	-0.0051236	10294	DNAJA2	DNAJA2	-0.0159612092268877	-0.00655858577454061	0.00940262345234712	10313	15245		none	1
NADK	0.197636961614705	-0.091706	0.344109420702632	0.26882	65220	NADK	NADK	0.197636961614705	0.344109420702632	0.146472459087927	13648	1128		none	1
APTX	-0.074220580284736	-0.022158	0.0107640120070916	0.0084089	54840	APTX	APTX	-0.074220580284736	0.0107640120070916	0.0849845922918276	12325	973		none	1
CECR2	0.0924547215714543	-0.29514	-0.359060681895277	-0.2805	27443	CECR2	CECR2	0.0924547215714543	-0.359060681895277	-0.451515403466732	871	7745		none	1
TALDO1	0.0333269508019463	-0.51054	-0.413451014778451	-0.32299	6888	TALDO1	TALDO1	0.0333269508019463	-0.413451014778451	-0.446777965580398	896	11138		none	1
RASGEF1B	-0.0238973238421337	0.14586	-0.169942588693109	-0.13276	153020	RASGEF1B	RASGEF1B	-0.0238973238421337	-0.169942588693109	-0.146045264850975	5884	11493		none	1
CSF2RB	-0.51191656154262	-0.42375	-0.030180298385187	-0.023577	1439	CSF2RB	CSF2RB	-0.51191656154262	-0.030180298385187	0.481736263157433	16626	10550		none	1
TMCC2	-0.136612452694179	-0.27945	-0.237287267746622	-0.18537	9911	TMCC2	TMCC2	-0.136612452694179	-0.237287267746622	-0.100674815052443	7143	11145		none	1
APOBR	-0.212279239502613	-0.048265	-0.376572090552416	-0.29418	55911	APOBR	APOBR	-0.212279239502613	-0.376572090552416	-0.164292851049803	5413	12602		none	1
TBKBP1	-0.261161921066859	-0.18031	-0.209880889139214	-0.16396	9755	TBKBP1	TBKBP1	-0.261161921066859	-0.209880889139214	0.0512810319276445	11484	649		none	1
FBP1	0.0788925932600469	0.068401	0.475957015124071	0.37182	2203	FBP1	FBP1	0.0788925932600469	0.475957015124071	0.397064421864024	16354	874		none	1
STAC	-0.0822287799603532	-0.22457	0.0107044885785421	0.0083624	6769	STAC	STAC	-0.0822287799603532	0.0107044885785421	0.0929332685388953	12503	1724		none	1
ALS2CR12	-0.250957379708056	-0.3727	-0.528632049206034	-0.41297	130540	ALS2CR12	ALS2CR12	-0.250957379708056	-0.528632049206034	-0.277674669497979	2921	2539		none	1
PARP1	-0.0425932600468553	-0.27003	-0.106048988421733	-0.082846	142	PARP1	PARP1	-0.0425932600468553	-0.106048988421733	-0.0634557283748778	8163	14166		none	1
GPR153	-0.123287979816183	0.12713	-0.225971415953559	-0.17653	387509	GPR153	GPR153	-0.123287979816183	-0.225971415953559	-0.102683436137376	7093	472		none	1
SPATA22	-0.460251847179672	-0.30051	-0.216972497615863	-0.1695	84690	SPATA22	SPATA22	-0.460251847179672	-0.216972497615863	0.243279349563809	15155	1011		none	1
BLCAP	-0.138955217156244	-0.026892	-0.132590037186142	-0.10358	10904	BLCAP	BLCAP	-0.138955217156244	-0.132590037186142	0.00636517997010244	10234	3457		none	1
C11orf91	-0.0466559289962155	-0.22976	-0.507587637047894	-0.39653	100131378	C11orf91	C11orf91	-0.0466559289962155	-0.507587637047894	-0.460931708051678	812	9784		none	1
NCF1	-0.216412867183276	0.045163	-0.114893017837827	-0.089755	653361	NCF1	NCF1	-0.216412867183276	-0.114893017837827	0.101519849345449	12714	6872		none	1
CFD	-0.071260587493242	-0.27184	-0.433151349517732	-0.33838	1675	CFD	CFD	-0.071260587493242	-0.433151349517732	-0.36189076202449	1629	2146		none	1
UBE2Z	-0.631577761758875	-0.62745	-0.451750820847281	-0.35291	65264	UBE2Z	UBE2Z	-0.631577761758875	-0.451750820847281	0.179826940911595	14256	13060		none	1
ANGPTL6	-0.20964362948279	-0.17977	-0.225331379087435	-0.17603	83854	ANGPTL6	ANGPTL6	-0.20964362948279	-0.225331379087435	-0.0156877496046457	9597	199		none	1
CYP8B1	0.0233566858893494	-0.0033809	-0.0466471668768121	-0.036441	1582	CYP8B1	CYP8B1	0.0233566858893494	-0.0466471668768121	-0.0700038527661615	7973	5144		none	1
ZCCHC17	-0.0458393404216976	-0.091035	-0.351815464570759	-0.27484	51538	ZCCHC17	ZCCHC17	-0.0458393404216976	-0.351815464570759	-0.305976124149062	2418	5317		none	1
RAET1L	0.0874752207604974	0.33654	0.000918081681504855	0.00071721	154064	RAET1L	RAET1L	0.0874752207604974	0.000918081681504855	-0.0865571390789925	7556	3279		none	1
C8B	0.164984681924671	0.32918	0.614332985579969	0.47992	732	C8B	C8B	0.164984681924671	0.614332985579969	0.449348303655298	16548	7347		none	1
PIGO	0.151615155883943	-0.34173	0.106550777324774	0.083238	84720	PIGO	PIGO	0.151615155883943	0.106550777324774	-0.0450643785591691	8691	5393		none	1
ISL2	-0.0337279239502613	-0.14046	-0.00231475733002221	-0.0018083	64843	ISL2	ISL2	-0.0337279239502613	-0.00231475733002221	0.0314131666202391	10936	5134		none	1
SV2C	0.113410073887187	0.17144	-0.236160802862245	-0.18449	22987	SV2C	SV2C	0.113410073887187	-0.236160802862245	-0.349570876749432	1792	2769		none	1
SLC10A3	-0.0246035321679582	0.12603	-0.511440658981957	-0.39954	8273	SLC10A3	SLC10A3	-0.0246035321679582	-0.511440658981957	-0.486837126813999	664	11035		none	1
ATG16L1	-0.338270409082718	-0.11243	-0.169264149615018	-0.13223	55054	ATG16L1	ATG16L1	-0.338270409082718	-0.169264149615018	0.1690062594677	14072	10835		none	1
PTPN13	-0.161988646602992	0.082514	-0.520093957411947	-0.4063	5783	PTPN13	PTPN13	-0.161988646602992	-0.520093957411947	-0.358105310808955	1681	7258		none	1
TCIRG1	-0.203944404397189	-0.45095	-0.373807131290762	-0.29202	10312	TCIRG1	TCIRG1	-0.203944404397189	-0.373807131290762	-0.169862726893574	5266	3229		none	1
SOX15	-0.355559560281132	-0.10376	-0.571668128084178	-0.44659	6665	SOX15	SOX15	-0.355559560281132	-0.571668128084178	-0.216108567803046	4147	5712		none	1
ANKRD6	-0.267886105604613	-0.2898	-0.564589320344852	-0.44106	22881	ANKRD6	ANKRD6	-0.267886105604613	-0.564589320344852	-0.296703214740238	2569	6360		none	1
PHC2	-0.261556136240764	-0.22809	-0.830959863288125	-0.64915	1912	PHC2	PHC2	-0.261556136240764	-0.830959863288125	-0.569403727047361	317	5883		bottom	132
CD84	-0.182532888808794	-0.31216	-0.333331199877113	-0.2604	8832	CD84	CD84	-0.182532888808794	-0.333331199877113	-0.150798311068319	5753	3607		none	1
SLC27A2	-0.268325373941251	-0.16925	-0.622039029448096	-0.48594	11001	SLC27A2	SLC27A2	-0.268325373941251	-0.622039029448096	-0.353713655506846	1739	14766		none	1
ZC3H3	-0.256239863038385	-0.3187	-0.664140654501699	-0.51883	23144	ZC3H3	ZC3H3	-0.256239863038385	-0.664140654501699	-0.407900791463314	1185	12786		none	1
KCNK9	0.0338394305280231	0.101	-0.272015668102483	-0.2125	51305	KCNK9	KCNK9	0.0338394305280231	-0.272015668102483	-0.305855098630506	2422	6878		none	1
CYP2E1	-0.217066138042891	-0.084636	-0.220671910702056	-0.17239	1571	CYP2E1	CYP2E1	-0.217066138042891	-0.220671910702056	-0.00360577265916578	9950	576		none	1
PTK2B	-0.0856854838709677	0.17698	0.200510749419167	0.15664	2185	PTK2B	PTK2B	-0.0856854838709677	0.200510749419167	0.286196233290134	15605	15624		none	1
OR5T3	0.044713011353397	-0.15388	-0.595963927522225	-0.46557	390154	OR5T3	OR5T3	0.044713011353397	-0.595963927522225	-0.640676938875622	168	15049		bottom	290
C10orf12	-0.289297621193008	0.06881	-0.122133114867416	-0.095411	84458	C10orf12	C10orf12	-0.289297621193008	-0.122133114867416	0.167164506325591	14044	11664		none	1
CTSW	-0.465455487475221	-0.40664	-0.251073661842922	-0.19614	1521	CTSW	CTSW	-0.465455487475221	-0.251073661842922	0.214381825632299	14774	644		none	1
IRF2BPL	-0.261927824833303	-0.14341	-0.250945654469697	-0.19604	64207	IRF2BPL	IRF2BPL	-0.261927824833303	-0.250945654469697	0.0109821703636059	10355	6686		none	1
F11R	-0.0069495629843215	-0.16774	-0.14911578906945	-0.11649	50848	F11R	F11R	-0.0069495629843215	-0.14911578906945	-0.142166226085129	5991	6828		none	1
PCSK2	0.104380293746621	0.17983	0.151368718838205	0.11825	5126	PCSK2	PCSK2	0.104380293746621	0.151368718838205	0.046988425091584	11377	7936		none	1
RMND5A	-0.423375833483511	-0.51927	-0.478401955952663	-0.37373	64795	RMND5A	RMND5A	-0.423375833483511	-0.478401955952663	-0.0550261224691523	8408	11517		none	1
OR5K3	0.101413542980717	-0.13184	0.296631485973592	0.23173	403277	OR5K3	OR5K3	0.101413542980717	0.296631485973592	0.195217942992875	14507	2557		none	1
C16orf74	-0.334114254820688	-0.4349	-0.52296132257218	-0.40854	404550	C16orf74	C16orf74	-0.334114254820688	-0.52296132257218	-0.188847067751492	4792	10005		none	1
HEATR3	-0.426225446026311	-0.051691	-0.179747953482121	-0.14042	55027	HEATR3	HEATR3	-0.426225446026311	-0.179747953482121	0.24647749254419	15192	1544		none	1
SPATS1	-0.33647954586412	-0.74366	-0.509597352807522	-0.3981	221409	SPATS1	SPATS1	-0.33647954586412	-0.509597352807522	-0.173117806943402	5172	14017		none	1
NELL1	-0.0469791854388178	-0.10035	-0.228557164892698	-0.17855	4745	NELL1	NELL1	-0.0469791854388178	-0.228557164892698	-0.18157797945388	4947	8449		none	1
HLA-DRB5	0.0859986033519553	0.0098809	-0.130017088984325	-0.10157	3127	HLA-DRB5	HLA-DRB5	0.0859986033519553	-0.130017088984325	-0.216015692336281	4150	9752		none	1
RIN2	-0.306474139484592	-0.27869	-0.196824137070295	-0.15376	54453	RIN2	RIN2	-0.306474139484592	-0.196824137070295	0.109650002414297	12916	8105		none	1
FAM157B	-0.333607406739953	-0.68912	-0.32201534808405	-0.25156	100132403	FAM157B	FAM157B	-0.333607406739953	-0.32201534808405	0.0115920586559035	10366	13944		none	1
ADPGK	-0.32029419715264	-0.077536	-0.50487388073553	-0.39441	83440	ADPGK	ADPGK	-0.32029419715264	-0.50487388073553	-0.18457968358289	4884	1386		none	1
MRI1	0.276705262209407	0.1942	0.315000544031336	0.24608	84245	MRI1	MRI1	0.276705262209407	0.315000544031336	0.0382952818219291	11127	1463		none	1
TBC1D22A	-0.132321138943954	-0.057475	-0.127875525630276	-0.099897	25771	TBC1D22A	TBC1D22A	-0.132321138943954	-0.127875525630276	0.00444561331367757	10174	1528		none	1
ZNF410	-0.551360605514507	-0.5627	-0.3970148680564	-0.31015	57862	ZNF410	ZNF410	-0.551360605514507	-0.3970148680564	0.154345737458107	13791	11703		none	1
BCL2L13	0.323492971706614	0.18948	0.0465114790611939	0.036335	23786	BCL2L13	BCL2L13	0.323492971706614	0.0465114790611939	-0.27698149264542	2936	8256		none	1
MPI	-0.0151739052081456	-0.023447	0.0373883935714697	0.029208	4351	MPI	MPI	-0.0151739052081456	0.0373883935714697	0.0525622987796153	11525	12721		none	1
ZNF557	-0.191701207424761	-0.12689	-0.197758590894836	-0.15449	79230	ZNF557	ZNF557	-0.191701207424761	-0.197758590894836	-0.00605738347007431	9872	16155		none	1
MATN4	-0.0122184177329249	0.11147	0.364923419588968	0.28508	8785	MATN4	MATN4	-0.0122184177329249	0.364923419588968	0.377141837321893	16257	5185		none	1
CYP20A1	-0.043049423319517	-0.23985	-0.395017953034095	-0.30859	57404	CYP20A1	CYP20A1	-0.043049423319517	-0.395017953034095	-0.351968529714578	1765	9312		none	1
KRTAP9-6	-0.489389980176608	-0.44829	-0.833724822549779	-0.65131	100507608	KRTAP9-6	KRTAP9-6	-0.489389980176608	-0.833724822549779	-0.34433484237317	1863	5728		none	1
PODXL	-0.358228960173004	-0.2689	-0.411070077636472	-0.32113	5420	PODXL	PODXL	-0.358228960173004	-0.411070077636472	-0.0528411174634677	8470	8774		none	1
MAP3K8	-0.104283429446747	-0.44772	-0.27329574183473	-0.2135	1326	MAP3K8	MAP3K8	-0.104283429446747	-0.27329574183473	-0.169012312387982	5286	10167		none	1
PCDHB16	-0.540987114795459	-0.47006	-0.477160284432383	-0.37276	57717	PCDHB16	PCDHB16	-0.540987114795459	-0.477160284432383	0.0638268303630755	11814	159		none	1
ZNF605	0.0717460353216796	-0.0011026	-0.243265212076216	-0.19004	100289635	ZNF605	ZNF605	0.0717460353216796	-0.243265212076216	-0.315011247397895	2288	3910		none	1
L3HYPDH	-0.202626599387277	-0.21769	-0.518826684417022	-0.40531	112849	L3HYPDH	L3HYPDH	-0.202626599387277	-0.518826684417022	-0.316200085029745	2268	2514		none	1
PLXNA2	-0.0306451612903226	0.1291	0.134702158844349	0.10523	5362	PLXNA2	PLXNA2	-0.0306451612903226	0.134702158844349	0.165347320134672	14016	627		none	1
OPRK1	-0.0308298792575239	-0.021523	-0.372091832489551	-0.29068	4986	OPRK1	OPRK1	-0.0308298792575239	-0.372091832489551	-0.341261953232027	1912	8657		none	1
CD302	-0.417868084339521	-0.38979	-0.1090725225773	-0.085208	9936	CD302	CD302	-0.417868084339521	-0.1090725225773	0.30879556176222	15832	670		none	1
ZNF879	0.579428725896558	0.23165	0.407217055702408	0.31812	345462	ZNF879	ZNF879	0.579428725896558	0.407217055702408	-0.172211670194149	5194	292		none	1
TMEM156	0.0128615516309245	0.26513	0.485979992447565	0.37965	80008	TMEM156	TMEM156	0.0128615516309245	0.485979992447565	0.47311844081664	16606	9080		none	1
CCKBR	0.0145825824472878	-0.17057	-0.157577076439603	-0.1231	887	CCKBR	CCKBR	0.0145825824472878	-0.157577076439603	-0.172159658886891	5196	7634		none	1
NDP	0.00693728599747702	-0.06049	-0.212940265359285	-0.16635	4693	NDP	NDP	0.00693728599747702	-0.212940265359285	-0.219877551356762	4072	6207		none	1
PTP4A2	-0.709024148495224	-0.52314	-0.673152373576718	-0.52587	8073	PTP4A2	PTP4A2	-0.709024148495224	-0.673152373576718	0.0358717749185065	11057	9153		none	1
WFIKKN2	-0.258289781942692	-0.34205	-0.100511389456033	-0.07852	124857	WFIKKN2	WFIKKN2	-0.258289781942692	-0.100511389456033	0.15777839248666	13859	6785		none	1
ADCY2	0.21065732564426	0.1639	0.419851383439686	0.32799	108	ADCY2	ADCY2	0.21065732564426	0.419851383439686	0.209194057795426	14703	3524		none	1
NME8	-0.3732767165255	-0.45292	-0.217343718998214	-0.16979	51314	NME8	NME8	-0.3732767165255	-0.217343718998214	0.155932997527286	13817	12142		none	1
RANBP3L	0.0077281942692377	0.072421	-0.0488924162031733	-0.038195	202151	RANBP3L	RANBP3L	0.0077281942692377	-0.0488924162031733	-0.056620610472411	8357	3258		none	1
ATP5G1	-0.328786718327627	-0.20283	0.103776857546995	0.081071	516	ATP5G1	ATP5G1	-0.328786718327627	0.103776857546995	0.432563575874621	16500	14276		none	1
ZNF675	-0.213585781221842	-0.4561	-0.336236967249314	-0.26267	171392	ZNF675	ZNF675	-0.213585781221842	-0.336236967249314	-0.122651186027472	6521	7282		none	1
AP1S1	-0.0325678050099117	-0.27461	-0.165385526206309	-0.1292	1174	AP1S1	AP1S1	-0.0325678050099117	-0.165385526206309	-0.132817721196398	6239	10653		none	1
ICOSLG	-0.0425177959992791	-0.12761	-0.277276771142018	-0.21661	23308	ICOSLG	ICOSLG	-0.0425177959992791	-0.277276771142018	-0.234758975142739	3784	5486		none	1
ADRA1B	0.465016219138584	0.30133	0.576545209004039	0.4504	147	ADRA1B	ADRA1B	0.465016219138584	0.576545209004039	0.111528989865455	12965	12897		none	1
PTPN3	0.114513876374121	0.12842	0.0850250574433087	0.066422	5774	PTPN3	PTPN3	0.114513876374121	0.0850250574433087	-0.0294888189308127	9193	1433		none	1
EREG	-0.110885970445125	-0.027657	0.0564448512234305	0.044095	2069	EREG	EREG	-0.110885970445125	0.0564448512234305	0.167330821668556	14047	10372		none	1
RHBDF2	0.163058659217877	0.24626	0.423794010535007	0.33107	79651	RHBDF2	RHBDF2	0.163058659217877	0.423794010535007	0.26073535131713	15360	1883		none	1
RNF103-CHMP3	-0.593789421517391	-0.3646	-0.106498294301752	-0.083197	100526767	RNF103-CHMP3	RNF103-CHMP3	-0.593789421517391	-0.106498294301752	0.487291127215639	16637	845		none	1
KDM5B	0.265374391782303	0.46971	0.239322584980895	0.18696	10765	KDM5B	KDM5B	0.265374391782303	0.239322584980895	-0.0260518068014083	9309	12339		none	1
CDS2	-0.323425391962516	-0.3108	-0.270569184785044	-0.21137	8760	CDS2	CDS2	-0.323425391962516	-0.270569184785044	0.0528562071774722	11534	14626		none	1
TOR1AIP2	0.343541629122364	-0.013082	0.185060259470946	0.14457	163590	TOR1AIP2	TOR1AIP2	0.343541629122364	0.185060259470946	-0.158481369651419	5578	6022		none	1
MFAP2	0.0547215714543161	-0.032537	0.432280899379804	0.3377	4237	MFAP2	MFAP2	0.0547215714543161	0.432280899379804	0.377559327925488	16262	1277		none	1
TSHR	-0.165795638853848	-0.33721	-0.180976824265078	-0.14138	7253	TSHR	TSHR	-0.165795638853848	-0.180976824265078	-0.0151811854112301	9618	14049		none	1
GPR84	0.0836783654712561	0.20117	0.317099864952221	0.24772	53831	GPR84	GPR84	0.0836783654712561	0.317099864952221	0.233421499480965	15023	6923		none	1
EPCAM	-0.524610290142368	-0.061692	-0.543340096389552	-0.42446	4072	EPCAM	EPCAM	-0.524610290142368	-0.543340096389552	-0.018729806247184	9499	7858		none	1
ABCG5	-0.204676518291584	-0.21709	-0.285981272521297	-0.22341	64240	ABCG5	ABCG5	-0.204676518291584	-0.285981272521297	-0.0813047542297132	7689	14615		none	1
ATOH1	0.241620111731844	0.1459	0.249755185898708	0.19511	474	ATOH1	ATOH1	0.241620111731844	0.249755185898708	0.00813507416686418	10282	16425		none	1
FBXO9	0.222314831501171	-0.039112	-0.153916065565377	-0.12024	26268	FBXO9	FBXO9	0.222314831501171	-0.153916065565377	-0.376230897066548	1492	10909		none	1
MLLT1	0.161279059289962	0.39764	0.325868370018113	0.25457	4298	MLLT1	MLLT1	0.161279059289962	0.325868370018113	0.164589310728151	14005	13291		none	1
SEC24C	-0.466750765903766	-0.68497	-0.346746372591061	-0.27088	9632	SEC24C	SEC24C	-0.466750765903766	-0.346746372591061	0.120004393312705	13157	8188		none	1
NR1H3	0.115640205442422	-0.24168	-0.124007142811426	-0.096875	10062	NR1H3	NR1H3	0.115640205442422	-0.124007142811426	-0.239647348253848	3658	7323		none	1
ZSCAN31	0.331962966300234	0.20573	-0.183741783526731	-0.14354	64288	ZSCAN31	ZSCAN31	0.331962966300234	-0.183741783526731	-0.515704749826965	527	1027		bottom	572
XG	-0.100729861236259	-0.18752	-0.265423288381411	-0.20735	7499	XG	XG	-0.100729861236259	-0.265423288381411	-0.164693427145152	5402	16334		none	1
CCL14	-0.0715072535591999	-0.13218	-0.320376853706773	-0.25028	6358	CCL14	CCL14	-0.0715072535591999	-0.320376853706773	-0.248869600147574	3475	16328		none	1
SNX1	-0.0155579834204361	0.27183	-0.494479682029685	-0.38629	6642	SNX1	SNX1	-0.0155579834204361	-0.494479682029685	-0.478921698609249	711	12918		none	1
ACBD6	-0.475536132636511	-0.0042368	0.381167555251182	0.29777	84320	ACBD6	ACBD6	-0.475536132636511	0.381167555251182	0.856703687887693	16823	6796		top	52
ELMOD2	-0.325723103261849	-0.2979	-0.328518122643864	-0.25664	255520	ELMOD2	ELMOD2	-0.325723103261849	-0.328518122643864	-0.00279501938201526	9973	14644		none	1
USP17L20	-0.360357722112092	-0.47499	-0.448461031355406	-0.35034	100287441	USP17L20	USP17L20	-0.360357722112092	-0.448461031355406	-0.0881033092433138	7494	10774		none	1
THYN1	-0.140205442422058	-0.006165	-0.404221683168951	-0.31578	29087	THYN1	THYN1	-0.140205442422058	-0.404221683168951	-0.264016240746892	3169	6642		none	1
STYK1	-0.222359884663903	-0.23974	-0.565344563846878	-0.44165	55359	STYK1	STYK1	-0.222359884663903	-0.565344563846878	-0.342984679182974	1886	1481		none	1
ANKS1A	-0.0832143178951162	-0.14108	-0.00691316619837303	-0.0054006	23294	ANKS1A	ANKS1A	-0.0832143178951162	-0.00691316619837303	0.0763011516967432	12124	5263		none	1
OPRD1	0.207740133357362	0.02224	0.00325292336838602	0.0025412	4985	OPRD1	OPRD1	0.207740133357362	0.00325292336838602	-0.204487209988976	4440	846		none	1
ZNF319	-0.162529284555776	-0.1971	-0.315371765413688	-0.24637	57567	ZNF319	ZNF319	-0.162529284555776	-0.315371765413688	-0.152842480857912	5706	3341		none	1
CPXM2	0.0807656785006308	0.13525	0.019788659826806	0.015459	119587	CPXM2	CPXM2	0.0807656785006308	0.019788659826806	-0.0609770186738247	8229	1810		none	1
SLC7A9	0.0615392413047396	-0.2753	0.0809633834908891	0.063249	11136	SLC7A9	SLC7A9	0.0615392413047396	0.0809633834908891	0.0194241421861495	10595	6379		none	1
HBA2	-0.0294658947558119	-0.1479	-0.305374389564839	-0.23856	3040	HBA2	HBA2	-0.0294658947558119	-0.305374389564839	-0.275908494809027	2948	3663		none	1
METTL24	-0.0856573256442602	-0.26104	0.126938511658272	0.099165	728464	METTL24	METTL24	-0.0856573256442602	0.126938511658272	0.212595837302532	14750	16279		none	1
CACNA1B	-0.451455217156244	-0.49956	-0.37902983211833	-0.2961	774	CACNA1B	CACNA1B	-0.451455217156244	-0.37902983211833	0.0724253850379144	12033	1231		none	1
HERC6	0.178647053523157	-0.15544	0.414475073764249	0.32379	55008	HERC6	HERC6	0.178647053523157	0.414475073764249	0.235828020241091	15050	2545		none	1
EPS8	0.370044152099477	0.13191	-0.155810574689102	-0.12172	2059	EPS8	EPS8	0.370044152099477	-0.155810574689102	-0.525854726788579	487	1566		bottom	582
PATL1	-0.274159758515048	-0.37937	-0.421566682240897	-0.32933	219988	PATL1	PATL1	-0.274159758515048	-0.421566682240897	-0.147406923725849	5853	5892		none	1
BTG1	-0.502455397368895	-0.31146	-0.716418865726666	-0.55967	694	BTG1	BTG1	-0.502455397368895	-0.716418865726666	-0.21396346835777	4191	5180		none	1
NUDCD1	-0.0602011623715985	0.12147	0.00491151490325843	0.0038369	84955	NUDCD1	NUDCD1	-0.0602011623715985	0.00491151490325843	0.0651126772748569	11851	3545		none	1
RGL1	0.358341593079834	0.094367	-0.0840265999321561	-0.065642	23179	RGL1	RGL1	0.358341593079834	-0.0840265999321561	-0.44236819301199	925	10598		none	1
DEAF1	0.0898078482609479	-0.032404	0.0983147829314968	0.076804	10522	DEAF1	DEAF1	0.0898078482609479	0.0983147829314968	0.00850693467054892	10294	4547		none	1
FAM195B	-0.0717032348170842	-0.41735	-0.230426072541778	-0.18001	348262	FAM195B	FAM195B	-0.0717032348170842	-0.230426072541778	-0.158722837724694	5568	1575		none	1
ANO9	-0.399385024328708	-0.21678	-0.351431442451085	-0.27454	338440	ANO9	ANO9	-0.399385024328708	-0.351431442451085	0.0479535818776228	11407	8418		none	1
SHMT1	-0.113027122003965	-0.19384	-0.50393942691099	-0.39368	6470	SHMT1	SHMT1	-0.113027122003965	-0.50393942691099	-0.390912304907025	1339	12470		none	1
FBXL22	0.0631825554153902	-0.30233	-0.079719151823145	-0.062277	283807	FBXL22	FBXL22	0.0631825554153902	-0.079719151823145	-0.142901707238535	5967	12574		none	1
ARFGEF3	0.124380519012435	0.0089781	0.308433765784909	0.24095	57221	ARFGEF3	ARFGEF3	0.124380519012435	0.308433765784909	0.184053246772475	14336	1670		none	1
CAMK2G	-0.0689043070823572	-0.12507	-0.0178237466478069	-0.013924	818	CAMK2G	CAMK2G	-0.0689043070823572	-0.0178237466478069	0.0510805604345503	11479	11051		none	1
SEC31A	-0.492025590196432	-0.27468	-0.44236788038991	-0.34558	22872	SEC31A	SEC31A	-0.492025590196432	-0.44236788038991	0.0496577098065214	11448	16223		none	1
AHSA2	0.0665052261668769	-0.1172	0.0136033435525886	0.010627	130872	AHSA2	AHSA2	0.0665052261668769	0.0136033435525886	-0.0529018826142883	8466	11422		none	1
ZNF783	-0.0142773472697783	0.030265	0.0449715503613008	0.035132	100289678	ZNF783	ZNF783	-0.0142773472697783	0.0449715503613008	0.0592488976310791	11707	10737		none	1
ALDH18A1	0.0398348801585871	0.12532	-0.0963626704898202	-0.075279	5832	ALDH18A1	ALDH18A1	0.0398348801585871	-0.0963626704898202	-0.136197550648407	6147	9785		none	1
CD207	-0.0164545413588034	-0.24643	0.0759454944604809	0.059329	50489	CD207	CD207	-0.0164545413588034	0.0759454944604809	0.0924000358192843	12493	6958		none	1
AHR	-0.495584790052262	-0.39377	-0.652888806395248	-0.51004	196	AHR	AHR	-0.495584790052262	-0.652888806395248	-0.157304016342987	5609	13152		none	1
SERPINB11	-0.0644203910614525	0.061024	-0.308305758411685	-0.24085	89778	SERPINB11	SERPINB11	-0.0644203910614525	-0.308305758411685	-0.243885367350232	3566	12563		none	1
OR10S1	-0.197490538835826	-0.42886	0.0213311486741636	0.016664	219873	OR10S1	OR10S1	-0.197490538835826	0.0213311486741636	0.21882168750999	14827	15304		none	1
SMIM7	0.523101009190845	0.1166	0.0722153596047132	0.056415	79086	SMIM7	SMIM7	0.523101009190845	0.0722153596047132	-0.450885649586132	875	1701		none	1
TMX4	-0.080515633447468	0.20737	0.0417496047772352	0.032615	56255	TMX4	TMX4	-0.080515633447468	0.0417496047772352	0.122265238224703	13202	10299		none	1
TMPRSS9	0.100612723013156	-0.060644	0.284662796577083	0.22238	360200	TMPRSS9	TMPRSS9	0.100612723013156	0.284662796577083	0.184050073563927	14335	6129		none	1
TMEM26	0.191408361867003	-0.0083537	0.374395965207596	0.29248	219623	TMEM26	TMEM26	0.191408361867003	0.374395965207596	0.182987603340593	14315	14658		none	1
DNAJC7	0.175009010632546	-0.018736	0.0658969156623421	0.051479	7266	DNAJC7	DNAJC7	0.175009010632546	0.0658969156623421	-0.109112094970204	6909	15717		none	1
IKBKG	-0.385846548927735	-0.12991	-0.464308344160624	-0.36272	8517	IKBKG	IKBKG	-0.385846548927735	-0.464308344160624	-0.0784617952328889	7753	14155		none	1
ICA1	0.178793476302036	0.094172	0.450573153013614	0.35199	3382	ICA1	ICA1	0.178793476302036	0.450573153013614	0.271779676711577	15475	6536		none	1
NPFFR1	0.135418543881781	0.018317	0.0730781293002477	0.057089	64106	NPFFR1	NPFFR1	0.135418543881781	0.0730781293002477	-0.0623404145815328	8194	12322		none	1
C22orf23	0.0696544422418454	0.11736	-0.212837859460705	-0.16627	84645	C22orf23	C22orf23	0.0696544422418454	-0.212837859460705	-0.28249230170255	2824	8614		none	1
HTR4	0.268798432149937	0.26161	0.163196600124167	0.12749	3360	HTR4	HTR4	0.268798432149937	0.163196600124167	-0.10560183202577	7004	11325		none	1
MMD2	-0.246835015318075	-0.13308	-0.108693620752555	-0.084912	221938	MMD2	MMD2	-0.246835015318075	-0.108693620752555	0.13814139456552	13505	2520		none	1
KRTAP5-10	-0.61147278788971	-0.27344	-0.734877528945667	-0.57409	387273	KRTAP5-10	KRTAP5-10	-0.61147278788971	-0.734877528945667	-0.123404741055957	6487	13472		none	1
ASCL4	0.104214723373581	-0.0545	0.214412350151369	0.1675	121549	ASCL4	ASCL4	0.104214723373581	0.214412350151369	0.110197626777788	12932	642		none	1
GRIPAP1	0.264112903225806	0.2004	-0.0881906797831555	-0.068895	56850	GRIPAP1	GRIPAP1	0.264112903225806	-0.0881906797831555	-0.352303583008962	1754	15614		none	1
OR9A4	0.303793476302036	0.076988	-0.031750948854654	-0.024804	130075	OR9A4	OR9A4	0.303793476302036	-0.031750948854654	-0.33554442515669	2001	11088		none	1
LEFTY1	-0.381341232654532	-0.21444	-0.387196702530066	-0.30248	10637	LEFTY1	LEFTY1	-0.381341232654532	-0.387196702530066	-0.00585546987553343	9879	9858		none	1
EBF3	-0.216739502613083	-0.26118	-0.152200766764166	-0.1189	253738	EBF3	EBF3	-0.216739502613083	-0.152200766764166	0.0645387358489178	11831	3633		none	1
FAM3A	0.125315372139124	0.25705	0.247579060553888	0.19341	60343	FAM3A	FAM3A	0.125315372139124	0.247579060553888	0.122263688414764	13201	7163		none	1
ZSCAN25	-0.146828257343666	0.16763	-0.19389276822345	-0.15147	221785	ZSCAN25	ZSCAN25	-0.146828257343666	-0.19389276822345	-0.0470645108797841	8630	6903		none	1
ADAMTS8	-0.545334744999099	-0.3816	-0.647333286397296	-0.5057	11095	ADAMTS8	ADAMTS8	-0.545334744999099	-0.647333286397296	-0.101998541398198	7112	15264		none	1
TTYH3	-0.104736213732204	-0.26675	0.110446041692001	0.086281	80727	TTYH3	TTYH3	-0.104736213732204	0.110446041692001	0.215182255424205	14782	5890		none	1
GABRR2	-0.0333674986484051	0.16326	-0.140628900224653	-0.10986	2570	GABRR2	GABRR2	-0.0333674986484051	-0.140628900224653	-0.107261401576248	6956	14417		none	1
ZNF761	0.252928455577582	0.17072	0.532766687361192	0.4162	388561	ZNF761	ZNF761	0.252928455577582	0.532766687361192	0.27983823178361	15544	16208		none	1
KCNQ1	-0.412698233916021	-0.39973	-0.399959037640568	-0.31245	3784	KCNQ1	KCNQ1	-0.412698233916021	-0.399959037640568	0.0127391962754529	10388	8655		none	1
ADCK2	-0.0139281852586052	-0.041253	0.100664998303902	0.07864	90956	ADCK2	ADCK2	-0.0139281852586052	0.100664998303902	0.114593183562507	13026	2124		none	1
PAK6	-0.0262873941250676	0.15294	0.0297617142747422	0.02325	106821730	PAK6	PAK6	-0.0262873941250676	0.0297617142747422	0.0560491083998098	11615	12434		none	1
MBP	0.311238511443503	0.28829	0.352327494063658	0.27524	4155	MBP	MBP	0.311238511443503	0.352327494063658	0.0410889826201546	11214	16805		none	1
WIPF3	0.182735628041088	0.032781	0.0473857694203186	0.037018	644150	WIPF3	WIPF3	0.182735628041088	0.0473857694203186	-0.13534985862077	6179	4756		none	1
GRAMD1B	-0.22661740854208	-0.23705	-0.393507466030043	-0.30741	57476	GRAMD1B	GRAMD1B	-0.22661740854208	-0.393507466030043	-0.166890057487964	5336	16803		none	1
TRPT1	-0.119233195170301	0.10692	-0.564525316658239	-0.44101	83707	TRPT1	TRPT1	-0.119233195170301	-0.564525316658239	-0.445292121487939	903	16392		none	1
CNNM4	0.171235808253739	-0.0091594	-0.406052188606064	-0.31721	26504	CNNM4	CNNM4	0.171235808253739	-0.406052188606064	-0.577287996859803	293	9362		bottom	466
COL27A1	-0.319584609839611	-0.43913	-0.701070781677025	-0.54768	85301	COL27A1	COL27A1	-0.319584609839611	-0.701070781677025	-0.381486171837414	1435	890		none	1
MLIP	-0.0235785727158047	-0.23193	-0.304887961546585	-0.23818	90523	MLIP	MLIP	-0.0235785727158047	-0.304887961546585	-0.28130938883078	2846	7910		none	1
CSF2RA	-0.0734107496846279	0.24355	0.126859147086872	0.099103	1438	CSF2RA	CSF2RA	-0.0734107496846279	0.126859147086872	0.2002698967715	14586	16046		none	1
MED25	-0.255597855469454	-0.05178	-0.249627178525483	-0.19501	81857	MED25	MED25	-0.255597855469454	-0.249627178525483	0.00597067694397091	10223	9077		none	1
CCDC91	-0.0892615786628221	-0.12607	-0.301636574266678	-0.23564	55297	CCDC91	CCDC91	-0.0892615786628221	-0.301636574266678	-0.212374995603856	4228	808		none	1
TRIM68	0.121474590016219	-0.0043443	0.197118554028712	0.15399	55128	TRIM68	TRIM68	0.121474590016219	0.197118554028712	0.0756439640124929	12107	12664		none	1
TAS2R38	0.101801000180213	0.1262	0.142625815246958	0.11142	5726	TAS2R38	TAS2R38	0.101801000180213	0.142625815246958	0.0408248150667456	11206	13305		none	1
FAM229A	-0.226437195891152	-0.0065279	-0.294813781273801	-0.23031	100128071	FAM229A	FAM229A	-0.226437195891152	-0.294813781273801	-0.0683765853826498	8021	8492		none	1
MX1	0.182251306541719	-0.10503	-0.365998681524056	-0.28592	4599	MX1	MX1	0.182251306541719	-0.365998681524056	-0.548249988065775	391	6100		bottom	484
SGSM3	-0.327356280410885	-0.074827	-0.644133102066679	-0.5032	27352	SGSM3	SGSM3	-0.327356280410885	-0.644133102066679	-0.316776821655794	2263	16094		none	1
EBF1	0.623400612723013	0.4754	0.271311627549747	0.21195	1879	EBF1	EBF1	0.623400612723013	0.271311627549747	-0.352088985173266	1762	2562		none	1
CYP4F22	-0.140678500630744	-0.13383	0.248001484885529	0.19374	126410	CYP4F22	CYP4F22	-0.140678500630744	0.248001484885529	0.388679985516274	16320	965		none	1
BCKDHA	-0.0214678320418093	0.2648	-0.394544325753163	-0.30822	593	BCKDHA	BCKDHA	-0.0214678320418093	-0.394544325753163	-0.373076493711354	1523	11770		none	1
CD63	-0.00248513245629843	-0.17722	-0.140052867045142	-0.10941	967	CD63	CD63	-0.00248513245629843	-0.140052867045142	-0.137567734588843	6116	561		none	1
SEMA3C	-0.0317151739052081	-0.1311	-0.0627568947971403	-0.049026	10512	SEMA3C	SEMA3C	-0.0317151739052081	-0.0627568947971403	-0.0310417208919322	9144	5178		none	1
GLB1L	0.206591277707695	0.11475	-0.0388310366677121	-0.030335	79411	GLB1L	GLB1L	0.206591277707695	-0.0388310366677121	-0.245422314375407	3534	6003		none	1
ZNF595	0.129595422598666	0.43645	-0.202264450432345	-0.15801	152687	ZNF595	ZNF595	0.129595422598666	-0.202264450432345	-0.331859873031011	2053	16671		none	1
ZNF638	0.187804108848441	0.079744	0.143944291191173	0.11245	27332	ZNF638	ZNF638	0.187804108848441	0.143944291191173	-0.0438598176572686	8724	10987		none	1
ZNF74	-0.202423860154983	-0.20395	-0.316485429560743	-0.24724	7625	ZNF74	ZNF74	-0.202423860154983	-0.316485429560743	-0.11406156940576	6762	224		none	1
SSNA1	0.109353036583168	0.078019	0.175472507216416	0.13708	8636	SSNA1	SSNA1	0.109353036583168	0.175472507216416	0.0661194706332475	11884	3680		none	1
CD22	-0.0322670751486754	-0.10424	-0.137953546124257	-0.10777	933	CD22	CD22	-0.0322670751486754	-0.137953546124257	-0.105686470975581	7000	10679		none	1
GAL	-0.486630473959272	-0.074773	-0.127145883602896	-0.099327	51083	GAL	GAL	-0.486630473959272	-0.127145883602896	0.359484590356376	16168	1523		none	1
AIP	-0.440912777076951	-0.14822	-0.724598536875724	-0.56606	9049	AIP	AIP	-0.440912777076951	-0.724598536875724	-0.283685759798773	2805	14959		none	1
LRRN4	-0.153698864660299	-0.018568	-0.0527479982847012	-0.041207	164312	LRRN4	LRRN4	-0.153698864660299	-0.0527479982847012	0.100950866375598	12703	16784		none	1
CLEC17A	-0.164410254099838	-0.15357	-0.19482722204799	-0.1522	388512	CLEC17A	CLEC17A	-0.164410254099838	-0.19482722204799	-0.0304169679481522	9160	6675		none	1
SPOP	-0.158846188502433	-0.36121	-0.286058076945232	-0.22347	8405	SPOP	SPOP	-0.158846188502433	-0.286058076945232	-0.127211888442799	6394	5494		none	1
ELMO1	0.175628491620112	0.46552	0.0442854308408164	0.034596	9844	ELMO1	ELMO1	0.175628491620112	0.0442854308408164	-0.131343060779295	6281	15407		none	1
SLC1A6	0.165423950261308	-0.015302	0.0895309169808181	0.069942	6511	SLC1A6	SLC1A6	0.165423950261308	0.0895309169808181	-0.0758930332804903	7824	16586		none	1
NUTM1	-0.0487396377725716	0.24728	-0.226073821852139	-0.17661	256646	NUTM1	NUTM1	-0.0487396377725716	-0.226073821852139	-0.177334184079567	5058	636		none	1
RAB34	-0.262671202018382	-0.28046	-0.33580174218035	-0.26233	83871	RAB34	RAB34	-0.262671202018382	-0.33580174218035	-0.0731305401619679	7895	2364		none	1
CCDC68	0.0881115966840872	0.35872	0.492457165532735	0.38471	80323	CCDC68	CCDC68	0.0881115966840872	0.492457165532735	0.404345568848647	16389	1320		none	1
ROBO4	-0.113274914398991	-0.1295	-0.321554521540441	-0.2512	54538	ROBO4	ROBO4	-0.113274914398991	-0.321554521540441	-0.20827960714145	4339	1115		none	1
ALG3	-0.0134382321138944	-0.19987	-0.204645387574324	-0.15987	10195	ALG3	ALG3	-0.0134382321138944	-0.204645387574324	-0.19120715546043	4737	2817		none	1
LCE3C	0.0536493061812939	-0.072228	-0.0262159100364181	-0.02048	353144	LCE3C	LCE3C	0.0536493061812939	-0.0262159100364181	-0.079865216217712	7721	1709		none	1
ACAA1	0.0371407010272121	-0.28687	-0.20560544287351	-0.16062	30	ACAA1	ACAA1	0.0371407010272121	-0.20560544287351	-0.242746143900722	3593	14673		none	1
OR2C3	-0.213337988826816	-0.15829	-0.303172662745374	-0.23684	81472	OR2C3	OR2C3	-0.213337988826816	-0.303172662745374	-0.0898346739185585	7437	11082		none	1
BTBD2	0.149948188862858	0.37664	0.340461210565729	0.26597	55643	BTBD2	BTBD2	0.149948188862858	0.340461210565729	0.19051302170287	14432	4632		none	1
SNCB	0.00632354928816003	-0.093497	-0.0323180215180394	-0.025247	6620	SNCB	SNCB	0.00632354928816003	-0.0323180215180394	-0.0386415708061995	8880	2587		none	1
PAX4	0.114243557397729	0.037165	-0.159125965655622	-0.12431	5078	PAX4	PAX4	0.114243557397729	-0.159125965655622	-0.273369523053351	2987	6969		none	1
TRIM21	-0.00772954586411966	0.0064951	-0.0461338573101811	-0.03604	6737	TRIM21	TRIM21	-0.00772954586411966	-0.0461338573101811	-0.0384043114460614	8889	3536		none	1
ZNF579	0.0524137231933682	-0.10525	-0.334201650015041	-0.26108	163033	ZNF579	ZNF579	0.0524137231933682	-0.334201650015041	-0.386615373208409	1379	215		none	1
GSTK1	-0.0714013786267796	-0.011397	-0.384918171286666	-0.3007	373156	GSTK1	GSTK1	-0.0714013786267796	-0.384918171286666	-0.313516792659887	2316	15746		none	1
SLC5A5	0.299457109389079	0.19098	0.322220159881209	0.25172	6528	SLC5A5	SLC5A5	0.299457109389079	0.322220159881209	0.0227630504921301	10687	13349		none	1
MDM1	-0.318965128852045	-0.040083	-0.240052227008276	-0.18753	56890	MDM1	MDM1	-0.318965128852045	-0.240052227008276	0.0789129018437698	12178	2457		none	1
HOXC11	-0.39058839430528	-0.41349	-0.381295562624407	-0.29787	3227	HOXC11	HOXC11	-0.39058839430528	-0.381295562624407	0.00929283168087303	10308	15490		none	1
ZC3H11A	-0.366620111731844	-0.50506	-0.581537496559802	-0.4543	9877	ZC3H11A	ZC3H11A	-0.366620111731844	-0.581537496559802	-0.214917384827958	4172	11504		none	1
KLF4	-0.18817579744098	0.093916	0.131105151656735	0.10242	9314	KLF4	KLF4	-0.18817579744098	0.131105151656735	0.319280949097716	15918	12550		none	1
IFT140	-0.106002207604974	0.024665	-0.371631005945943	-0.29032	9742	IFT140	IFT140	-0.106002207604974	-0.371631005945943	-0.265628798340969	3140	7443		none	1
C17orf99	0.00504617949180032	0.2474	0.294058537771776	0.22972	100141515	C17orf99	C17orf99	0.00504617949180032	0.294058537771776	0.289012358279975	15640	13826		none	1
ATXN3L	-0.0943052802306722	-0.48612	-0.337632247617463	-0.26376	92552	ATXN3L	ATXN3L	-0.0943052802306722	-0.337632247617463	-0.243326967386791	3577	12813		none	1
LGALS3	-0.00411211479545864	-0.030599	0.0150267855428473	0.011739	3958	LGALS3	LGALS3	-0.00411211479545864	0.0150267855428473	0.0191389003383059	10589	4560		none	1
NMS	-0.192117949180032	-0.19247	-0.1769445920085	-0.13823	129521	NMS	NMS	-0.192117949180032	-0.1769445920085	0.0151733571715328	10472	6299		none	1
LARP4B	-0.178365471256082	-0.46064	-0.551494166063965	-0.43083	23185	LARP4B	LARP4B	-0.178365471256082	-0.551494166063965	-0.373128694807883	1522	14262		none	1
SDR9C7	-0.161166426383132	0.044734	-0.402378376994515	-0.31434	121214	SDR9C7	SDR9C7	-0.161166426383132	-0.402378376994515	-0.241211950611383	3624	8527		none	1
SESN1	0.126700756893134	-0.049243	-0.199269077898887	-0.15567	27244	SESN1	SESN1	0.126700756893134	-0.199269077898887	-0.325969834792021	2140	1496		none	1
FUCA1	-0.0680798342043611	-0.12765	0.137108697460974	0.10711	2517	FUCA1	FUCA1	-0.0680798342043611	0.137108697460974	0.205188531665335	14644	11244		none	1
HERC1	-0.156311948098757	-0.22816	-0.0198270620387734	-0.015489	8925	HERC1	HERC1	-0.156311948098757	-0.0198270620387734	0.136484886059983	13470	12660		none	1
SLC23A2	-0.183535321679582	-0.0098715	-0.25842128506602	-0.20188	9962	SLC23A2	SLC23A2	-0.183535321679582	-0.25842128506602	-0.0748859633864379	7852	15899		none	1
SYNJ2	0.00532595963236619	0.11833	-0.213132276419122	-0.1665	8871	SYNJ2	SYNJ2	0.00532595963236619	-0.213132276419122	-0.218458236051488	4104	8929		none	1
RSRP1	-0.0948222652730222	-0.0051401	0.00875186410737258	0.006837	57035	RSRP1	RSRP1	-0.0948222652730222	0.00875186410737258	0.103574129380395	12770	8324		none	1
ADAMTS19	-0.357440529825194	-0.28868	-0.372667865669063	-0.29113	171019	ADAMTS19	ADAMTS19	-0.357440529825194	-0.372667865669063	-0.0152273358438688	9617	11541		none	1
TRIM77	-0.115077040908272	-0.12053	-0.0655986584827286	-0.051246	390231	TRIM77	TRIM77	-0.115077040908272	-0.0655986584827286	0.0494783824255432	11446	8973		none	1
ENTHD2	0.44679221481348	0.73686	0.392265794509764	0.30644	146705	ENTHD2	ENTHD2	0.44679221481348	0.392265794509764	-0.0545264203037162	8427	7554		none	1
ZNF721	0.0212707244548567	0.033828	0.293636113440134	0.22939	170960	ZNF721	ZNF721	0.0212707244548567	0.293636113440134	0.272365388985277	15481	14407		none	1
HRC	-0.189493602450892	0.042103	0.0707931976881868	0.055304	3270	HRC	HRC	-0.189493602450892	0.0707931976881868	0.260286800139079	15355	14844		none	1
KL	-0.581861596684087	-0.36707	-0.311518743479624	-0.24336	9365	KL	KL	-0.581861596684087	-0.311518743479624	0.270342853204463	15451	13155		none	1
ATP5J	-0.733454225986664	-0.33493	-0.142753822620183	-0.11152	522	ATP5J	ATP5J	-0.733454225986664	-0.142753822620183	0.590700403366481	16763	11084		top	151
NDUFAF6	-0.0687308524058389	0.19458	0.029231763749592	0.022836	137682	NDUFAF6	NDUFAF6	-0.0687308524058389	0.029231763749592	0.0979626161554309	12629	7199		none	1
PALD1	-0.251103802486935	-0.72091	-0.361492821986546	-0.2824	27143	PALD1	PALD1	-0.251103802486935	-0.361492821986546	-0.110389019499612	6875	14290		none	1
SDCBP2	-0.159679672012975	-0.14154	0.148808571373711	0.11625	27111	SDCBP2	SDCBP2	-0.159679672012975	0.148808571373711	0.308488243386686	15829	7353		none	1
DLK1	-0.0477721211029014	-0.056616	0.0385276591931695	0.030098	8788	DLK1	DLK1	-0.0477721211029014	0.0385276591931695	0.086299780296071	12364	5779		none	1
CAPN7	0.0747510812759056	-0.023391	0.0426302955050211	0.033303	23473	CAPN7	CAPN7	0.0747510812759056	0.0426302955050211	-0.0321207857708845	9108	5946		none	1
CT47A4	0.0521580464948639	-0.46013	-0.172221119936508	-0.13454	728075	CT47A4	CT47A4	0.0521580464948639	-0.172221119936508	-0.224379166431372	3982	10748		none	1
SUPT20HL1	0.270037394125068	-0.064193	0.363182519313112	0.28372	100130302	SUPT20HL1	SUPT20HL1	0.270037394125068	0.363182519313112	0.0931451251880449	12508	15292		none	1
TRAPPC12	-0.0558073526761579	-0.26173	0.185969111820841	0.14528	51112	TRAPPC12	TRAPPC12	-0.0558073526761579	0.185969111820841	0.241776464496999	15127	12423		none	1
MSH5	-0.129189944134078	-0.071964	0.0830921461076158	0.064912	4439	MSH5	MSH5	-0.129189944134078	0.0830921461076158	0.212282090241694	14747	11765		none	1
UBQLN1	-0.143314110650568	-0.24616	-0.0303851101823465	-0.023737	29979	UBQLN1	UBQLN1	-0.143314110650568	-0.0303851101823465	0.112929000468221	12987	7432		none	1
FAM168A	-0.740550099116958	-0.80681	-0.715177194206386	-0.5587	23201	FAM168A	FAM168A	-0.740550099116958	-0.715177194206386	0.0253729049105718	10762	447		none	1
HLA-DMB	-0.0658328077131015	-0.1569	-0.315115750667238	-0.24617	3109	HLA-DMB	HLA-DMB	-0.0658328077131015	-0.315115750667238	-0.249282942954137	3468	8510		none	1
TMEM126A	-0.522425211749865	-0.56347	-0.703131700385942	-0.54929	84233	TMEM126A	TMEM126A	-0.522425211749865	-0.703131700385942	-0.180706488636077	4970	12227		none	1
ITGAV	-0.36754370156785	-0.20693	-0.293367297956362	-0.22918	3685	ITGAV	ITGAV	-0.36754370156785	-0.293367297956362	0.0741764036114879	12070	5416		none	1
LCORL	-0.508593890791134	-0.39547	-0.606895757195614	-0.47411	254251	LCORL	LCORL	-0.508593890791134	-0.606895757195614	-0.0983018664044808	7216	1477		none	1
NHLH1	-0.391511984141287	-0.30854	-0.440063747671866	-0.34378	4807	NHLH1	NHLH1	-0.391511984141287	-0.440063747671866	-0.0485517635305791	8592	3878		none	1
SLC22A15	-0.161650747882501	0.090618	-0.333062384393341	-0.26019	55356	SLC22A15	SLC22A15	-0.161650747882501	-0.333062384393341	-0.17141163651084	5223	530		none	1
TREX2	-0.0362756803027573	-0.019984	-0.0487644088299486	-0.038095	11219	TREX2	TREX2	-0.0362756803027573	-0.0487644088299486	-0.0124887285271913	9697	6745		none	1
FAM132B	-0.48887186880519	-0.3231	-0.761669472161596	-0.59502	151176	FAM132B	FAM132B	-0.48887186880519	-0.761669472161596	-0.272797603356406	2998	15743		none	1
CHRNA3	0.0653451072265273	-0.12371	-0.123505353908385	-0.096483	1136	CHRNA3	CHRNA3	0.0653451072265273	-0.123505353908385	-0.188850461134912	4791	601		none	1
INMT	-0.123310506397549	0.056732	-0.0163375810446682	-0.012763	11185	INMT	INMT	-0.123310506397549	-0.0163375810446682	0.106972925352881	12852	9		none	1
C2orf83	-0.120798792575239	-0.43984	-0.114730448473832	-0.089628	56918	C2orf83	C2orf83	-0.120798792575239	-0.114730448473832	0.00606834410140671	10226	11709		none	1
KRTAP1-4	-0.688130744278248	-0.44851	-0.953680531998643	-0.74502	728255	KRTAP1-4	KRTAP1-4	-0.688130744278248	-0.953680531998643	-0.265549787720395	3143	12702		none	1
HYPM	-0.33246981438097	-0.32736	-0.39271382031605	-0.30679	25763	HYPM	HYPM	-0.33246981438097	-0.39271382031605	-0.0602440059350806	8249	7557		none	1
HLA-DMA	-0.181564245810056	-0.03648	0.072406090590818	0.056564	3108	HLA-DMA	HLA-DMA	-0.181564245810056	0.072406090590818	0.253970336400874	15285	3701		none	1
OR4F3	-0.476696251576861	-0.33665	-0.76329516580155	-0.59629	26683	OR4F3	OR4F3	-0.476696251576861	-0.76329516580155	-0.286598914224689	2745	1176		none	1
PARD6G	0.11859118760137	-0.10791	-0.414180656805832	-0.32356	84552	PARD6G	PARD6G	0.11859118760137	-0.414180656805832	-0.532771844407202	456	11546		bottom	460
ZNF502	-0.235109929717066	-0.28477	-0.44480002048118	-0.34748	91392	ZNF502	ZNF502	-0.235109929717066	-0.44480002048118	-0.209690090764114	4300	2409		none	1
PIGY	0.073624752207605	-0.35474	-0.159701998835133	-0.12476	84992	PIGY	PIGY	0.073624752207605	-0.159701998835133	-0.233326751042738	3814	14848		none	1
OR2L2	-0.2006893133898	0.028002	-0.197860996793415	-0.15457	26246	OR2L2	OR2L2	-0.2006893133898	-0.197860996793415	0.00282831659638466	10128	13282		none	1
OR4A16	-0.012683591638133	0.027031	0.451379599464929	0.35262	81327	OR4A16	OR4A16	-0.012683591638133	0.451379599464929	0.464063191103062	16583	2636		none	1
NMUR1	-0.423049198053703	-0.1615	-0.400432664921499	-0.31282	10316	NMUR1	NMUR1	-0.423049198053703	-0.400432664921499	0.022616533132204	10685	12694		none	1
GPRIN3	-0.158294287258966	-0.11356	-0.506550777324774	-0.39572	285513	GPRIN3	GPRIN3	-0.158294287258966	-0.506550777324774	-0.348256490065808	1810	12244		none	1
STX16	-0.059978149216075	-0.22665	0.0753630609123085	0.058874	8675	STX16	STX16	-0.059978149216075	0.0753630609123085	0.135341210128384	13454	8732		none	1
TSPAN5	-0.199630564065597	-0.31445	-0.387107097368808	-0.30241	10098	TSPAN5	TSPAN5	-0.199630564065597	-0.387107097368808	-0.187476533303211	4822	518		none	1
CNKSR1	0.0183276265993873	-0.24552	-0.431781670624228	-0.33731	10256	CNKSR1	CNKSR1	0.0183276265993873	-0.431781670624228	-0.450109297223615	883	12531		none	1
UBQLNL	-0.0114953144710759	-0.33025	-0.145736394416318	-0.11385	143630	UBQLNL	UBQLNL	-0.0114953144710759	-0.145736394416318	-0.134241079945243	6198	10618		none	1
CEND1	-0.0749380519012435	-0.060673	-0.0277059158607536	-0.021644	51286	CEND1	CEND1	-0.0749380519012435	-0.0277059158607536	0.0472321360404899	11385	2439		none	1
GPR75	-0.224162011173184	-0.26267	-0.444531204997408	-0.34727	10936	GPR75	GPR75	-0.224162011173184	-0.444531204997408	-0.220369193824223	4060	2684		none	1
SNX10	0.0816599837808614	-0.30839	-0.516599356122913	-0.40357	29887	SNX10	SNX10	0.0816599837808614	-0.516599356122913	-0.598259339903774	237	7808		bottom	361
STOM	-0.176169129572896	0.031928	-0.341536472500816	-0.26681	2040	STOM	STOM	-0.176169129572896	-0.341536472500816	-0.16536734292792	5376	3562		none	1
FAM26E	0.0374470625337899	-0.12927	-0.302622231040508	-0.23641	254228	FAM26E	FAM26E	0.0374470625337899	-0.302622231040508	-0.340069293574298	1933	4536		none	1
FAM78B	-0.167654081816544	-0.38388	-0.164822293764121	-0.12876	149297	FAM78B	FAM78B	-0.167654081816544	-0.164822293764121	0.00283178805242271	10129	11152		none	1
SYVN1	-0.0998648405118039	0.051319	-0.389142414603081	-0.304	84447	SYVN1	SYVN1	-0.0998648405118039	-0.389142414603081	-0.289277574091277	2702	570		none	1
INSRR	-0.480311767886106	-0.50502	-0.478337952266051	-0.37368	3645	INSRR	INSRR	-0.480311767886106	-0.478337952266051	0.00197381562005511	10103	10410		none	1
ELL2	0.101403406019103	0.14016	0.00417892870629348	0.0032646	22936	ELL2	ELL2	0.101403406019103	0.00417892870629348	-0.0972244773128091	7241	15102		none	1
CLIC6	0.0802779780140566	-0.0037282	0.0575431544856984	0.044953	54102	CLIC6	CLIC6	0.0802779780140566	0.0575431544856984	-0.0227348235283582	9391	568		none	1
CDK5R2	-0.290491530005406	-0.30001	-0.169801780582562	-0.13265	8941	CDK5R2	CDK5R2	-0.290491530005406	-0.169801780582562	0.120689749422845	13166	8651		none	1
FAM169B	0.408508289781943	0.52828	0.547653944867224	0.42783	283777	FAM169B	FAM169B	0.408508289781943	0.547653944867224	0.139145655085282	13525	7484		none	1
TBX18	-0.0590996125428005	-0.092477	-0.0890611299210834	-0.069575	9096	TBX18	TBX18	-0.0590996125428005	-0.0890611299210834	-0.0299615173782829	9180	11276		none	1
NLRP12	0.267041358803388	0.41289	0.156617021140418	0.12235	91662	NLRP12	NLRP12	0.267041358803388	0.156617021140418	-0.11042433766297	6870	444		none	1
TAS2R8	0.442602270679402	0.37655	-0.371349389724848	-0.2901	50836	TAS2R8	TAS2R8	0.442602270679402	-0.371349389724848	-0.81395166040425	36	16722		bottom	482
DIS3L2	0.143235267615787	0.24136	-0.0870501340877234	-0.068004	129563	DIS3L2	DIS3L2	0.143235267615787	-0.0870501340877234	-0.23028540170351	3872	900		none	1
UNC13C	0.0908981347990629	0.073538	-0.122907559475426	-0.096016	440279	UNC13C	UNC13C	0.0908981347990629	-0.122907559475426	-0.213805694274489	4196	2837		none	1
FAM186B	-0.104934447648225	-0.34355	-0.171811496342189	-0.13422	84070	FAM186B	FAM186B	-0.104934447648225	-0.171811496342189	-0.0668770486939644	8065	16595		none	1
TMEM176A	-0.0776164624256623	-0.1824	0.0105855697288164	0.0082695	55365	TMEM176A	TMEM176A	-0.0776164624256623	0.0105855697288164	0.0882020321544787	12401	9286		none	1
PRAMEF7	-0.345107226527302	-0.29684	0.0699585896147618	0.054652	441871	PRAMEF7	PRAMEF7	-0.345107226527302	0.0699585896147618	0.415065816142064	16431	5382		none	1
TEX29	0.197107586952604	0.14878	-0.141588955523838	-0.11061	121793	TEX29	TEX29	0.197107586952604	-0.141588955523838	-0.338696542476442	1956	7574		none	1
PCDHGB2	-0.110929897278789	-0.24462	-0.560441881452372	-0.43782	56103	PCDHGB2	PCDHGB2	-0.110929897278789	-0.560441881452372	-0.449511984173583	884	15075		none	1
ASCC3	-0.620945215354118	-0.44862	-1.01009338137877	-0.78909	10973	ASCC3	ASCC3	-0.620945215354118	-1.01009338137877	-0.389148166024649	1351	11485		none	1
VEGFC	-0.16902820327987	-0.038831	-0.0843478984389501	-0.065893	7424	VEGFC	VEGFC	-0.16902820327987	-0.0843478984389501	0.0846803048409202	12314	16004		none	1
MYOZ1	0.209485943413228	0.25756	-0.0762821538520619	-0.059592	58529	MYOZ1	MYOZ1	0.209485943413228	-0.0762821538520619	-0.285768097265289	2763	2938		none	1
BRMS1	-0.630181113714183	-0.72487	-0.305643205048611	-0.23877	25855	BRMS1	BRMS1	-0.630181113714183	-0.305643205048611	0.324537908665572	15953	835		none	1
C3orf56	0.2843980897459	0.11049	0.346695169641771	0.27084	285311	C3orf56	C3orf56	0.2843980897459	0.346695169641771	0.0622970798958712	11784	11416		none	1
RASAL2	-0.311182194990088	-0.27808	-0.391958576814025	-0.3062	9462	RASAL2	RASAL2	-0.311182194990088	-0.391958576814025	-0.0807763818239361	7699	8296		none	1
SFXN3	-0.273968282573437	-0.12781	-0.497577460461723	-0.38871	81855	SFXN3	SFXN3	-0.273968282573437	-0.497577460461723	-0.223609177888286	3995	5729		none	1
CCDC43	-0.286662011173184	-0.2015	-0.545823439430111	-0.4264	124808	CCDC43	CCDC43	-0.286662011173184	-0.545823439430111	-0.259161428256927	3267	1524		none	1
LOC400927-CSNK1E	0.251216435393765	0.13959	0.206219878264988	0.1611	102800317	LOC400927-CSNK1E	LOC400927-CSNK1E	0.251216435393765	0.206219878264988	-0.0449965571287766	8695	5683		none	1
LHX1	-0.376036222742837	-0.30937	-0.672064310904308	-0.52502	3975	LHX1	LHX1	-0.376036222742837	-0.672064310904308	-0.296028088161472	2577	599		none	1
DHRS7C	-0.19278248333033	-0.024574	-0.117848708085586	-0.092064	201140	DHRS7C	DHRS7C	-0.19278248333033	-0.117848708085586	0.0749337752447441	12092	10236		none	1
SLC39A8	0.0536560641557037	-0.034778	0.0127090840432409	0.0099284	64116	SLC39A8	SLC39A8	0.0536560641557037	0.0127090840432409	-0.0409469801124628	8806	15902		none	1
MGA	-0.34551270499189	-0.2529	-0.165039906298603	-0.12893	23269	MGA	MGA	-0.34551270499189	-0.165039906298603	0.180472798693288	14268	4471		none	1
HORMAD2	-0.260508650207245	-0.12345	-0.659353178743096	-0.51509	150280	HORMAD2	HORMAD2	-0.260508650207245	-0.659353178743096	-0.398844528535851	1271	15095		none	1
RASGRF2	-0.0201229951342584	-0.18552	-0.0355233261435859	-0.027751	5924	RASGRF2	RASGRF2	-0.0201229951342584	-0.0355233261435859	-0.0154003310093274	9610	4480		none	1
ZNF549	0.382974409803568	0.51407	0.143342656537017	0.11198	256051	ZNF549	ZNF549	0.382974409803568	0.143342656537017	-0.239631753266552	3659	3585		none	1
FERMT3	-0.121147954586412	-0.05068	-0.295415415927957	-0.23078	83706	FERMT3	FERMT3	-0.121147954586412	-0.295415415927957	-0.174267461341545	5140	4666		none	1
SLC38A11	-0.134652640115336	-0.017751	-0.310225869010055	-0.24235	151258	SLC38A11	SLC38A11	-0.134652640115336	-0.310225869010055	-0.175573228894719	5108	2394		none	1
SLC27A4	0.098726121823752	0.068815	0.542111225606595	0.4235	10999	SLC27A4	SLC27A4	0.098726121823752	0.542111225606595	0.443385103782843	16525	3603		none	1
MGRN1	-0.374943683546585	-0.31885	-0.299639659244372	-0.23408	23295	MGRN1	MGRN1	-0.374943683546585	-0.299639659244372	0.0753040243022126	12099	457		none	1
RAPGEFL1	-0.581692647323842	-0.63162	-1.1004665868754	-0.85969	51195	RAPGEFL1	RAPGEFL1	-0.581692647323842	-1.1004665868754	-0.518773939551562	511	15251		bottom	56
SLC10A1	-0.198481708415931	0.025324	-0.317125466426866	-0.24774	6554	SLC10A1	SLC10A1	-0.198481708415931	-0.317125466426866	-0.118643758010935	6627	12958		none	1
EFNB1	-0.127207604973869	-0.010534	0.0941865451450004	0.073579	1947	EFNB1	EFNB1	-0.127207604973869	0.0941865451450004	0.22139415011887	14866	9801		none	1
ADAMTS1	0.255000901063255	0.41122	0.299882873253499	0.23427	9510	ADAMTS1	ADAMTS1	0.255000901063255	0.299882873253499	0.0448819721902448	11330	5183		none	1
AARD	0.0485064876554334	0.076806	0.0747038229402014	0.058359	441376	AARD	AARD	0.0485064876554334	0.0747038229402014	0.0261973352847679	10793	13839		none	1
AMT	-0.29230491980537	-0.34115	-0.48398307742526	-0.37809	275	AMT	AMT	-0.29230491980537	-0.48398307742526	-0.191678157619889	4720	9909		none	1
TMEM190	-0.0956377275184718	-0.13589	0.0586004953885344	0.045779	147744	TMEM190	TMEM190	-0.0956377275184718	0.0586004953885344	0.154238222907006	13788	9601		none	1
IL1RL2	-0.118838979996396	0.00044288	0.0427224608137429	0.033375	8808	IL1RL2	IL1RL2	-0.118838979996396	0.0427224608137429	0.161561440810139	13945	2108		none	1
RNF31	-0.598272211209227	-0.73919	-0.517853828380515	-0.40455	55072	RNF31	RNF31	-0.598272211209227	-0.517853828380515	0.0804183828287122	12207	8450		none	1
TGFBRAP1	-0.483386646242566	-0.23159	-0.11676320556064	-0.091216	9392	TGFBRAP1	TGFBRAP1	-0.483386646242566	-0.11676320556064	0.366623440681926	16203	5318		none	1
FSCB	0.196769688232114	-0.14498	-0.0387619126861707	-0.030281	84075	FSCB	FSCB	0.196769688232114	-0.0387619126861707	-0.235531600918285	3765	2463		none	1
HIST1H2AH	-0.489671562443684	-0.76672	-0.438630065091749	-0.34266	85235	HIST1H2AH	HIST1H2AH	-0.489671562443684	-0.438630065091749	0.0510414973519343	11477	12698		none	1
POU1F1	0.00913002342764462	0.13246	-0.197809793844125	-0.15453	5449	POU1F1	POU1F1	0.00913002342764462	-0.197809793844125	-0.20693981727177	4380	4302		none	1
MFNG	-0.0295391061452514	-0.085386	-0.165551935791502	-0.12933	4242	MFNG	MFNG	-0.0295391061452514	-0.165551935791502	-0.13601282964625	6156	12838		none	1
NUDT12	-0.186058298792575	-0.20667	-0.351828265308082	-0.27485	83594	NUDT12	NUDT12	-0.186058298792575	-0.351828265308082	-0.165769966515506	5365	977		none	1
CLUL1	-0.201950801946297	-0.36051	-0.331654303287869	-0.25909	27098	CLUL1	CLUL1	-0.201950801946297	-0.331654303287869	-0.129703501341573	6325	3665		none	1
OTUD4	-0.221233555595603	-0.49288	-0.0291984818325536	-0.02281	54726	OTUD4	OTUD4	-0.221233555595603	-0.0291984818325536	0.192035073763049	14452	13262		none	1
FATE1	0.00123986303838529	0.15591	0.381321164099052	0.29789	89885	FATE1	FATE1	0.00123986303838529	0.381321164099052	0.380081301060667	16273	10277		none	1
HOXA5	-0.334069201657956	-0.38299	-0.0869464481154114	-0.067923	3202	HOXA5	HOXA5	-0.334069201657956	-0.0869464481154114	0.247122753542545	15201	7482		none	1
CCDC53	-0.0287416651648946	-0.24318	-0.248257499631979	-0.19394	51019	CCDC53	CCDC53	-0.0287416651648946	-0.248257499631979	-0.219515834467084	4081	15633		none	1
ALDH3A2	-0.166786808433952	0.033738	-0.0341152450381142	-0.026651	224	ALDH3A2	ALDH3A2	-0.166786808433952	-0.0341152450381142	0.132671563395838	13408	2620		none	1
ADAM17	-0.0597562623896198	-0.082527	-0.317048662002931	-0.24768	6868	ADAM17	ADAM17	-0.0597562623896198	-0.317048662002931	-0.257292399613312	3303	4736		none	1
YWHAZ	-0.666268697062534	-1.0563	-0.773330943862366	-0.60413	7534	YWHAZ	YWHAZ	-0.666268697062534	-0.773330943862366	-0.107062246799833	6963	3976		none	1
GSTM1	0.102760632546405	-0.10536	0.565843792602454	0.44204	2944	GSTM1	GSTM1	0.102760632546405	0.565843792602454	0.463083160056049	16581	3293		none	1
RER1	-0.109135655072986	-0.15174	-0.198245018913089	-0.15487	11079	RER1	RER1	-0.109135655072986	-0.198245018913089	-0.0891093638401033	7461	14367		none	1
CREM	-0.396816994052983	-0.37971	-0.559161807720125	-0.43682	1390	CREM	CREM	-0.396816994052983	-0.559161807720125	-0.162344813667142	5465	15141		none	1
SLC43A1	-0.728948909713462	-0.66416	-0.188209240852273	-0.14703	8501	SLC43A1	SLC43A1	-0.728948909713462	-0.188209240852273	0.540739668861189	16716	2481		top	157
ZBTB16	-0.277234636871508	-0.0038669	-0.271260424600457	-0.21191	7704	ZBTB16	ZBTB16	-0.277234636871508	-0.271260424600457	0.00597421227105144	10224	8793		none	1
AKAP4	-0.0771456568751126	-0.07659	0.130439513315967	0.1019	8852	AKAP4	AKAP4	-0.0771456568751126	0.130439513315967	0.20758517019108	14680	11203		none	1
PRKCG	0.118489817985223	0.12516	0.146901261512663	0.11476	5582	PRKCG	PRKCG	0.118489817985223	0.146901261512663	0.0284114435274405	10858	8445		none	1
TMEM59L	-0.0287810866822851	0.16273	0.074318520746795	0.058058	25789	TMEM59L	TMEM59L	-0.0287810866822851	0.074318520746795	0.10309960742908	12752	2197		none	1
ABHD16A	-0.135204541358803	-0.1596	0.0584929691950256	0.045695	7920	ABHD16A	ABHD16A	-0.135204541358803	0.0584929691950256	0.193697510553829	14480	13589		none	1
MROH1	0.108970084699946	0.27837	0.344237428075857	0.26892	727957	MROH1	MROH1	0.108970084699946	0.344237428075857	0.235267343375911	15046	5304		none	1
WWTR1	-0.160186520093711	0.0036552	0.0962615446649727	0.0752	25937	WWTR1	WWTR1	-0.160186520093711	0.0962615446649727	0.256448064758683	15319	4795		none	1
CHURC1	0.151525049558479	0.17171	-0.00890918516906574	-0.0069599	91612	CHURC1	CHURC1	0.151525049558479	-0.00890918516906574	-0.160434234727545	5523	13574		none	1
ETNPPL	0.0112835646062354	0.04678	-0.177520625188011	-0.13868	64850	ETNPPL	ETNPPL	0.0112835646062354	-0.177520625188011	-0.188804189794246	4794	4790		none	1
FAM9C	0.186553883582628	0.41591	0.0833712021812456	0.06513	171484	FAM9C	FAM9C	0.186553883582628	0.0833712021812456	-0.103182681401382	7079	4776		none	1
GPIHBP1	-0.3308591638133	-0.25955	-0.304094315832592	-0.23756	338328	GPIHBP1	GPIHBP1	-0.3308591638133	-0.304094315832592	0.0267648479807078	10808	3804		none	1
EPPK1	-0.33565732564426	-0.25811	-0.633188471655967	-0.49465	83481	EPPK1	EPPK1	-0.33565732564426	-0.633188471655967	-0.297531146011707	2557	3381		none	1
CNDP1	-0.234738241124527	0.0010056	0.0733059824245876	0.057267	84735	CNDP1	CNDP1	-0.234738241124527	0.0733059824245876	0.308044223549115	15827	16153		none	1
C3orf30	-0.283147864480086	-0.42215	-0.335520125959255	-0.26211	152405	C3orf30	C3orf30	-0.283147864480086	-0.335520125959255	-0.0523722614791687	8487	3866		none	1
DCAF4	-0.172936565146873	0.23307	-0.0169673773209337	-0.013255	26094	DCAF4	DCAF4	-0.172936565146873	-0.0169673773209337	0.15596918782594	13818	14404		none	1
P4HB	-0.198842133717787	-0.14728	-0.0959236051996595	-0.074936	5034	P4HB	P4HB	-0.198842133717787	-0.0959236051996595	0.102918528518128	12745	12317		none	1
PCGF3	-0.209181834564786	-0.33644	-0.121068093522187	-0.094579	10336	PCGF3	PCGF3	-0.209181834564786	-0.121068093522187	0.0881137410425996	12399	8363		none	1
C16orf97	0.0502297711299333	-0.14892	-0.194327993292414	-0.15181	388276	C16orf97	C16orf97	0.0502297711299333	-0.194327993292414	-0.244557764422347	3552	4942		none	1
C4orf19	0.0960601009190845	0.36066	0.332255937942025	0.25956	55286	C4orf19	C4orf19	0.0960601009190845	0.332255937942025	0.236195837022941	15056	5065		none	1
HS3ST3B1	-0.566419625157686	-0.61004	-0.53679891961777	-0.41935	9953	HS3ST3B1	HS3ST3B1	-0.566419625157686	-0.53679891961777	0.0296207055399161	10889	11481		none	1
ALKBH5	-0.315327085961434	-0.21652	-0.121308747383849	-0.094767	54890	ALKBH5	ALKBH5	-0.315327085961434	-0.121308747383849	0.194018338577585	14488	5815		none	1
LRRC8E	-0.0933186159668409	-0.022187	-0.299294039336666	-0.23381	80131	LRRC8E	LRRC8E	-0.0933186159668409	-0.299294039336666	-0.205975423369825	4405	12185		none	1
HAPLN4	0.106423454676518	-0.22144	-0.176483765464891	-0.13787	404037	HAPLN4	HAPLN4	0.106423454676518	-0.176483765464891	-0.282907220141409	2815	1118		none	1
CA10	-0.228408271760678	-0.4711	-0.389283222713628	-0.30411	56934	CA10	CA10	-0.228408271760678	-0.389283222713628	-0.160874950952951	5511	12975		none	1
PPP1R27	0.166279960353217	-0.2187	0.214540357524593	0.1676	116729	PPP1R27	PPP1R27	0.166279960353217	0.214540357524593	0.0482603971713766	11419	3619		none	1
ABHD10	-0.0363319967561723	-0.010779	-0.187287587765055	-0.14631	55347	ABHD10	ABHD10	-0.0363319967561723	-0.187287587765055	-0.150955591008883	5749	3851		none	1
CCDC89	-0.191746260587493	-0.30356	-0.166883212473038	-0.13037	220388	CCDC89	CCDC89	-0.191746260587493	-0.166883212473038	0.0248630481144548	10746	7862		none	1
GRIK3	-0.130428906109209	0.080209	-0.268329055753611	-0.20962	2899	GRIK3	GRIK3	-0.130428906109209	-0.268329055753611	-0.137900149644403	6106	3928		none	1
MED16	-0.0294264732384213	-0.053855	0.0544031336204965	0.0425	10025	MED16	MED16	-0.0294264732384213	0.0544031336204965	0.0838296068589179	12286	11390		none	1
ENTHD1	-0.427385564966661	-0.12443	-0.22551058940995	-0.17617	150350	ENTHD1	ENTHD1	-0.427385564966661	-0.22551058940995	0.201874975556711	14602	951		none	1
RGS12	0.461074067399531	0.05446	0.468698997062231	0.36615	6002	RGS12	RGS12	0.461074067399531	0.468698997062231	0.00762492966269923	10271	4523		none	1
KLF1	-0.0711457019282754	0.034474	-0.107178013453575	-0.083728	10661	KLF1	KLF1	-0.0711457019282754	-0.107178013453575	-0.0360323115252996	8965	2066		none	1
NLRP9	-0.245246891331771	-0.22833	-0.211032955498237	-0.16486	338321	NLRP9	NLRP9	-0.245246891331771	-0.211032955498237	0.0342139358335348	11021	13960		none	1
SPINK14	-0.271524148495224	0.17443	-0.222515216876492	-0.17383	408187	SPINK14	SPINK14	-0.271524148495224	-0.222515216876492	0.0490089316187323	11436	5957		none	1
SMARCA2	0.2586164173725	0.34367	-0.148142933032943	-0.11573	6595	SMARCA2	SMARCA2	0.2586164173725	-0.148142933032943	-0.406759350405442	1193	9641		none	1
FGF16	-0.143528113173545	-0.10995	-0.742865189034888	-0.58033	8823	FGF16	FGF16	-0.143528113173545	-0.742865189034888	-0.599337075861344	233	4184		bottom	183
PTPN14	0.256724184537755	0.32073	0.110801902189566	0.086559	5784	PTPN14	PTPN14	0.256724184537755	0.110801902189566	-0.145922282348188	5893	4446		none	1
RTP1	-0.109582807713101	0.20009	-0.11380623523915	-0.088906	132112	RTP1	RTP1	-0.109582807713101	-0.11380623523915	-0.00422342752604829	9927	13561		none	1
LSS	0.329766624617048	0.48677	0.116591675680519	0.091082	4047	LSS	LSS	0.329766624617048	0.116591675680519	-0.213174948936529	4211	6939		none	1
RGS7	-0.152313479906289	-0.020061	-0.2804001510487	-0.21905	6000	RGS7	RGS7	-0.152313479906289	-0.2804001510487	-0.128086671142411	6365	2404		none	1
CTXN1	0.0933569111551631	0.39182	0.441036603708374	0.34454	404217	CTXN1	CTXN1	0.0933569111551631	0.441036603708374	0.347679692553211	16103	15910		none	1
FAM118B	-0.237891962515769	-0.39059	-0.184433023342145	-0.14408	79607	FAM118B	FAM118B	-0.237891962515769	-0.184433023342145	0.0534589391736241	11549	2135		none	1
ZFX	0.32958641196612	0.19324	0.358471847978444	0.28004	7543	ZFX	ZFX	0.32958641196612	0.358471847978444	0.0288854360123235	10868	15741		none	1
SLC10A7	-0.440710037844657	-0.1883	-0.610684775443065	-0.47707	84068	SLC10A7	SLC10A7	-0.440710037844657	-0.610684775443065	-0.169974737598409	5262	7218		none	1
CHN2	-0.187792845557758	-0.2411	0.00159317976715459	0.0012446	1124	CHN2	CHN2	-0.187792845557758	0.00159317976715459	0.189386025324913	14414	10078		none	1
SLC38A5	-0.124954946837268	-0.043791	-0.170198603439558	-0.13296	92745	SLC38A5	SLC38A5	-0.124954946837268	-0.170198603439558	-0.0452436566022901	8686	60		none	1
TMEM210	-0.315439718868265	-0.34692	-0.160905268143445	-0.1257	100505993	TMEM210	TMEM210	-0.315439718868265	-0.160905268143445	0.154534450724819	13796	2403		none	1
PHOSPHO1	-0.366023157325644	-0.26115	-0.535301233351041	-0.41818	162466	PHOSPHO1	PHOSPHO1	-0.366023157325644	-0.535301233351041	-0.169278076025397	5282	12636		none	1
PAPOLG	0.250833483510542	0.10434	0.312133178871103	0.24384	64895	PAPOLG	PAPOLG	0.250833483510542	0.312133178871103	0.0612996953605605	11761	10843		none	1
WNT16	0.271186249774734	0.029676	0.425214892377801	0.33218	51384	WNT16	WNT16	0.271186249774734	0.425214892377801	0.154028642603067	13783	11895		none	1
IFNA1	0.0362238691656154	-0.34577	0.0864805012768735	0.067559	3439	IFNA1	IFNA1	0.0362238691656154	0.0864805012768735	0.0502566321112581	11460	2742		none	1
TLX1	-0.00555820868624977	0.020136	-0.286838921921903	-0.22408	3195	TLX1	TLX1	-0.00555820868624977	-0.286838921921903	-0.281280713235653	2847	3008		none	1
ZC2HC1A	-0.150973148315012	-0.19758	-0.444223987301669	-0.34703	51101	ZC2HC1A	ZC2HC1A	-0.150973148315012	-0.444223987301669	-0.293250838986657	2619	13848		none	1
ROBO2	0.100263561001982	0.036866	0.312389193617552	0.24404	6092	ROBO2	ROBO2	0.100263561001982	0.312389193617552	0.21212563261557	14744	16192		none	1
ZFYVE28	-0.170402324743197	0.039742	-0.280092933352961	-0.21881	57732	ZFYVE28	ZFYVE28	-0.170402324743197	-0.280092933352961	-0.109690608609764	6898	755		none	1
GBX1	-0.303714633267255	-0.13483	-0.125836368174807	-0.098304	2636	GBX1	GBX1	-0.303714633267255	-0.125836368174807	0.177878265092449	14212	10637		none	1
N4BP2	-0.250473058208686	-0.25397	-0.218508586094559	-0.1707	55728	N4BP2	N4BP2	-0.250473058208686	-0.218508586094559	0.0319644721141272	10952	9335		none	1
SLC16A11	-0.297880248693458	-0.37046	-0.454669388956804	-0.35519	162515	SLC16A11	SLC16A11	-0.297880248693458	-0.454669388956804	-0.156789140263346	5621	13418		none	1
S100A7	-0.0612497747341863	-0.14939	-0.660927669433759	-0.51632	6278	S100A7	S100A7	-0.0612497747341863	-0.660927669433759	-0.599677894699573	232	2155		bottom	239
S100A3	-0.00372274283654713	-0.13439	-0.0619018055439993	-0.048358	6274	S100A3	S100A3	-0.00372274283654713	-0.0619018055439993	-0.0581790627074522	8315	1965		none	1
MFSD6	-0.00336130383852946	-0.13367	-0.295441017402602	-0.2308	54842	MFSD6	MFSD6	-0.00336130383852946	-0.295441017402602	-0.292079713564073	2640	10547		none	1
MAGEB16	-0.138628581726437	-0.14234	-0.362888102354696	-0.28349	139604	MAGEB16	MAGEB16	-0.138628581726437	-0.362888102354696	-0.224259520628258	3984	14843		none	1
RTL1	-0.24954946837268	-0.57126	-0.628490601058621	-0.49098	388015	RTL1	RTL1	-0.24954946837268	-0.628490601058621	-0.378941132685941	1456	10706		none	1
CLDN9	0.11454766624617	-0.17453	-0.466484469505444	-0.36442	9080	CLDN9	CLDN9	0.11454766624617	-0.466484469505444	-0.581032135751614	280	9628		bottom	413
TCTA	0.109177329248513	0.10555	-0.0448857854212403	-0.035065	6988	TCTA	TCTA	0.109177329248513	-0.0448857854212403	-0.154063114669754	5675	754		none	1
COX8C	0.0429086321859795	-0.035187	0.0634468545388214	0.049565	341947	COX8C	COX8C	0.0429086321859795	0.0634468545388214	0.020538222352842	10628	596		none	1
SPARC	0.19428050099117	0.086105	0.233818267932233	0.18266	6678	SPARC	SPARC	0.19428050099117	0.233818267932233	0.0395377669410633	11167	6566		none	1
TAS2R9	-0.0538768246530906	-0.14194	-0.268277852804321	-0.20958	50835	TAS2R9	TAS2R9	-0.0538768246530906	-0.268277852804321	-0.214401028151231	4178	16635		none	1
SYNPR	0.0155129302577041	0.06896	0.17777663993446	0.13888	132204	SYNPR	SYNPR	0.0155129302577041	0.17777663993446	0.162263709676756	13960	6017		none	1
HIST1H4I	-0.507985673094251	-0.50793	-0.488040911156483	-0.38126	8294	HIST1H4I	HIST1H4I	-0.507985673094251	-0.488040911156483	0.0199447619377687	10613	10978		none	1
PEX12	-0.490505045954226	-0.30419	-0.752516944976031	-0.58787	5193	PEX12	PEX12	-0.490505045954226	-0.752516944976031	-0.262011899021805	3206	14347		none	1
ZNF185	-0.016936610200036	-0.1153	-0.105972183997798	-0.082786	7739	ZNF185	ZNF185	-0.016936610200036	-0.105972183997798	-0.0890355737977622	7465	4982		none	1
ECE2	0.237846909353037	0.19597	-0.113405572160956	-0.088593	9718	ECE2	ECE2	0.237846909353037	-0.113405572160956	-0.351252481513993	1772	6167		none	1
HNRNPH2	0.0712065236979636	-0.0073414	-0.102699035464443	-0.080229	3188	HNRNPH2	HNRNPH2	0.0712065236979636	-0.102699035464443	-0.173905559162406	5154	10508		none	1
TSPAN17	0.157055325283835	-0.05804	0.0413566221414354	0.032308	26262	TSPAN17	TSPAN17	0.157055325283835	0.0413566221414354	-0.1156987031424	6712	16548		none	1
ABI1	0.132399981978735	-0.12968	-0.354132398026126	-0.27665	10006	ABI1	ABI1	0.132399981978735	-0.354132398026126	-0.486532380004861	668	11840		none	1
DLL1	-0.0101891106505677	-0.027115	-0.223936098719286	-0.17494	28514	DLL1	DLL1	-0.0101891106505677	-0.223936098719286	-0.213746988068719	4198	14631		none	1
GP6	0.224218327626599	0.19981	0.100862129658668	0.078794	51206	GP6	GP6	0.224218327626599	0.100862129658668	-0.123356197967931	6491	10539		none	1
DCLK2	0.0310472607677059	-0.065017	-0.0748331103871583	-0.05846	166614	DCLK2	DCLK2	0.0310472607677059	-0.0748331103871583	-0.105880371154864	6996	13713		none	1
DOLPP1	0.21994954045774	0.26293	0.114483394243508	0.089435	57171	DOLPP1	DOLPP1	0.21994954045774	0.114483394243508	-0.105466146214232	7008	6064		none	1
SLC35G2	0.195350513606055	0.18838	-0.249499171152258	-0.19491	80723	SLC35G2	SLC35G2	0.195350513606055	-0.249499171152258	-0.444849684758314	905	4213		none	1
CMC2	0.706388538475401	0.7557	0.485992793184887	0.37966	56942	CMC2	CMC2	0.706388538475401	0.485992793184887	-0.220395745290514	4059	13640		none	1
CFTR	0.0632625247792395	0.29448	0.319813621264585	0.24984	1080	CFTR	CFTR	0.0632625247792395	0.319813621264585	0.256551096485345	15320	15347		none	1
MMP1	0.137344566588575	0.23676	-0.22353927586229	-0.17463	4312	MMP1	MMP1	0.137344566588575	-0.22353927586229	-0.360883842450864	1643	4157		none	1
FOXD4L3	-0.474871598486214	-0.51098	-0.550982136571066	-0.43043	286380	FOXD4L3	FOXD4L3	-0.474871598486214	-0.550982136571066	-0.0761105380848527	7820	13727		none	1
DPYSL4	-0.0258087042710398	-0.32651	0.261506262760735	0.20429	10570	DPYSL4	DPYSL4	-0.0258087042710398	0.261506262760735	0.287314967031775	15617	9709		none	1
FRS2	-0.535513155523518	-0.065089	-0.426699777907207	-0.33334	10818	FRS2	FRS2	-0.535513155523518	-0.426699777907207	0.10881337761631	12895	4590		none	1
SCRT1	-0.223091998558299	-0.16227	-0.452621270985209	-0.35359	83482	SCRT1	SCRT1	-0.223091998558299	-0.452621270985209	-0.22952927242691	3887	5082		none	1
AGR3	0.231224094431429	-0.18587	0.145864401789543	0.11395	155465	AGR3	AGR3	0.231224094431429	0.145864401789543	-0.085359692641886	7584	6235		none	1
WFS1	0.0563524959452154	0.10899	-0.141768165846353	-0.11075	7466	WFS1	WFS1	0.0563524959452154	-0.141768165846353	-0.198120661791568	4558	9868		none	1
VCL	-0.520364029554875	-0.5613	-0.301303755096294	-0.23538	7414	VCL	VCL	-0.520364029554875	-0.301303755096294	0.219060274458581	14831	16648		none	1
CA14	0.00434886916561543	-0.072186	-0.281091390864114	-0.21959	23632	CA14	CA14	0.00434886916561543	-0.281091390864114	-0.285440260029729	2771	12400		none	1
WAS	-0.38395431609299	-0.2233	-0.44464641163331	-0.34736	7454	WAS	WAS	-0.38395431609299	-0.44464641163331	-0.0606920955403202	8237	5289		none	1
TNIK	0.0134663903406019	0.12608	0.0292343238970565	0.022838	23043	TNIK	TNIK	0.0134663903406019	0.0292343238970565	0.0157679335564546	10491	7712		none	1
MORC1	0.124797260767706	0.30481	-0.0158421925102886	-0.012376	27136	MORC1	MORC1	0.124797260767706	-0.0158421925102886	-0.140639453277994	6041	9627		none	1
LYPD6	0.304852225626239	0.37878	0.465306801671776	0.3635	130574	LYPD6	LYPD6	0.304852225626239	0.465306801671776	0.160454576045537	13919	9894		none	1
KHSRP	0.0652572535591999	0.28006	0.32699483490249	0.25545	8570	KHSRP	KHSRP	0.0652572535591999	0.32699483490249	0.261737581343291	15368	3143		none	1
SMYD2	0.157708596143449	0.016204	0.14704206962321	0.11487	56950	SMYD2	SMYD2	0.157708596143449	0.14704206962321	-0.010666526520239	9749	14684		none	1
CCL7	0.193784916201117	0.4812	-0.167536050076484	-0.13088	6354	CCL7	CCL7	0.193784916201117	-0.167536050076484	-0.361320966277602	1635	9341		none	1
USH1G	-0.351076770589295	-0.049155	-0.250356820552864	-0.19558	124590	USH1G	USH1G	-0.351076770589295	-0.250356820552864	0.100719950036432	12699	987		none	1
C9orf24	-0.0509337267976212	-0.2467	-0.320146440434969	-0.2501	84688	C9orf24	C9orf24	-0.0509337267976212	-0.320146440434969	-0.269212713637348	3059	14467		none	1
HOOK1	-0.314640025229771	-0.10076	-0.585275311857963	-0.45722	51361	HOOK1	HOOK1	-0.314640025229771	-0.585275311857963	-0.270635286628192	3035	6317		none	1
CHST11	0.0557183726797621	0.00023124	-0.220953526923151	-0.17261	50515	CHST11	CHST11	0.0557183726797621	-0.220953526923151	-0.276671899602913	2941	4802		none	1
PGBD1	0.0598587583348351	-0.018637	-0.0587528241626718	-0.045898	84547	PGBD1	PGBD1	0.0598587583348351	-0.0587528241626718	-0.118611582497507	6630	5597		none	1
CLECL1	-0.228137952784285	-0.34968	-0.635531006585979	-0.49648	160365	CLECL1	CLECL1	-0.228137952784285	-0.635531006585979	-0.407393053801694	1188	16650		none	1
ITCH	-0.292958190664985	-0.29249	-0.262504720271888	-0.20507	83737	ITCH	ITCH	-0.292958190664985	-0.262504720271888	0.030453470393097	10911	913		none	1
APBB1	-0.58393404216976	-0.37262	-1.00178570285648	-0.7826	322	APBB1	APBB1	-0.58393404216976	-1.00178570285648	-0.417851660686724	1097	3371		none	1
EPHA8	-0.528507388718688	-0.58717	-0.470068675955735	-0.36722	2046	EPHA8	EPHA8	-0.528507388718688	-0.470068675955735	0.058438712762953	11681	6563		none	1
NEFL	0.498231663362768	0.059479	0.686785158825148	0.53652	4747	NEFL	NEFL	0.498231663362768	0.686785158825148	0.18855349546238	14405	11989		none	1
METTL12	-0.400229771129933	-0.50549	-0.420939446112096	-0.32884	751071	METTL12	METTL12	-0.400229771129933	-0.420939446112096	-0.0207096749821628	9445	5312		none	1
RAB23	0.362340061272301	-0.0094367	0.142152187966027	0.11105	51715	RAB23	RAB23	0.362340061272301	0.142152187966027	-0.220187873306275	4063	3477		none	1
PCDH8	-0.366237159848621	-0.4329	-0.430514397629303	-0.33632	5100	PCDH8	PCDH8	-0.366237159848621	-0.430514397629303	-0.0642772377806821	8136	9965		none	1
RHOU	-0.510294647684267	-0.093011	-0.464461953008493	-0.36284	58480	RHOU	RHOU	-0.510294647684267	-0.464461953008493	0.0458326946757742	11356	9652		none	1
METTL9	-0.330825373941251	0.065856	-0.237005651525528	-0.18515	51108	METTL9	METTL9	-0.330825373941251	-0.237005651525528	0.0938197224157228	12520	3949		none	1
GADD45A	-0.31122724815282	-0.26222	-0.147746110175946	-0.11542	1647	GADD45A	GADD45A	-0.31122724815282	-0.147746110175946	0.163481137976874	13983	6206		none	1
ZNF608	0.299930167597765	0.39714	0.196260904628107	0.15332	57507	ZNF608	ZNF608	0.299930167597765	0.196260904628107	-0.103669262969659	7058	2670		none	1
ZNF333	-0.41089610740674	-0.26925	-0.878783417924872	-0.68651	84449	ZNF333	ZNF333	-0.41089610740674	-0.878783417924872	-0.467887310518132	770	1853		none	1
FAM69B	-0.303050099116958	-0.43608	-0.235763980005248	-0.18418	138311	FAM69B	FAM69B	-0.303050099116958	-0.235763980005248	0.0672861191117098	11916	15581		none	1
LINGO3	-0.0407291854388178	-0.10584	0.259931772070071	0.20306	645191	LINGO3	LINGO3	-0.0407291854388178	0.259931772070071	0.300660957508889	15761	8805		none	1
DCUN1D4	-0.134663903406019	-0.26834	-0.414091051644575	-0.32349	23142	DCUN1D4	DCUN1D4	-0.134663903406019	-0.414091051644575	-0.279427148238556	2881	4563		none	1
LOC149373	0.0840466750765904	-0.18244	0.256309163407812	0.20023	149373	LOC149373	LOC149373	0.0840466750765904	0.256309163407812	0.172262488331222	14124	4134		none	1
TMEM92	-0.350648765543341	-0.16256	-0.255630724329721	-0.1997	162461	TMEM92	TMEM92	-0.350648765543341	-0.255630724329721	0.0950180412136198	12545	16326		none	1
RNF149	0.181361506577762	0.10087	0.232422987564084	0.18157	284996	RNF149	RNF149	0.181361506577762	0.232422987564084	0.0510614809863219	11478	5059		none	1
TCAF2	-0.340793386195711	0.079681	0.0206450291536793	0.016128	285966	TCAF2	TCAF2	-0.340793386195711	0.0206450291536793	0.36143841534939	16176	13350		none	1
MTRNR2L5	0.0857102631104703	-0.23445	-0.180515997721469	-0.14102	100463289	MTRNR2L5	MTRNR2L5	0.0857102631104703	-0.180515997721469	-0.266226260831939	3133	2913		none	1
CD3E	0.382445035141467	0.60955	0.238772153276029	0.18653	916	CD3E	CD3E	0.382445035141467	0.238772153276029	-0.143672881865438	5944	13194		none	1
CSNK2A2	-0.14482339160209	-0.29699	-0.243457223136053	-0.19019	1459	CSNK2A2	CSNK2A2	-0.14482339160209	-0.243457223136053	-0.0986338315339621	7204	10137		none	1
EGLN3	-0.0945587042710398	0.21618	0.264322424971678	0.20649	112399	EGLN3	EGLN3	-0.0945587042710398	0.264322424971678	0.358881129242718	16159	8998		none	1
SGCB	0.215455487475221	0.030867	-0.105753291389584	-0.082615	6443	SGCB	SGCB	0.215455487475221	-0.105753291389584	-0.321208778864805	2211	1991		none	1
ZNF146	0.249673364570193	-0.060116	-0.0168841725283376	-0.01319	7705	ZNF146	ZNF146	0.249673364570193	-0.0168841725283376	-0.26655753709853	3121	8453		none	1
MBNL2	0.232969904487295	0.0073773	0.122716828489321	0.095867	10150	MBNL2	MBNL2	0.232969904487295	0.122716828489321	-0.110253075997974	6882	5567		none	1
HTR2B	0.183952063434853	-0.21078	0.0319186385135784	0.024935	3357	HTR2B	HTR2B	0.183952063434853	0.0319186385135784	-0.152033424921275	5722	11303		none	1
SLC13A5	-0.0360076139845017	-0.0042681	-0.284317176669376	-0.22211	284111	SLC13A5	SLC13A5	-0.0360076139845017	-0.284317176669376	-0.248309562684874	3484	9536		none	1
MED12L	-0.126880969544062	-0.011689	-0.493135604610826	-0.38524	116931	MED12L	MED12L	-0.126880969544062	-0.493135604610826	-0.366254635066764	1582	13008		none	1
OR8B3	0.0160062623896197	-0.25417	0.0949955517437804	0.074211	390271	OR8B3	OR8B3	0.0160062623896197	0.0949955517437804	0.0789892893541607	12180	305		none	1
HOXB7	0.359940980356821	0.32026	0.0325292336838602	0.025412	3217	HOXB7	HOXB7	0.359940980356821	0.0325292336838602	-0.327411746672961	2120	16754		none	1
ENSA	0.325475310866823	0.15401	0.280208139988863	0.2189	2029	ENSA	ENSA	0.325475310866823	0.280208139988863	-0.0452671708779595	8684	7829		none	1
RNF145	-0.181305190124347	-0.17318	-0.248091090046787	-0.19381	153830	RNF145	RNF145	-0.181305190124347	-0.248091090046787	-0.06678589992244	8070	12277		none	1
KLHDC7A	0.0458010452333754	-0.1486	-0.125265455290225	-0.097858	127707	KLHDC7A	KLHDC7A	0.0458010452333754	-0.125265455290225	-0.1710665005236	5234	1078		none	1
PGBD4	0.0169399891872409	0.37791	-0.0482510992633176	-0.037694	161779	PGBD4	PGBD4	0.0169399891872409	-0.0482510992633176	-0.0651910884505585	8107	10567		none	1
GABRA2	0.129313840331591	0.12783	0.287504560262671	0.2246	2555	GABRA2	GABRA2	0.129313840331591	0.287504560262671	0.15819071993108	13869	2533		none	1
AMOTL2	-0.232260317174266	-0.38245	-0.185841104447616	-0.14518	51421	AMOTL2	AMOTL2	-0.232260317174266	-0.185841104447616	0.0464192127266495	11365	2766		none	1
FBXL14	0.0657663542980717	-0.033279	-0.159599592936553	-0.12468	144699	FBXL14	FBXL14	0.0657663542980717	-0.159599592936553	-0.225365947234625	3962	12688		none	1
GFAP	-0.496823752027392	-0.12542	-0.0591176451763622	-0.046183	2670	GFAP	GFAP	-0.496823752027392	-0.0591176451763622	0.43770610685103	16515	3886		none	1
NECAB2	0.200385204541359	0.15256	0.0959018439462113	0.074919	54550	NECAB2	NECAB2	0.200385204541359	0.0959018439462113	-0.104483360595148	7033	13675		none	1
C15orf52	-0.211400702829339	-0.10683	-0.0133268476264233	-0.010411	388115	C15orf52	C15orf52	-0.211400702829339	-0.0133268476264233	0.198073855202915	14553	13285		none	1
CYLC1	0.0511161921066859	-0.082245	-0.0525265455290225	-0.041034	1538	CYLC1	CYLC1	0.0511161921066859	-0.0525265455290225	-0.103642737635708	7060	14911		none	1
HNF1A	-0.553151468733105	-0.28358	-0.249742385161385	-0.1951	6927	HNF1A	HNF1A	-0.553151468733105	-0.249742385161385	0.30340908357172	15795	16455		none	1
VSTM1	0.279701297531087	0.16555	0.0429887161500502	0.033583	284415	VSTM1	VSTM1	0.279701297531087	0.0429887161500502	-0.236712581381036	3733	11514		none	1
YIPF3	0.0209260677599567	0.3158	-0.0870821359310296	-0.068029	25844	YIPF3	YIPF3	0.0209260677599567	-0.0870821359310296	-0.108008203690986	6936	11170		none	1
IPO5	0.206152009371058	0.21215	-0.0668198488232922	-0.0522	3843	IPO5	IPO5	0.206152009371058	-0.0668198488232922	-0.27297185819435	2994	706		none	1
FAM163B	-0.584936475040548	-0.31886	-0.398653362433676	-0.31143	642968	FAM163B	FAM163B	-0.584936475040548	-0.398653362433676	0.186283112606872	14374	11097		none	1
AANAT	0.0777831591277708	-0.13381	-0.0489884217330918	-0.03827	15	AANAT	AANAT	0.0777831591277708	-0.0489884217330918	-0.126771580860863	6407	1687		none	1
HLA-DQA1	-0.428939899080916	-0.15113	0.0445952086840202	0.034838	3117	HLA-DQA1	HLA-DQA1	-0.428939899080916	0.0445952086840202	0.473535107764936	16609	7568		none	1
SPAG6	-0.301901243467291	-0.090894	-0.776531128192984	-0.60663	9576	SPAG6	SPAG6	-0.301901243467291	-0.776531128192984	-0.474629884725692	735	6346		none	1
C17orf85	-0.122308073526762	-0.56868	-0.332908775545471	-0.26007	55421	C17orf85	C17orf85	-0.122308073526762	-0.332908775545471	-0.21060070201871	4278	10623		none	1
DYRK1A	0.222968102360786	0.10839	-0.148194135982233	-0.11577	1859	DYRK1A	DYRK1A	0.222968102360786	-0.148194135982233	-0.371162238343018	1539	8856		none	1
MXRA5	0.0590455487475221	0.13569	0.14729808436966	0.11507	25878	MXRA5	MXRA5	0.0590455487475221	0.14729808436966	0.0882525356221376	12403	11553		none	1
ATRN	-0.0213642097675257	-0.056357	-0.0525137447917	-0.041024	8455	ATRN	ATRN	-0.0213642097675257	-0.0525137447917	-0.0311495350241743	9137	15096		none	1
SLC24A1	-0.363500180212651	-0.43175	-0.399895033953956	-0.3124	9187	SLC24A1	SLC24A1	-0.363500180212651	-0.399895033953956	-0.0363948537413048	8956	12064		none	1
LPIN3	-0.181688142007569	-0.31544	-0.201662815778189	-0.15754	64900	LPIN3	LPIN3	-0.181688142007569	-0.201662815778189	-0.0199746737706199	9461	13347		none	1
KIF3B	0.0631341232654532	-0.32472	0.00103278908865151	0.00080682	9371	KIF3B	KIF3B	0.0631341232654532	0.00103278908865151	-0.0621013341768017	8199	1014		none	1
C1orf101	0.173240673995314	0.20159	0.514500035202028	0.40193	257044	C1orf101	C1orf101	0.173240673995314	0.514500035202028	0.341259361206713	16061	5615		none	1
RORA	0.0848677689673815	0.2351	-0.189041288778234	-0.14768	6095	RORA	RORA	0.0848677689673815	-0.189041288778234	-0.273909057745615	2981	8637		none	1
OTUD1	0.140937556316453	0.1399	-0.0825442745502141	-0.064484	220213	OTUD1	OTUD1	0.140937556316453	-0.0825442745502141	-0.223481830866668	3997	8666		none	1
AIM1	-0.10367183276266	-0.076809	-0.164015847312805	-0.12813	202	AIM1	AIM1	-0.10367183276266	-0.164015847312805	-0.0603440145501453	8245	9540		none	1
HSD3B2	-0.273078482609479	-0.14829	-0.0938729270805998	-0.073334	3284	HSD3B2	HSD3B2	-0.273078482609479	-0.0938729270805998	0.179205555528879	14245	5280		none	1
BTBD3	0.472427464408001	0.13097	0.306526455923861	0.23946	22903	BTBD3	BTBD3	0.472427464408001	0.306526455923861	-0.16590100848414	5361	8279		none	1
TEX12	-0.531931429086322	-0.17017	-0.505168297693947	-0.39464	56158	TEX12	TEX12	-0.531931429086322	-0.505168297693947	0.0267631313923749	10807	11413		none	1
WDR90	0.148652910434312	0.036771	0.147656505014689	0.11535	197335	WDR90	WDR90	0.148652910434312	0.147656505014689	-0.000996405419623647	10020	15233		none	1
FOXO1	-0.336783654712561	-0.12933	-0.0806894477121882	-0.063035	2308	FOXO1	FOXO1	-0.336783654712561	-0.0806894477121882	0.256094207000373	15314	5697		none	1
SORBS2	0.240234726977834	0.082479	0.0696756933199352	0.054431	8470	SORBS2	SORBS2	0.240234726977834	0.0696756933199352	-0.170559033657899	5247	3302		none	1
TRIM7	-0.456568751126329	-0.25987	-0.541599196113696	-0.4231	81786	TRIM7	TRIM7	-0.456568751126329	-0.541599196113696	-0.085030444987367	7592	16266		none	1
BOC	-0.0388065417192287	0.020858	-0.184753041775206	-0.14433	91653	BOC	BOC	-0.0388065417192287	-0.184753041775206	-0.145946500055978	5890	2033		none	1
ARHGEF16	-0.204541358803388	-0.15837	-0.115088869118861	-0.089908	27237	ARHGEF16	ARHGEF16	-0.204541358803388	-0.115088869118861	0.0894524896845268	12419	3065		none	1
TRAF2	0.151874211569652	-0.11603	0.454221363150517	0.35484	7186	TRAF2	TRAF2	0.151874211569652	0.454221363150517	0.302347151580865	15787	4621		none	1
SLC41A3	0.132050819967562	0.15974	0.00412478158741944	0.0032223	54946	SLC41A3	SLC41A3	0.132050819967562	0.00412478158741944	-0.127926038380142	6372	14069		none	1
REEP2	-0.0506949450351415	-0.39766	-0.162863780953783	-0.12723	51308	REEP2	REEP2	-0.0506949450351415	-0.162863780953783	-0.112168835918641	6819	1648		none	1
HDAC6	-0.146467832041809	-0.23374	-0.162530961783399	-0.12697	10013	HDAC6	HDAC6	-0.146467832041809	-0.162530961783399	-0.0160631297415894	9584	12207		none	1
SLC4A10	-0.0475288340241485	-0.20972	-0.0434802644632331	-0.033967	57282	SLC4A10	SLC4A10	-0.0475288340241485	-0.0434802644632331	0.00404856956091542	10159	3262		none	1
DCAF17	-0.210127950982159	-0.10122	-0.0987026452723677	-0.077107	80067	DCAF17	DCAF17	-0.210127950982159	-0.0987026452723677	0.111425305709791	12963	9208		none	1
RPS4Y1	-0.00147098576320058	-0.16104	0.0223974500931254	0.017497	6192	RPS4Y1	RPS4Y1	-0.00147098576320058	0.0223974500931254	0.0238684358563259	10721	9475		none	1
HEPH	-0.104296945395567	-0.1076	-0.158153109619114	-0.12355	9843	HEPH	HEPH	-0.104296945395567	-0.158153109619114	-0.0538561642235473	8445	13606		none	1
LYG1	0.0584271940890251	0.15345	-0.128519402717597	-0.1004	129530	LYG1	LYG1	0.0584271940890251	-0.128519402717597	-0.186946596806622	4837	4568		none	1
SOCS6	0.259326004685529	-0.033082	-0.0841059645035554	-0.065704	9306	SOCS6	SOCS6	0.259326004685529	-0.0841059645035554	-0.343431969189084	1878	4353		none	1
JAKMIP3	0.0147109839610741	-0.15099	-0.0743697236960849	-0.058098	282973	JAKMIP3	JAKMIP3	0.0147109839610741	-0.0743697236960849	-0.0890807076571589	7463	15254		none	1
FAIM2	-0.393156424581006	-0.47967	-0.324332281539417	-0.25337	23017	FAIM2	FAIM2	-0.393156424581006	-0.324332281539417	0.068824143041589	11945	6200		none	1
CHST6	0.0111204721571454	-0.20943	0.0100531870635749	0.0078536	4166	CHST6	CHST6	0.0111204721571454	0.0100531870635749	-0.00106728509357057	10014	12489		none	1
KCNK4	-0.462549558479005	-0.32534	-0.456231078910145	-0.35641	50801	KCNK4	KCNK4	-0.462549558479005	-0.456231078910145	0.00631847956886	10233	396		none	1
RBP7	-0.0655095512704992	0.14141	-0.0716290858353441	-0.055957	116362	RBP7	RBP7	-0.0655095512704992	-0.0716290858353441	-0.00611953456484492	9867	7212		none	1
OR2D2	-0.208190664984682	-0.0090106	-0.275177450221133	-0.21497	120776	OR2D2	OR2D2	-0.208190664984682	-0.275177450221133	-0.0669867852364508	8062	12586		none	1
RALGDS	0.153496125428005	0.21904	-0.137735933589775	-0.1076	5900	RALGDS	RALGDS	0.153496125428005	-0.137735933589775	-0.29123205901778	2662	3296		none	1
FDCSP	-0.251036222742837	-0.076496	-0.30926581371087	-0.2416	260436	FDCSP	FDCSP	-0.251036222742837	-0.30926581371087	-0.0582295909680332	8311	4513		none	1
CHD7	-0.184853126689494	0.077766	-0.308740983480648	-0.24119	55636	CHD7	CHD7	-0.184853126689494	-0.308740983480648	-0.123887856791155	6472	7006		none	1
TULP3	0.134280951522797	0.36598	0.252264130413912	0.19707	7289	TULP3	TULP3	0.134280951522797	0.252264130413912	0.117983178891115	13112	16142		none	1
OR2D3	-0.257636511083078	-0.13589	-0.0816968657394666	-0.063822	120775	OR2D3	OR2D3	-0.257636511083078	-0.0816968657394666	0.175939645343611	14182	14746		none	1
RADIL	-0.503885835285637	-0.098187	-0.64989343386179	-0.5077	55698	RADIL	RADIL	-0.503885835285637	-0.64989343386179	-0.146007598576153	5888	5559		none	1
DEDD	0.658587132816724	0.28837	0.685837904263286	0.53578	9191	DEDD	DEDD	0.658587132816724	0.685837904263286	0.0272507714465619	10821	7861		none	1
RPUSD1	-0.0156559740493783	-0.25912	-0.110661094079019	-0.086449	113000	RPUSD1	RPUSD1	-0.0156559740493783	-0.110661094079019	-0.0950051200296407	7292	11083		none	1
SPATA31A7	-0.207436024508921	-0.0030762	-0.524074986719235	-0.40941	26165	SPATA31A7	SPATA31A7	-0.207436024508921	-0.524074986719235	-0.316638962210315	2264	1411		none	1
OR4A47	0.320553252838349	-0.095448	-0.0211967409322777	-0.016559	403253	OR4A47	OR4A47	0.320553252838349	-0.0211967409322777	-0.341749993770627	1902	10887		none	1
SLC10A6	-0.153574968462786	0.089915	-0.138964804372732	-0.10856	345274	SLC10A6	SLC10A6	-0.153574968462786	-0.138964804372732	0.0146101640900542	10440	6925		none	1
PPIL6	0.0771253829518832	0.34881	-0.215833231994163	-0.16861	285755	PPIL6	PPIL6	0.0771253829518832	-0.215833231994163	-0.292958614946046	2626	6813		none	1
LGI3	0.0190203189763921	0.16307	0.01005101093823	0.0078519	203190	LGI3	LGI3	0.0190203189763921	0.01005101093823	-0.0089693080381621	9798	10845		none	1
GATAD1	-0.0586693548387097	-0.27966	0.135444601609053	0.10581	57798	GATAD1	GATAD1	-0.0586693548387097	0.135444601609053	0.194113956447762	14490	9030		none	1
APLN	-0.129336366912957	-0.023547	-0.433010541407185	-0.33827	8862	APLN	APLN	-0.129336366912957	-0.433010541407185	-0.303674174494228	2454	8008		none	1
ATP5H	-0.683647954586412	-0.91879	-1.20795437817218	-0.94366	10476	ATP5H	ATP5H	-0.683647954586412	-1.20795437817218	-0.524306423585771	493	11987		bottom	37
SELENBP1	-0.287968552892413	-0.12925	-0.553209464865176	-0.43217	8991	SELENBP1	SELENBP1	-0.287968552892413	-0.553209464865176	-0.265240911972763	3150	15888		none	1
CMKLR1	-0.68772526581366	-0.59827	-0.172451533208313	-0.13472	1240	CMKLR1	CMKLR1	-0.68772526581366	-0.172451533208313	0.515273732605347	16688	8986		top	155
KRT78	-0.418724094431429	-0.51505	-0.530628964228339	-0.41453	196374	KRT78	KRT78	-0.418724094431429	-0.530628964228339	-0.11190486979691	6826	5738		none	1
IQGAP2	-0.0961907550910074	-0.25208	-0.440870194123181	-0.34441	10788	IQGAP2	IQGAP2	-0.0961907550910074	-0.440870194123181	-0.344679439032174	1862	1611		none	1
HEMK1	-0.5544805370337	-0.35642	-0.483407044245748	-0.37764	51409	HEMK1	HEMK1	-0.5544805370337	-0.483407044245748	0.0710734927879513	11996	3812		none	1
HCAR1	-0.0511634979275545	0.018082	-0.133588494697295	-0.10436	27198	HCAR1	HCAR1	-0.0511634979275545	-0.133588494697295	-0.08242499676974	7669	6781		none	1
CERKL	0.189752658136601	0.31245	0.191089406749829	0.14928	375298	CERKL	CERKL	0.189752658136601	0.191089406749829	0.00133674861322758	10083	16150		none	1
DPP9	0.246711119120562	0.11627	0.233562253185783	0.18246	91039	DPP9	DPP9	0.246711119120562	0.233562253185783	-0.0131488659347788	9678	14354		none	1
ZDHHC12	0.309425121643539	0.24722	0.163798234778323	0.12796	84885	ZDHHC12	ZDHHC12	0.309425121643539	0.163798234778323	-0.145626886865216	5900	12172		none	1
ACVR1B	-0.249988736709317	-0.11087	-0.043101362638488	-0.033671	91	ACVR1B	ACVR1B	-0.249988736709317	-0.043101362638488	0.206887374070829	14666	379		none	1
ZSWIM1	-0.34955622634709	-0.20289	-0.484200689959742	-0.37826	90204	ZSWIM1	ZSWIM1	-0.34955622634709	-0.484200689959742	-0.134644463612652	6192	716		none	1
TMEM100	-0.415637952784286	-0.12446	-0.307627319333594	-0.24032	55273	TMEM100	TMEM100	-0.415637952784286	-0.307627319333594	0.108010633450692	12874	14252		none	1
IQCG	0.247679762119301	0.41302	0.091572634583752	0.071537	84223	IQCG	IQCG	0.247679762119301	0.091572634583752	-0.156107127535549	5636	2916		none	1
LRRC14	-0.393280320778519	-0.47126	-0.637335910548448	-0.49789	9684	LRRC14	LRRC14	-0.393280320778519	-0.637335910548448	-0.244055589769929	3559	450		none	1
PRCD	-0.268145161290323	-0.14275	-0.493878047375529	-0.38582	768206	PRCD	PRCD	-0.268145161290323	-0.493878047375529	-0.225732886085206	3953	9148		none	1
SUMO1	-0.441475941611101	-0.28026	-0.189847735229549	-0.14831	7341	SUMO1	SUMO1	-0.441475941611101	-0.189847735229549	0.251628206381552	15269	13276		none	1
GIT2	-0.283260497386917	-0.58281	-0.334483266236135	-0.2613	9815	GIT2	GIT2	-0.283260497386917	-0.334483266236135	-0.0512227688492186	8517	16185		none	1
HOMER2	0.0634393584429627	-0.23478	0.131860395158761	0.10301	9455	HOMER2	HOMER2	0.0634393584429627	0.131860395158761	0.0684210367157984	11935	13370		none	1
C8orf74	-0.170988015858713	-0.41065	-0.539743089201938	-0.42165	203076	C8orf74	C8orf74	-0.170988015858713	-0.539743089201938	-0.368755073343225	1558	2169		none	1
KCNQ2	-0.0178692106685889	-0.11099	0.17451245191723	0.13633	3785	KCNQ2	KCNQ2	-0.0178692106685889	0.17451245191723	0.192381662585819	14460	13921		none	1
TMEM214	0.0929345377545504	0.29587	-0.0181360846384752	-0.014168	54867	TMEM214	TMEM214	0.0929345377545504	-0.0181360846384752	-0.111070622393026	6853	9616		none	1
MAP4K3	0.172395927194089	-0.13967	0.0310059459424863	0.024222	8491	MAP4K3	MAP4K3	0.172395927194089	0.0310059459424863	-0.141389981251603	6019	1998		none	1
TPGS2	0.123006397549108	0.12323	0.0936501942511889	0.07316	25941	TPGS2	TPGS2	0.123006397549108	0.0936501942511889	-0.0293562032979191	9201	4925		none	1
ELSPBP1	-0.0192850063074428	-0.12013	-0.194481602140283	-0.15193	64100	ELSPBP1	ELSPBP1	-0.0192850063074428	-0.194481602140283	-0.175196595832841	5119	8974		none	1
KCNH5	-0.0664094881960714	-0.049398	-0.223052847844036	-0.17425	27133	KCNH5	KCNH5	-0.0664094881960714	-0.223052847844036	-0.156643359647964	5623	5309		none	1
ZNF765	0.255992070643359	0.086043	0.133025262255106	0.10392	91661	ZNF765	ZNF765	0.255992070643359	0.133025262255106	-0.122966808388253	6504	12431		none	1
GPR137B	-0.301079023247432	-0.19933	-0.040141832169533	-0.031359	7107	GPR137B	GPR137B	-0.301079023247432	-0.040141832169533	0.260937191077899	15361	13427		none	1
CACNA1I	-0.142987475220761	-0.35024	-0.270351572250562	-0.2112	8911	CACNA1I	CACNA1I	-0.142987475220761	-0.270351572250562	-0.127364097029801	6388	1668		none	1
NPFFR2	0.225108127590557	-0.094591	0.0431256840394007	0.03369	10886	NPFFR2	NPFFR2	0.225108127590557	0.0431256840394007	-0.181982443551156	4940	14064		none	1
UBASH3B	0.0930347810416291	-0.11739	0.130221900781485	0.10173	84959	UBASH3B	UBASH3B	0.0930347810416291	0.130221900781485	0.0371871197398559	11094	372		none	1
JMJD7-PLA2G4B	-0.11025297350874	0.0056965	-0.158306718466984	-0.12367	8681	JMJD7-PLA2G4B	JMJD7-PLA2G4B	-0.11025297350874	-0.158306718466984	-0.0480537449582434	8603	10226		none	1
HPS5	-0.218372679762119	-0.59843	-0.864805012768735	-0.67559	11234	HPS5	HPS5	-0.218372679762119	-0.864805012768735	-0.646432333006616	158	8795		bottom	119
APOA4	0.0332131915660479	-0.019852	-0.0930267983435846	-0.072673	337	APOA4	APOA4	0.0332131915660479	-0.0930267983435846	-0.126239989909633	6416	10660		none	1
ZNF362	-0.0587527031897639	0.095304	0.0418494505283504	0.032693	149076	ZNF362	ZNF362	-0.0587527031897639	0.0418494505283504	0.100602153718114	12695	9809		none	1
GJB6	0.322986123625879	0.58738	0.0657445868882048	0.05136	10804	GJB6	GJB6	0.322986123625879	0.0657445868882048	-0.257241536737674	3304	5586		none	1
MYBPC2	-0.0425707334654893	0.38737	0.454720591906094	0.35523	4606	MYBPC2	MYBPC2	-0.0425707334654893	0.454720591906094	0.497291325371583	16659	7780		top	39
MON1A	-0.298905208145612	-0.40748	-0.209842486927247	-0.16393	84315	MON1A	MON1A	-0.298905208145612	-0.209842486927247	0.0890627212183648	12411	10368		none	1
TRMT12	-0.00100177959992792	0.10972	-0.328786938127636	-0.25685	55039	TRMT12	TRMT12	-0.00100177959992792	-0.328786938127636	-0.327785158527708	2112	11113		none	1
CCDC157	-0.390351865200937	-0.15236	-0.236980050050883	-0.18513	550631	CCDC157	CCDC157	-0.390351865200937	-0.236980050050883	0.153371815150054	13766	2024		none	1
EIF5A2	-0.0199472877996035	-0.051854	-0.428107859012679	-0.33444	56648	EIF5A2	EIF5A2	-0.0199472877996035	-0.428107859012679	-0.408160571213076	1183	13831		none	1
NKX2-4	-0.271253829518832	-0.085842	-0.0525675078884544	-0.041066	644524	NKX2-4	NKX2-4	-0.271253829518832	-0.0525675078884544	0.218686321630378	14824	10431		none	1
THAP10	-0.351065507298612	-0.045174	-0.383804507139611	-0.29983	56906	THAP10	THAP10	-0.351065507298612	-0.383804507139611	-0.0327389998409988	9083	14055		none	1
CCDC184	-0.196510632546405	-0.13442	-0.00145774796628286	-0.0011388	387856	CCDC184	CCDC184	-0.196510632546405	-0.00145774796628286	0.195052884580122	14501	4845		none	1
CXCR2	-0.113387547305821	-0.22215	-0.280144136302251	-0.21885	3579	CXCR2	CXCR2	-0.113387547305821	-0.280144136302251	-0.16675658899643	5341	9258		none	1
PRSS45	-0.0510643809695441	-0.10587	0.0203493321215302	0.015897	377047	PRSS45	PRSS45	-0.0510643809695441	0.0203493321215302	0.0714137130910743	12004	11280		none	1
SLC38A1	0.0288869616147054	0.22425	0.292599253717014	0.22858	81539	SLC38A1	SLC38A1	0.0288869616147054	0.292599253717014	0.263712292102309	15385	1540		none	1
OR1L8	0.0773596593980897	-0.33261	-0.423051567770304	-0.33049	138881	OR1L8	OR1L8	0.0773596593980897	-0.423051567770304	-0.500411227168393	592	9284		bottom	456
NACC2	-0.0951218688051901	-0.125	-0.386902285571649	-0.30225	138151	NACC2	NACC2	-0.0951218688051901	-0.386902285571649	-0.291780416766459	2650	4740		none	1
CLIC1	0.0709744999098937	0.0092973	0.0447091352461902	0.034927	1192	CLIC1	CLIC1	0.0709744999098937	0.0447091352461902	-0.0262653646637035	9301	5822		none	1
SLAIN2	-0.182713101459722	-0.050376	-0.360507165212716	-0.28163	57606	SLAIN2	SLAIN2	-0.182713101459722	-0.360507165212716	-0.177794063752994	5043	3094		none	1
CCDC28A	-0.026731167777978	-0.23802	-0.19788659826806	-0.15459	25901	CCDC28A	CCDC28A	-0.026731167777978	-0.19788659826806	-0.171155430490082	5231	11012		none	1
PADI4	-0.00631194809875653	-0.19493	-0.0955805454394173	-0.074668	23569	PADI4	PADI4	-0.00631194809875653	-0.0955805454394173	-0.0892685973406608	7456	4868		none	1
SRGAP2C	0.0436700306361507	-0.1414	-0.270543583310399	-0.21135	653464	SRGAP2C	SRGAP2C	0.0436700306361507	-0.270543583310399	-0.314213613946549	2302	1685		none	1
AARSD1	-0.198357812218418	-0.32157	-0.357140571296907	-0.279	80755	AARSD1	AARSD1	-0.198357812218418	-0.357140571296907	-0.158782759078489	5567	13962		none	1
SPIRE2	-0.481821048837628	-0.33296	-0.462311429138318	-0.36116	84501	SPIRE2	SPIRE2	-0.481821048837628	-0.462311429138318	0.0195096196993101	10598	6452		none	1
PAX7	-0.118895296449811	-0.12857	0.134842966954897	0.10534	5081	PAX7	PAX7	-0.118895296449811	0.134842966954897	0.253738263404707	15283	9980		none	1
SUPT7L	-0.0546303387997837	-0.15833	0.0835465722825635	0.065267	9913	SUPT7L	SUPT7L	-0.0546303387997837	0.0835465722825635	0.138176911082347	13506	6488		none	1
PTPRU	0.0256048387096774	0.090358	0.138273564557319	0.10802	10076	PTPRU	PTPRU	0.0256048387096774	0.138273564557319	0.112668725847641	12982	54		none	1
ESD	0.00324765723553793	0.21604	-0.0680115974680141	-0.053131	2098	ESD	ESD	0.00324765723553793	-0.0680115974680141	-0.0712592547035521	7943	16613		none	1
1-Mar	0.0179559380068481	-0.23714	-0.197656184996256	-0.15441	56895	1-Mar	1-Mar	0.0179559380068481	-0.197656184996256	-0.215612123003104	4161	16440		none	1
NCAN	-0.0314471075869526	-0.31145	0.369749297559539	0.28885	1463	NCAN	NCAN	-0.0314471075869526	0.369749297559539	0.401196405146492	16372	5688		none	1
SPTB	-0.307059830600108	-0.23644	-0.0372821474516932	-0.029125	6710	SPTB	SPTB	-0.307059830600108	-0.0372821474516932	0.269777683148415	15442	13077		none	1
SLC25A6	-0.222709046675077	-0.076482	-0.187582004723472	-0.14654	293	SLC25A6	SLC25A6	-0.222709046675077	-0.187582004723472	0.0351270419516045	11043	4933		none	1
SHB	0.171821499369256	0.017441	-0.212325829967806	-0.16587	6461	SHB	SHB	0.171821499369256	-0.212325829967806	-0.384147329337062	1407	15757		none	1
PRMT2	-0.281007839250315	0.061303	-0.237799297239521	-0.18577	3275	PRMT2	PRMT2	-0.281007839250315	-0.237799297239521	0.0432085420107944	11287	10100		none	1
HPD	-0.261285817264372	-0.089044	0.151586331372687	0.11842	3242	HPD	HPD	-0.261285817264372	0.151586331372687	0.412872148637059	16422	15443		none	1
FAM127C	-0.431868354658497	-0.32881	-0.457690362964907	-0.35755	441518	FAM127C	FAM127C	-0.431868354658497	-0.457690362964907	-0.0258220083064097	9313	13697		none	1
LRRC42	0.367419805370337	0.2849	0.171465876434483	0.13395	115353	LRRC42	LRRC42	0.367419805370337	0.171465876434483	-0.195953928935854	4619	3600		none	1
BID	-0.156165525319877	0.068686	0.136455859857528	0.1066	637	BID	BID	-0.156165525319877	0.136455859857528	0.292621385177405	15677	4612		none	1
DIRC1	-0.140903766444404	0.17447	-0.0268572269762738	-0.020981	116093	DIRC1	DIRC1	-0.140903766444404	-0.0268572269762738	0.114046539468131	13013	16588		none	1
ZBTB26	-0.377072445485673	0.024402	-0.0888678387875142	-0.069424	57684	ZBTB26	ZBTB26	-0.377072445485673	-0.0888678387875142	0.288204606698159	15628	12224		none	1
TPSB2	-0.121880068480807	0.2882	0.166947216159651	0.13042	64499	TPSB2	TPSB2	-0.121880068480807	0.166947216159651	0.288827284640458	15636	14897		none	1
CCDC153	-0.162765813660119	-0.48514	-0.103152181565658	-0.080583	283152	CCDC153	CCDC153	-0.162765813660119	-0.103152181565658	0.0596136320944608	11717	1064		none	1
PROB1	-0.0998884934222382	-0.18867	0.0571719331033467	0.044663	389333	PROB1	PROB1	-0.0998884934222382	0.0571719331033467	0.157060426525585	13840	7087		none	1
LAMB4	0.408440710037845	0.30509	0.376917710460122	0.29445	22798	LAMB4	LAMB4	0.408440710037845	0.376917710460122	-0.0315229995777222	9123	3243		none	1
BHLHE41	0.0413340241484952	-0.082541	-0.0980331667104025	-0.076584	79365	BHLHE41	BHLHE41	0.0413340241484952	-0.0980331667104025	-0.139367190858898	6075	14360		none	1
ZNF845	-0.256059650387457	-0.33001	-0.48797690746987	-0.38121	91664	ZNF845	ZNF845	-0.256059650387457	-0.48797690746987	-0.231917257082413	3841	12066		none	1
TRIM42	0.106572130113534	0.13818	0.0773510154184881	0.060427	287015	TRIM42	TRIM42	0.106572130113534	0.0773510154184881	-0.0292211146950459	9206	11751		none	1
DEFB121	0.106476392142728	0.20399	-0.256897997324646	-0.20069	245934	DEFB121	DEFB121	0.106476392142728	-0.256897997324646	-0.363374389467374	1609	1429		none	1
SLC6A7	-0.0288464137682465	-0.27032	-0.294916187172381	-0.23039	6534	SLC6A7	SLC6A7	-0.0288464137682465	-0.294916187172381	-0.266069773404135	3135	10709		none	1
EFCAB1	-0.0900319877455397	0.022437	-0.260110982392586	-0.2032	79645	EFCAB1	EFCAB1	-0.0900319877455397	-0.260110982392586	-0.170078994647046	5258	2944		none	1
EFCAB14	-0.447220219859434	-0.23171	-0.675174890073668	-0.52745	9813	EFCAB14	EFCAB14	-0.447220219859434	-0.675174890073668	-0.227954670214234	3917	13018		none	1
COQ7	0.132219769327807	0.33096	0.17679098316063	0.13811	10229	COQ7	COQ7	0.132219769327807	0.17679098316063	0.0445712138328232	11324	10487		none	1
TAPT1	-0.203707875292846	-0.3267	0.134586952208447	0.10514	202018	TAPT1	TAPT1	-0.203707875292846	0.134586952208447	0.338294827501293	16042	14534		none	1
CHRNB1	0.029312714002523	0.063878	0.0374971998387107	0.029293	1140	CHRNB1	CHRNB1	0.029312714002523	0.0374971998387107	0.00818448583618773	10284	578		none	1
LGALS4	0.0380383852946477	0.17679	-0.314706127072919	-0.24585	3960	LGALS4	LGALS4	0.0380383852946477	-0.314706127072919	-0.352744512367567	1752	5987		none	1
CKMT2	0.0876982339160209	-0.17565	0.201957232736606	0.15777	1160	CKMT2	CKMT2	0.0876982339160209	0.201957232736606	0.114258998820585	13016	471		none	1
FBLN1	0.17569607136421	0.1248	0.0179927163804635	0.014056	2192	FBLN1	FBLN1	0.17569607136421	0.0179927163804635	-0.157703354983746	5600	15097		none	1
MPDZ	0.400466300234276	0.43288	0.267599413726231	0.20905	8777	MPDZ	MPDZ	0.400466300234276	0.267599413726231	-0.132866886508046	6238	10552		none	1
POU6F2	0.214982429266535	0.32468	0.425842128506602	0.33267	11281	POU6F2	POU6F2	0.214982429266535	0.425842128506602	0.210859699240067	14724	13619		none	1
TRIM35	-0.208562353577221	-0.29164	-0.499804788755832	-0.39045	23087	TRIM35	TRIM35	-0.208562353577221	-0.499804788755832	-0.291242435178611	2661	16139		none	1
DNAH10	-0.0615234726977834	-0.12106	-0.250190410967672	-0.19545	196385	DNAH10	DNAH10	-0.0615234726977834	-0.250190410967672	-0.188666938269888	4799	6538		none	1
RUNX2	0.0696476842674356	-0.099839	-0.122001267272995	-0.095308	860	RUNX2	RUNX2	0.0696476842674356	-0.122001267272995	-0.19164895154043	4721	8044		none	1
HES7	-0.352540998378086	-0.11338	-0.687335590530015	-0.53695	84667	HES7	HES7	-0.352540998378086	-0.687335590530015	-0.334794592151928	2011	2093		none	1
DPF3	0.050423499729681	0.15189	0.202789280662566	0.15842	8110	DPF3	DPF3	0.050423499729681	0.202789280662566	0.152365780932885	13741	12205		none	1
CERS4	0.372139124166517	0.32847	0.143163446214502	0.11184	79603	CERS4	CERS4	0.372139124166517	0.143163446214502	-0.228975677952015	3899	16068		none	1
RNASE12	-0.241924220580285	-0.08226	-0.0875532030644965	-0.068397	493901	RNASE12	RNASE12	-0.241924220580285	-0.0875532030644965	0.154371017515788	13792	6277		none	1
FUZ	-0.0705847900522617	0.16952	0.170006592379721	0.13281	80199	FUZ	FUZ	-0.0705847900522617	0.170006592379721	0.240591382431983	15106	1142		none	1
NANOS3	0.155591097495044	-0.071577	-0.0760939830134216	-0.059445	342977	NANOS3	NANOS3	0.155591097495044	-0.0760939830134216	-0.231685080508466	3844	8190		none	1
SSPN	0.00710477112993332	-0.10944	-0.20312209983295	-0.15868	8082	SSPN	SSPN	0.00710477112993332	-0.20312209983295	-0.210226870962884	4286	11627		none	1
DCDC2C	-0.297947828437556	-0.32572	-0.219353434757842	-0.17136	728597	DCDC2C	DCDC2C	-0.297947828437556	-0.219353434757842	0.0785943936797142	12173	13363		none	1
ZNF429	-0.426293025770409	-0.3682	-0.641291338381091	-0.50098	353088	ZNF429	ZNF429	-0.426293025770409	-0.641291338381091	-0.214998312610682	4170	11010		none	1
CRLF3	-0.0688862858172644	-0.34839	-0.416804807956938	-0.32561	51379	CRLF3	CRLF3	-0.0688862858172644	-0.416804807956938	-0.347918522139674	1816	3373		none	1
CLTCL1	-0.0112335555956028	0.11082	-0.0294864984223091	-0.023035	8218	CLTCL1	CLTCL1	-0.0112335555956028	-0.0294864984223091	-0.0182529428267063	9516	14990		none	1
KDM2B	-0.740471256082177	-0.50993	-0.392393801882988	-0.30654	84678	KDM2B	KDM2B	-0.740471256082177	-0.392393801882988	0.348077454199189	16109	8251		none	1
FOXI2	0.123772301315552	0.043991	0.236442419083339	0.18471	399823	FOXI2	FOXI2	0.123772301315552	0.236442419083339	0.112670117767787	12983	1137		none	1
MTSS1	-0.235076139845017	-0.34554	-0.995513341568474	-0.7777	9788	MTSS1	MTSS1	-0.235076139845017	-0.995513341568474	-0.760437201723457	61	11919		bottom	79
STX19	-0.127973508740314	0.096312	-0.362427275811087	-0.28313	415117	STX19	STX19	-0.127973508740314	-0.362427275811087	-0.234453767070773	3787	160		none	1
SPATA31D3	-0.583517300414489	-0.31664	-0.648626160866866	-0.50671	389762	SPATA31D3	SPATA31D3	-0.583517300414489	-0.648626160866866	-0.0651088604523767	8110	12801		none	1
SGCE	-0.0141692196792215	0.027394	-0.181053628689012	-0.14144	8910	SGCE	SGCE	-0.0141692196792215	-0.181053628689012	-0.166884409009791	5337	11701		none	1
MEF2BNB-MEF2B	0.164263831320959	-0.13137	0.0356474932956138	0.027848	4207	MEF2BNB-MEF2B	MEF2BNB-MEF2B	0.164263831320959	0.0356474932956138	-0.128616338025345	6351	14962		none	1
CEP85L	0.100973148315012	0.07615	-0.687463597903239	-0.53705	387119	CEP85L	CEP85L	0.100973148315012	-0.687463597903239	-0.788436746218251	46	3226		bottom	221
ZDHHC8	-0.0150950621733646	-0.048228	0.207871173379587	0.16239	29801	ZDHHC8	ZDHHC8	-0.0150950621733646	0.207871173379587	0.222966235552951	14886	10583		none	1
TOM1	0.0511927824833303	0.19291	0.303940706984722	0.23744	10043	TOM1	TOM1	0.0511927824833303	0.303940706984722	0.252747924501392	15275	7459		none	1
PDZD11	-0.173499729681024	-0.32292	-0.245582145531583	-0.19185	51248	PDZD11	PDZD11	-0.173499729681024	-0.245582145531583	-0.072082415850559	7917	4552		none	1
KRT20	-0.328448819607136	-0.31085	-0.638270364372988	-0.49862	54474	KRT20	KRT20	-0.328448819607136	-0.638270364372988	-0.309821544765851	2369	14314		none	1
GPR62	-0.239029554874752	-0.29384	-0.564051689377308	-0.44064	118442	GPR62	GPR62	-0.239029554874752	-0.564051689377308	-0.325022134502556	2152	13954		none	1
KRTAP15-1	0.0581884123265453	-0.096931	-0.137441516631358	-0.10737	254950	KRTAP15-1	KRTAP15-1	0.0581884123265453	-0.137441516631358	-0.195629928957903	4627	5053		none	1
MCTP1	-0.339576950801946	-0.39821	-0.578874943196728	-0.45222	79772	MCTP1	MCTP1	-0.339576950801946	-0.578874943196728	-0.239297992394782	3665	15688		none	1
DCANP1	-0.0993715083798883	-0.31483	-0.579770994809301	-0.45292	140947	DCANP1	DCANP1	-0.0993715083798883	-0.579770994809301	-0.480399486429413	704	16083		none	1
HOXD1	-0.0709609839610741	-0.030398	0.125978456359086	0.098415	3231	HOXD1	HOXD1	-0.0709609839610741	0.125978456359086	0.19693944032016	14535	884		none	1
LILRB3	-0.240887997837448	-0.20349	-0.0708520810798702	-0.05535	11025	LILRB3	LILRB3	-0.240887997837448	-0.0708520810798702	0.170035916757578	14084	4866		none	1
ACOT4	-0.0849319697242747	-0.33822	-0.322437772415691	-0.25189	122970	ACOT4	ACOT4	-0.0849319697242747	-0.322437772415691	-0.237505802691416	3715	6554		none	1
EPHX1	0.458979095332492	0.36606	0.365806670464219	0.28577	2052	EPHX1	EPHX1	0.458979095332492	0.365806670464219	-0.0931724248682735	7343	2413		none	1
GLTP	-0.245663633087043	0.094557	-0.496220582305541	-0.38765	51228	GLTP	GLTP	-0.245663633087043	-0.496220582305541	-0.250556949218498	3441	5541		none	1
FAM180A	0.0835465849702649	0.072679	0.424728464359547	0.3318	389558	FAM180A	FAM180A	0.0835465849702649	0.424728464359547	0.341181879389282	16058	15827		none	1
EHBP1L1	-0.157156694899982	-0.10922	-0.512042293636113	-0.40001	254102	EHBP1L1	EHBP1L1	-0.157156694899982	-0.512042293636113	-0.354885598736131	1724	7551		none	1
SYPL1	-0.233093800684808	-0.053527	-0.238400931893677	-0.18624	6856	SYPL1	SYPL1	-0.233093800684808	-0.238400931893677	-0.00530713120886897	9897	7847		none	1
SLC16A6	-0.271862047215715	-0.071511	-0.273794970590306	-0.21389	9120	SLC16A6	SLC16A6	-0.271862047215715	-0.273794970590306	-0.00193292337459144	9986	9847		none	1
YIPF2	-0.0852664894575599	-0.089887	-0.224640139272022	-0.17549	78992	YIPF2	YIPF2	-0.0852664894575599	-0.224640139272022	-0.139373649814462	6073	5760		none	1
HIST1H1E	-0.578933141106506	-0.42722	-0.864075370741355	-0.67502	3008	HIST1H1E	HIST1H1E	-0.578933141106506	-0.864075370741355	-0.285142229634849	2779	6495		none	1
C12orf57	0.350660028834024	-0.28591	0.182807329702191	0.14281	113246	C12orf57	C12orf57	0.350660028834024	0.182807329702191	-0.167852699131833	5309	16136		none	1
SUZ12	-0.157888808794377	-0.0048717	-0.577210847344807	-0.45092	23512	SUZ12	SUZ12	-0.157888808794377	-0.577210847344807	-0.41932203855043	1086	14364		none	1
FAM160A1	0.251926022706794	0.25463	0.383407684282615	0.29952	729830	FAM160A1	FAM160A1	0.251926022706794	0.383407684282615	0.131481661575821	13392	5913		none	1
SSC5D	-0.374842313930438	-0.03553	-0.404247284643595	-0.3158	284297	SSC5D	SSC5D	-0.374842313930438	-0.404247284643595	-0.0294049707131576	9200	6764		none	1
MARVELD2	0.0925943863759236	0.16748	-0.187505200299537	-0.14648	153562	MARVELD2	MARVELD2	0.0925943863759236	-0.187505200299537	-0.280099586675461	2865	9607		none	1
ZNF740	0.480615876734547	0.017781	0.495478139540838	0.38707	283337	ZNF740	ZNF740	0.480615876734547	0.495478139540838	0.0148622628062908	10458	301		none	1
PDXK	-0.452998287979816	-0.64764	-0.303275068643954	-0.23692	8566	PDXK	PDXK	-0.452998287979816	-0.303275068643954	0.149723219335862	13706	4619		none	1
PROCR	0.265644710758695	0.13451	0.10230989304984	0.079925	10544	PROCR	PROCR	0.265644710758695	0.10230989304984	-0.163334817708856	5440	6069		none	1
EGFL8	-0.381273652910434	0.031753	-0.291664799892474	-0.22785	80864	EGFL8	EGFL8	-0.381273652910434	-0.291664799892474	0.0896088530179605	12423	6124		none	1
MRRF	-0.24666606595783	-0.40554	-0.121121856618941	-0.094621	92399	MRRF	MRRF	-0.24666606595783	-0.121121856618941	0.125544209338889	13258	3818		none	1
BEAN1	-0.32122905027933	-0.19173	-0.559469025415864	-0.43706	146227	BEAN1	BEAN1	-0.32122905027933	-0.559469025415864	-0.238239975136534	3701	13040		none	1
ZPLD1	-0.163036132636511	-0.38723	-0.606409329177361	-0.47373	131368	ZPLD1	ZPLD1	-0.163036132636511	-0.606409329177361	-0.44337319654085	918	1526		none	1
TNFRSF10C	-0.327345017120202	-0.34539	-0.539115853073137	-0.42116	8794	TNFRSF10C	TNFRSF10C	-0.327345017120202	-0.539115853073137	-0.211770835952935	4244	10642		none	1
GPC2	-0.103752928455578	0.11698	-0.340064387708732	-0.26566	221914	GPC2	GPC2	-0.103752928455578	-0.340064387708732	-0.236311459253154	3744	2962		none	1
RENBP	-0.147154892773473	0.11891	-0.0893581070269647	-0.069807	5973	RENBP	RENBP	-0.147154892773473	-0.0893581070269647	0.0577967857465079	11656	13114		none	1
KBTBD7	-0.302363038385295	-0.13198	-0.172707547954762	-0.13492	84078	KBTBD7	KBTBD7	-0.302363038385295	-0.172707547954762	0.129655490430532	13347	1910		none	1
KRT13	-0.100812083258245	0.059469	-0.447385769420319	-0.3495	3860	KRT13	KRT13	-0.100812083258245	-0.447385769420319	-0.346573686162074	1841	16770		none	1
PROSC	-0.614446296630023	-0.51518	-0.821269705135016	-0.64158	11212	PROSC	PROSC	-0.614446296630023	-0.821269705135016	-0.206823408504992	4382	14807		none	1
LTA4H	-0.228915119841413	-0.26027	-0.131681184836247	-0.10287	4048	LTA4H	LTA4H	-0.228915119841413	-0.131681184836247	0.0972339350051663	12609	4043		none	1
GPR137C	0.227135519913498	0.26795	0.0876069661612509	0.068439	283554	GPR137C	GPR137C	0.227135519913498	0.0876069661612509	-0.139528553752247	6066	13682		none	1
LOC728485	0.438829068300595	0.29894	0.0889843254971486	0.069515	728485	LOC728485	LOC728485	0.438829068300595	0.0889843254971486	-0.349844742803446	1787	16235		none	1
SOX12	-0.633379888268156	-0.61877	-0.735504765074468	-0.57458	6666	SOX12	SOX12	-0.633379888268156	-0.735504765074468	-0.102124876806312	7109	10050		none	1
FAM21A	0.236709316994053	0.077632	0.373576718018958	0.29184	387680	FAM21A	FAM21A	0.236709316994053	0.373576718018958	0.136867401024905	13482	16550		none	1
B3GNT9	-0.346087132816724	-0.54321	-0.198309022599702	-0.15492	84752	B3GNT9	B3GNT9	-0.346087132816724	-0.198309022599702	0.147778110217022	13673	12406		none	1
WRAP73	-0.285118940349613	-0.17661	-0.27941449427487	-0.21828	49856	WRAP73	WRAP73	-0.285118940349613	-0.27941449427487	0.00570444607474235	10216	7464		none	1
NECAP1	0.0593102360785727	-0.28373	-0.298730806894477	-0.23337	25977	NECAP1	NECAP1	0.0593102360785727	-0.298730806894477	-0.35804104297305	1683	6864		none	1
ADAMTSL5	-0.456715173905208	-0.24708	-0.119425758923714	-0.093296	339366	ADAMTSL5	ADAMTSL5	-0.456715173905208	-0.119425758923714	0.337289414981494	16037	12576		none	1
DVL3	-0.0317478374481889	-0.10764	0.32730205259823	0.25569	1857	DVL3	DVL3	-0.0317478374481889	0.32730205259823	0.359049890046418	16163	8622		none	1
ODF4	-0.190394665705533	-0.38364	-0.571616925134888	-0.44655	146852	ODF4	ODF4	-0.190394665705533	-0.571616925134888	-0.381222259429355	1437	12473		none	1
TMEM129	-0.0240786628221301	-0.044823	0.117491567514289	0.091785	92305	TMEM129	TMEM129	-0.0240786628221301	0.117491567514289	0.141570230336419	13566	3386		none	1
TBC1D23	-0.243647504054785	-0.34626	-0.385686215526014	-0.3013	55773	TBC1D23	TBC1D23	-0.243647504054785	-0.385686215526014	-0.14203871147123	5997	12792		none	1
TMEM200B	-0.396963416831862	-0.73672	-0.523857374184753	-0.40924	399474	TMEM200B	TMEM200B	-0.396963416831862	-0.523857374184753	-0.126893957352891	6402	1158		none	1
SPATA4	0.014725626238962	0.037231	0.0520401175107686	0.040654	132851	SPATA4	SPATA4	0.014725626238962	0.0520401175107686	0.0373144912718066	11099	16333		none	1
LMO4	-0.214047576139845	-0.22243	-0.569376796103455	-0.4448	8543	LMO4	LMO4	-0.214047576139845	-0.569376796103455	-0.35532921996361	1718	3786		none	1
TLR9	-0.265351865200937	-0.11728	-0.32611158402724	-0.25476	54106	TLR9	TLR9	-0.265351865200937	-0.32611158402724	-0.0607597188263028	8235	10503		none	1
RAB11FIP1	0.339272841953505	0.18604	0.258894912346951	0.20225	80223	RAB11FIP1	RAB11FIP1	0.339272841953505	0.258894912346951	-0.080377929606554	7704	14047		none	1
DCAF10	0.19218552892413	0.041203	0.123312062774816	0.096332	79269	DCAF10	DCAF10	0.19218552892413	0.123312062774816	-0.0688734661493147	8002	3951		none	1
PNLDC1	0.587166606595783	0.35184	0.247003027374377	0.19296	154197	PNLDC1	PNLDC1	0.587166606595783	0.247003027374377	-0.340163579221406	1929	14498		none	1
ZSCAN9	0.0421224544963056	-0.30814	-0.102540306321644	-0.080105	7746	ZSCAN9	ZSCAN9	0.0421224544963056	-0.102540306321644	-0.14466276081795	5919	10560		none	1
UQCR10	-0.69323301495765	-0.87329	-1.10348756088351	-0.86205	29796	UQCR10	UQCR10	-0.69323301495765	-1.10348756088351	-0.410254545925857	1162	16006		none	1
FEZF1	-0.235459091728239	-0.59771	0.0788832636759877	0.061624	389549	FEZF1	FEZF1	-0.235459091728239	0.0788832636759877	0.314342355404227	15877	9630		none	1
NPAS1	0.0821183997116598	0.089104	-0.0331590299601257	-0.025904	4861	NPAS1	NPAS1	0.0821183997116598	-0.0331590299601257	-0.115277429671785	6725	13906		none	1
QRFPR	0.236731843575419	0.087415	-0.233971876780103	-0.18278	84109	QRFPR	QRFPR	0.236731843575419	-0.233971876780103	-0.470703720355522	760	1495		none	1
ADGRG7	0.234569291764282	-0.047917	0.143304254325049	0.11195	84873	ADGRG7	ADGRG7	0.234569291764282	0.143304254325049	-0.0912650374392328	7396	7108		none	1
ADAM8	0.173375833483511	0.32482	0.225805006368367	0.1764	101	ADAM8	ADAM8	0.173375833483511	0.225805006368367	0.0524291728848562	11520	9821		none	1
TGM7	0.0237621643539376	0.15937	-0.081408849149711	-0.063597	116179	TGM7	TGM7	0.0237621643539376	-0.081408849149711	-0.105171013503649	7016	14788		none	1
DGAT2L6	-0.0153800234276446	-0.35182	0.0133793306494454	0.010452	347516	DGAT2L6	DGAT2L6	-0.0153800234276446	0.0133793306494454	0.02875935407709	10863	16433		none	1
C3orf67	-0.137051721030816	0.23899	0.0347015188074833	0.027109	200844	C3orf67	C3orf67	-0.137051721030816	0.0347015188074833	0.1717532398383	14119	1712		none	1
PSG11	-0.294242205802847	-0.46488	0.133921313867679	0.10462	5680	PSG11	PSG11	-0.294242205802847	0.133921313867679	0.428163519670526	16487	1066		none	1
SAYSD1	-0.630451432690575	-0.025806	-0.513168758520491	-0.40089	55776	SAYSD1	SAYSD1	-0.630451432690575	-0.513168758520491	0.117282674170084	13098	228		none	1
MADCAM1	-0.119863939448549	0.015274	0.350983416644799	0.27419	8174	MADCAM1	MADCAM1	-0.119863939448549	0.350983416644799	0.470847356093348	16599	11395		none	1
MPZL1	0.151626419174626	-0.030421	-0.0806049628458599	-0.062969	9019	MPZL1	MPZL1	0.151626419174626	-0.0806049628458599	-0.232231382020486	3834	5412		none	1
GJD3	-0.447963597044513	-0.56439	-0.497526257512433	-0.38867	125111	GJD3	GJD3	-0.447963597044513	-0.497526257512433	-0.0495626604679202	8568	4541		none	1
C1QL1	-0.347055775815462	-0.34662	-0.477749118349217	-0.37322	10882	C1QL1	C1QL1	-0.347055775815462	-0.477749118349217	-0.130693342533755	6296	11940		none	1
TRIM24	0.11458145611822	0.31059	-0.0462273026926351	-0.036113	8805	TRIM24	TRIM24	0.11458145611822	-0.0462273026926351	-0.160808758810855	5516	13902		none	1
STYX	0.182352676157866	0.12146	-0.0176432562515601	-0.013783	6815	STYX	STYX	0.182352676157866	-0.0176432562515601	-0.199995932409426	4524	3779		none	1
GRTP1	0.0777257163452874	-0.09756	0.308420965047587	0.24094	79774	GRTP1	GRTP1	0.0777257163452874	0.308420965047587	0.230695248702299	14993	1459		none	1
MYD88	-0.160040097314832	-0.47373	-0.228685172265922	-0.17865	4615	MYD88	MYD88	-0.160040097314832	-0.228685172265922	-0.068645074951091	8012	10662		none	1
PPP2R1B	-0.379392683366372	-0.53943	-0.42868389219219	-0.33489	5519	PPP2R1B	PPP2R1B	-0.379392683366372	-0.42868389219219	-0.0492912088258179	8575	10918		none	1
PCDHA12	-0.290885745179312	-0.65242	0.0322053750296017	0.025159	56137	PCDHA12	PCDHA12	-0.290885745179312	0.0322053750296017	0.323091120208913	15942	1229		none	1
SLC2A4RG	-0.451815642458101	-0.50908	-0.287670969847863	-0.22473	56731	SLC2A4RG	SLC2A4RG	-0.451815642458101	-0.287670969847863	0.164144672610237	13996	9771		none	1
EPPIN	0.22167282393224	0.26065	0.298756408369122	0.23339	57119	EPPIN	EPPIN	0.22167282393224	0.298756408369122	0.077083584436882	12141	11556		none	1
AMER2	0.0513324472877996	0.16203	-0.142485007136411	-0.11131	219287	AMER2	AMER2	0.0513324472877996	-0.142485007136411	-0.193817454424211	4665	6211		none	1
FOXL1	0.0878457830239683	0.060991	-0.12523985381558	-0.097838	2300	FOXL1	FOXL1	0.0878457830239683	-0.12523985381558	-0.213085636839548	4214	16351		none	1
GALK1	-0.244638673634889	-0.12915	-0.287069335193707	-0.22426	2584	GALK1	GALK1	-0.244638673634889	-0.287069335193707	-0.0424306615588179	8768	11140		none	1
SCG5	-0.323459181834565	-0.38525	-0.406410609251093	-0.31749	6447	SCG5	SCG5	-0.323459181834565	-0.406410609251093	-0.0829514274165281	7652	1159		none	1
HIST1H4K	-0.0836963867363489	-0.42274	-0.373359105484476	-0.29167	8362	HIST1H4K	HIST1H4K	-0.0836963867363489	-0.373359105484476	-0.289662718748127	2692	2289		none	1
CCDC92	0.102973508740314	0.3458	0.119095499900794	0.093038	80212	CCDC92	CCDC92	0.102973508740314	0.119095499900794	0.0161219911604807	10502	6672		none	1
KLHL21	0.135024328707875	-0.091806	-0.00947920200203532	-0.0074052	9903	KLHL21	KLHL21	0.135024328707875	-0.00947920200203532	-0.144503530709911	5926	2787		none	1
PAX5	-0.244503514146693	-0.090234	-0.040116230694888	-0.031339	5079	PAX5	PAX5	-0.244503514146693	-0.040116230694888	0.204387283451805	14634	3369		none	1
SNX12	0.144541809335015	0.067511	-0.147272482895015	-0.11505	29934	SNX12	SNX12	0.144541809335015	-0.147272482895015	-0.29181429223003	2649	6484		none	1
LRRC43	-0.181046134438638	-0.11974	-0.0544556166435187	-0.042541	254050	LRRC43	LRRC43	-0.181046134438638	-0.0544556166435187	0.126590517795119	13278	12007		none	1
WASF3	0.0056857091367814	-0.022597	-0.14833494409278	-0.11588	10810	WASF3	WASF3	0.0056857091367814	-0.14833494409278	-0.154020653229561	5678	5647		none	1
ZSCAN5A	-0.0554604433231213	-0.28734	-0.084902170365013	-0.066326	79149	ZSCAN5A	ZSCAN5A	-0.0554604433231213	-0.084902170365013	-0.0294417270418917	9197	2856		none	1
NRG1	-0.241451162371598	-0.3152	-0.150178250267215	-0.11732	3084	NRG1	NRG1	-0.241451162371598	-0.150178250267215	0.0912729121043831	12468	16304		none	1
OR51V1	0.302486934582808	0.41087	-0.105746891020923	-0.08261	283111	OR51V1	OR51V1	0.302486934582808	-0.105746891020923	-0.408233825603731	1182	8215		none	1
HNRNPA2B1	-0.0996688592539196	-0.33096	0.13776153506442	0.10762	3181	HNRNPA2B1	HNRNPA2B1	-0.0996688592539196	0.13776153506442	0.237430394318339	15073	15954		none	1
ATAD3A	-0.340646963416832	-0.31529	-0.863512138299166	-0.67458	55210	ATAD3A	ATAD3A	-0.340646963416832	-0.863512138299166	-0.522865174882334	496	7293		bottom	120
OR14I1	0.0375067579744098	0.16455	-0.0223897696507319	-0.017491	401994	OR14I1	OR14I1	0.0375067579744098	-0.0223897696507319	-0.0598965276251417	8263	14292		none	1
TET3	0.281278158226708	-0.22905	0.414270261967089	0.32363	200424	TET3	TET3	0.281278158226708	0.414270261967089	0.132992103740382	13411	3043		none	1
OR51A2	0.1611213732204	0.030588	-0.0476328236506423	-0.037211	401667	OR51A2	OR51A2	0.1611213732204	-0.0476328236506423	-0.208754196871042	4326	8262		none	1
ZNF320	-0.0561689043070824	0.054179	-0.24987039253461	-0.1952	162967	ZNF320	ZNF320	-0.0561689043070824	-0.24987039253461	-0.193701488227528	4669	619		none	1
TNMD	0.0210229320598306	0.036821	-0.0958557612918504	-0.074883	64102	TNMD	TNMD	0.0210229320598306	-0.0958557612918504	-0.116878693351681	6683	11595		none	1
ATP1B2	-0.363838078933141	-0.22078	-0.0854116397104473	-0.066724	482	ATP1B2	ATP1B2	-0.363838078933141	-0.0854116397104473	0.278426439222694	15531	3454		none	1
OR51M1	-0.234648134799063	0.050777	-0.218995014112813	-0.17108	390059	OR51M1	OR51M1	-0.234648134799063	-0.218995014112813	0.01565312068625	10489	5628		none	1
XKR4	-0.0632388718688052	0.056775	0.185687495599747	0.14506	114786	XKR4	XKR4	-0.0632388718688052	0.185687495599747	0.248926367468552	15226	1038		none	1
PCMTD2	-0.547204451252478	-0.5855	-0.634558150549472	-0.49572	55251	PCMTD2	PCMTD2	-0.547204451252478	-0.634558150549472	-0.0873536992969937	7530	320		none	1
CARF	-0.0798229410704632	0.15235	-0.448870654949725	-0.35066	79800	CARF	CARF	-0.0798229410704632	-0.448870654949725	-0.369047713879262	1556	13855		none	1
GNAT3	-0.323053703369977	-0.47005	-0.620528542444045	-0.48476	346562	GNAT3	GNAT3	-0.323053703369977	-0.620528542444045	-0.297474839074068	2559	996		none	1
TTC26	0.121812488736709	0.14468	0.41059645035554	0.32076	79989	TTC26	TTC26	0.121812488736709	0.41059645035554	0.288783961618831	15633	6866		none	1
POU3F1	-0.0662078752928456	-0.21453	-0.292522449293079	-0.22852	5453	POU3F1	POU3F1	-0.0662078752928456	-0.292522449293079	-0.226314574000234	3945	10130		none	1
MROH6	-0.401558839430528	-0.01442	0.0746308587374633	0.058302	642475	MROH6	MROH6	-0.401558839430528	0.0746308587374633	0.476189698167991	16617	9531		none	1
NPIPB5	0.226110560461344	0.058723	-0.046035291632798	-0.035963	100132247	NPIPB5	NPIPB5	0.226110560461344	-0.046035291632798	-0.272145852094142	3010	1058		none	1
ZIC3	-0.336671021805731	-0.04178	-0.470670310609891	-0.36769	7547	ZIC3	ZIC3	-0.336671021805731	-0.470670310609891	-0.13399928880416	6208	3918		none	1
CASP6	0.286785907370697	0.10045	0.292740061827561	0.22869	839	CASP6	CASP6	0.286785907370697	0.292740061827561	0.00595415445686381	10222	2632		none	1
ATCAY	-0.217460353216796	-0.3089	-0.297629943484745	-0.23251	85300	ATCAY	ATCAY	-0.217460353216796	-0.297629943484745	-0.0801695902679489	7710	6935		none	1
TFAP2A	-0.127680663182555	-0.21396	-0.166729603625169	-0.13025	7020	TFAP2A	TFAP2A	-0.127680663182555	-0.166729603625169	-0.0390489404426134	8862	14801		none	1
BGLAP	-0.24531447107587	-0.27009	-0.276419121741412	-0.21594	632	BGLAP	BGLAP	-0.24531447107587	-0.276419121741412	-0.0311046506655428	9139	14287		none	1
CRB3	0.0102468913317715	0.27276	0.125708360801582	0.098204	92359	CRB3	CRB3	0.0102468913317715	0.125708360801582	0.115461469469811	13051	7932		none	1
HCAR3	-0.649610290142368	-0.51272	-0.333907233056624	-0.26085	8843	HCAR3	HCAR3	-0.649610290142368	-0.333907233056624	0.315703057085744	15887	2749		none	1
UGT1A3	0.208967832041809	0.012739	-0.037483119027656	-0.029282	54659	UGT1A3	UGT1A3	0.208967832041809	-0.037483119027656	-0.246450951069465	3514	1949		none	1
COL19A1	0.0532877545503694	0.064818	0.0117595253486601	0.0091866	1310	COL19A1	COL19A1	0.0532877545503694	0.0117595253486601	-0.0415282292017094	8788	12833		none	1
C19orf24	0.12177869886466	0.0033607	0.0789101452243649	0.061645	55009	C19orf24	C19orf24	0.12177869886466	0.0789101452243649	-0.0428685536402954	8753	8797		none	1
TRNAU1AP	-0.442512164353938	-0.27348	-0.559379420254607	-0.43699	54952	TRNAU1AP	TRNAU1AP	-0.442512164353938	-0.559379420254607	-0.116867255900669	6685	5469		none	1
CATIP	-0.163644350333393	-0.18778	-0.141384143726679	-0.11045	375307	CATIP	CATIP	-0.163644350333393	-0.141384143726679	0.0222602066067148	10679	222		none	1
ZNF347	-0.610504144890971	-0.36609	-0.395453178103059	-0.30893	84671	ZNF347	ZNF347	-0.610504144890971	-0.395453178103059	0.215050966787913	14780	313		none	1
SCUBE2	-0.557521625518111	-0.32344	-0.313298045967448	-0.24475	57758	SCUBE2	SCUBE2	-0.557521625518111	-0.313298045967448	0.244223579550664	15171	1589		none	1
CES3	-0.106014597224725	-0.12754	0.0290551135745419	0.022698	23491	CES3	CES3	-0.106014597224725	0.0290551135745419	0.135069710799267	13451	2718		none	1
LANCL2	0.00482755901964318	-0.1071	0.195352052278211	0.15261	55915	LANCL2	LANCL2	0.00482755901964318	0.195352052278211	0.190524493258568	14433	7968		none	1
PANO1	0.026225446026311	-0.091147	-0.508368482024565	-0.39714	101927423	PANO1	PANO1	0.026225446026311	-0.508368482024565	-0.534593928050876	448	9987		bottom	370
GPR85	-0.296720129753109	-0.14264	-0.104558982597398	-0.081682	54329	GPR85	GPR85	-0.296720129753109	-0.104558982597398	0.192161147155711	14454	7706		none	1
GATA3	-0.00181620562263471	0.11552	0.316805447993804	0.24749	2625	GATA3	GATA3	-0.00181620562263471	0.316805447993804	0.318621653616439	15910	387		none	1
OR1L4	0.0612711749864841	-0.040116	0.272809313816476	0.21312	254973	OR1L4	OR1L4	0.0612711749864841	0.272809313816476	0.211538138829992	14732	6297		none	1
TMEM14C	0.332255811857992	0.61775	0.204786195684871	0.15998	51522	TMEM14C	TMEM14C	0.332255811857992	0.204786195684871	-0.127469616173121	6384	3404		none	1
IRF6	-0.328899351234457	-0.26085	-0.559981054908763	-0.43746	3664	IRF6	IRF6	-0.328899351234457	-0.559981054908763	-0.231081703674306	3853	998		none	1
FDX1	-0.369143088844837	-0.13023	-0.427058198552237	-0.33362	2230	FDX1	FDX1	-0.369143088844837	-0.427058198552237	-0.0579151097073998	8318	9936		none	1
NPFF	-0.258413678140205	-0.19097	-0.074758866110688	-0.058402	8620	NPFF	NPFF	-0.258413678140205	-0.074758866110688	0.183654812029517	14328	4303		none	1
MPP7	0.0131566498468192	0.15744	-0.148040527134363	-0.11565	143098	MPP7	MPP7	0.0131566498468192	-0.148040527134363	-0.161197176981182	5498	15288		none	1
CDHR3	-0.0340004955847901	-0.0050914	-0.0980088453094898	-0.076565	222256	CDHR3	CDHR3	-0.0340004955847901	-0.0980088453094898	-0.0640083497246998	8145	12582		none	1
MRPS18C	-0.62338934943233	-0.47386	-0.834633674899674	-0.65202	51023	MRPS18C	MRPS18C	-0.62338934943233	-0.834633674899674	-0.211244325467344	4259	131		none	1
INHBB	-0.115978104162912	-0.14385	-0.25842128506602	-0.20188	3625	INHBB	INHBB	-0.115978104162912	-0.25842128506602	-0.142443180903108	5981	2422		none	1
GPAT2	-0.263718688051901	-0.1914	-0.44666892813026	-0.34894	150763	GPAT2	GPAT2	-0.263718688051901	-0.44666892813026	-0.182950240078359	4917	14045		none	1
KRTAP9-1	-0.789106145251397	-0.67978	-1.1264392829027	-0.87998	728318	KRTAP9-1	KRTAP9-1	-0.789106145251397	-1.1264392829027	-0.337333137651298	1980	7139		none	1
ASPRV1	0.188243377185078	0.1295	0.225881810792302	0.17646	151516	ASPRV1	ASPRV1	0.188243377185078	0.225881810792302	0.0376384336072232	11113	11210		none	1
ARHGAP33	0.197682014777437	-0.018614	-0.0751851306635262	-0.058735	115703	ARHGAP33	ARHGAP33	0.197682014777437	-0.0751851306635262	-0.272867145440964	2997	5816		none	1
PRAMEF10	-0.296021805730762	0.15133	-0.623856734147887	-0.48736	343071	PRAMEF10	PRAMEF10	-0.296021805730762	-0.623856734147887	-0.327834928417125	2111	719		none	1
ZBTB8A	0.0150657776175888	0.033999	0.0513207160732458	0.040092	653121	ZBTB8A	ZBTB8A	0.0150657776175888	0.0513207160732458	0.0362549384556571	11070	7993		none	1
SFN	-0.0756194809875653	-0.03246	-0.341856490933878	-0.26706	2810	SFN	SFN	-0.0756194809875653	-0.341856490933878	-0.266237009946312	3132	5373		none	1
MIF	-0.396648044692737	-0.2146	-0.220940726185828	-0.1726	4282	MIF	MIF	-0.396648044692737	-0.220940726185828	0.175707318506909	14179	13761		none	1
LRP2BP	-0.0475705081996756	0.066645	-0.0962820258446887	-0.075216	55805	LRP2BP	LRP2BP	-0.0475705081996756	-0.0962820258446887	-0.048711517645013	8584	10861		none	1
TNFRSF10A	-0.437590106325464	-0.37407	-0.333932834531269	-0.26087	8797	TNFRSF10A	TNFRSF10A	-0.437590106325464	-0.333932834531269	0.103657271794195	12773	9545		none	1
KDELC2	-0.0423668679041269	0.0036561	0.222732829410974	0.174	143888	KDELC2	KDELC2	-0.0423668679041269	0.222732829410974	0.265099697315101	15398	11110		none	1
PLCD1	-0.580600108127591	-0.42296	-0.190718185367477	-0.14899	5333	PLCD1	PLCD1	-0.580600108127591	-0.190718185367477	0.389881922760113	16329	3481		none	1
TCP10	-0.0481708415930798	-0.0012213	-0.129927483823068	-0.1015	6953	TCP10	TCP10	-0.0481708415930798	-0.129927483823068	-0.0817566422299884	7681	10779		none	1
GOLGA2	-0.0692230582086863	-0.13582	-0.341843690196555	-0.26705	2801	GOLGA2	GOLGA2	-0.0692230582086863	-0.341843690196555	-0.272620631987869	3003	7977		none	1
ATP6V1E2	-0.212369345828077	-0.21856	-0.195224044904987	-0.15251	90423	ATP6V1E2	ATP6V1E2	-0.212369345828077	-0.195224044904987	0.0171453009230906	10530	1306		none	1
ZNF587	0.458765092809515	0.37344	0.42453645329971	0.33165	84914	ZNF587	ZNF587	0.458765092809515	0.42453645329971	-0.0342286395098052	9032	12774		none	1
LRRTM2	-0.0773112272481528	-0.21038	-0.482677402218368	-0.37707	26045	LRRTM2	LRRTM2	-0.0773112272481528	-0.482677402218368	-0.405366174970215	1206	2123		none	1
CDPF1	0.142446837267976	0.0064394	-0.149755825935574	-0.11699	150383	CDPF1	CDPF1	0.142446837267976	-0.149755825935574	-0.29220266320355	2637	15930		none	1
PRKAG3	-0.170402324743197	-0.043967	0.233459847287204	0.18238	53632	PRKAG3	PRKAG3	-0.170402324743197	0.233459847287204	0.403862172030401	16386	1268		none	1
FAM109B	-0.0882771670571274	0.13848	-0.188311646750853	-0.14711	150368	FAM109B	FAM109B	-0.0882771670571274	-0.188311646750853	-0.100034479693725	7156	223		none	1
OAF	-0.151851684988286	-0.1534	-0.300087685050659	-0.23443	220323	OAF	OAF	-0.151851684988286	-0.300087685050659	-0.148236000062373	5831	2602		none	1
TMCO5A	-0.380676698504235	-0.43524	-0.785158825148328	-0.61337	145942	TMCO5A	TMCO5A	-0.380676698504235	-0.785158825148328	-0.404482126644093	1216	13169		none	1
MS4A3	-0.264968913317715	-0.18309	-0.112684890649701	-0.08803	932	MS4A3	MS4A3	-0.264968913317715	-0.112684890649701	0.152284022668013	13738	7397		none	1
TMUB2	-0.208224454856731	0.080061	-0.298116371502999	-0.23289	79089	TMUB2	TMUB2	-0.208224454856731	-0.298116371502999	-0.0898919166462676	7436	15441		none	1
PRMT3	-0.226887727518472	-0.078271	-0.462029812917224	-0.36094	10196	PRMT3	PRMT3	-0.226887727518472	-0.462029812917224	-0.235142085398752	3775	239		none	1
PALM2	-0.255248693458281	-0.64871	-0.171376271273225	-0.13388	445815	PALM2	PALM2	-0.255248693458281	-0.171376271273225	0.0838724221850554	12287	2316		none	1
RNFT1	-0.44679221481348	-0.57908	-0.290461530584162	-0.22691	51136	RNFT1	RNFT1	-0.44679221481348	-0.290461530584162	0.156330684229318	13827	156		none	1
ARHGAP8	-0.099610290142368	-0.13517	0.143777881605981	0.11232	23779	ARHGAP8	ARHGAP8	-0.099610290142368	0.143777881605981	0.243388171748349	15157	2380		none	1
DNAJB12	-0.41055820868625	-0.37764	-0.209100044162544	-0.16335	54788	DNAJB12	DNAJB12	-0.41055820868625	-0.209100044162544	0.201458164523706	14601	11543		none	1
CLHC1	-0.423882681564246	-0.39715	-0.698485032737886	-0.54566	130162	CLHC1	CLHC1	-0.423882681564246	-0.698485032737886	-0.27460235117364	2969	3024		none	1
SIRT4	-0.21526401153361	0.038791	0.136430258382883	0.10658	23409	SIRT4	SIRT4	-0.21526401153361	0.136430258382883	0.351694269916493	16125	11288		none	1
C16orf45	-0.0507726617408542	-0.016735	-0.111255048290782	-0.086913	89927	C16orf45	C16orf45	-0.0507726617408542	-0.111255048290782	-0.0604823865499273	8243	6078		none	1
AHCYL1	-0.108618670030636	-0.16513	-0.529886521463636	-0.41395	10768	AHCYL1	AHCYL1	-0.108618670030636	-0.529886521463636	-0.421267851433	1066	825		none	1
CORO2A	0.0301293025770409	-0.051853	0.261096639166416	0.20397	7464	CORO2A	CORO2A	0.0301293025770409	0.261096639166416	0.230967336589375	14996	3099		none	1
MTMR6	-0.361776896738151	0.16971	-0.00500841648478952	-0.0039126	9107	MTMR6	MTMR6	-0.361776896738151	-0.00500841648478952	0.356768480253361	16145	255		none	1
PPP2R5B	-0.487790592899622	-0.092998	-0.782329862200063	-0.61116	5526	PPP2R5B	PPP2R5B	-0.487790592899622	-0.782329862200063	-0.294539269300441	2599	6477		none	1
YBX2	-0.528574968462786	-0.56889	-0.294250548831613	-0.22987	51087	YBX2	YBX2	-0.528574968462786	-0.294250548831613	0.234324419631173	15033	9666		none	1
EML4	0.0921224544963056	-0.030839	-0.217356519735537	-0.1698	27436	EML4	EML4	0.0921224544963056	-0.217356519735537	-0.309478974231842	2373	11955		none	1
SH3RF2	-0.0153597495044152	0.055944	0.118687156380207	0.092719	153769	SH3RF2	SH3RF2	-0.0153597495044152	0.118687156380207	0.134046905884623	13428	15959		none	1
CLYBL	0.123265453234817	0.1058	0.104209522468494	0.081409	171425	CLYBL	CLYBL	0.123265453234817	0.104209522468494	-0.0190559307663229	9492	6371		none	1
RPS6KA4	-0.00218597945575779	-0.337	-0.231360526366319	-0.18074	8986	RPS6KA4	RPS6KA4	-0.00218597945575779	-0.231360526366319	-0.229174546910561	3894	16570		none	1
RNASE4	0.295560010812759	0.16031	0.294980190858993	0.23044	6038	RNASE4	RNASE4	0.295560010812759	0.294980190858993	-0.000579819953765603	10031	676		none	1
ABHD13	-0.0200745629843215	-0.20211	-0.212722652824803	-0.16618	84945	ABHD13	ABHD13	-0.0200745629843215	-0.212722652824803	-0.192648089840481	4697	9470		none	1
SCAMP5	-0.289421517390521	-0.3427	-0.332575956375087	-0.25981	192683	SCAMP5	SCAMP5	-0.289421517390521	-0.332575956375087	-0.0431544389845663	8743	15220		none	1
TBC1D20	-0.0125405478464588	-0.35253	0.0835913748631921	0.065302	128637	TBC1D20	TBC1D20	-0.0125405478464588	0.0835913748631921	0.0961319227096509	12574	13990		none	1
ANGPTL3	0.157404487295008	0.12388	0.0798548396387632	0.062383	27329	ANGPTL3	ANGPTL3	0.157404487295008	0.0798548396387632	-0.0775496476562449	7775	4417		none	1
SPIB	0.086480672193188	0.039699	0.101260232589397	0.079105	6689	SPIB	SPIB	0.086480672193188	0.101260232589397	0.0147795603962092	10453	9997		none	1
AIFM3	-0.211344386375924	-0.30043	-0.39919099340122	-0.31185	150209	AIFM3	AIFM3	-0.211344386375924	-0.39919099340122	-0.187846607025296	4815	15445		none	1
ADAD2	-0.241721481347991	-0.075134	-0.424088427493424	-0.3313	161931	ADAD2	ADAD2	-0.241721481347991	-0.424088427493424	-0.182366946145433	4929	9979		none	1
TNR	0.276817895116237	0.060368	-0.128801018938691	-0.10062	7143	TNR	TNR	0.276817895116237	-0.128801018938691	-0.405618914054928	1204	9615		none	1
ZNF25	0.183321319156605	0.14551	0.224780947382569	0.1756	219749	ZNF25	ZNF25	0.183321319156605	0.224780947382569	0.0414596282259644	11223	3064		none	1
MYBPH	-0.844859434132276	-0.7225	-0.95516541752805	-0.74618	4608	MYBPH	MYBPH	-0.844859434132276	-0.95516541752805	-0.110305983395773	6877	9237		none	1
KDM4D	-0.367194539556677	-0.43197	-0.401443923169975	-0.31361	55693	KDM4D	KDM4D	-0.367194539556677	-0.401443923169975	-0.0342493836132977	9031	12144		none	1
C11orf53	0.0965252748242927	-0.18073	-0.154568903168823	-0.12075	341032	C11orf53	C11orf53	0.0965252748242927	-0.154568903168823	-0.251094177993115	3426	5664		none	1
ZNF235	0.128007298612363	0.093968	-0.15999641579355	-0.12499	9310	ZNF235	ZNF235	0.128007298612363	-0.15999641579355	-0.288003714405912	2723	2305		none	1
ARID5A	-0.339115155883943	-0.38341	-0.0337094616649919	-0.026334	10865	ARID5A	ARID5A	-0.339115155883943	-0.0337094616649919	0.305405694218951	15809	12800		none	1
SSTR5	0.174704901784105	0.19343	0.448473832092729	0.35035	6755	SSTR5	SSTR5	0.174704901784105	0.448473832092729	0.273768930308623	15489	13856		none	1
ITGB1BP1	0.164500360425302	0.09094	0.459508067664697	0.35897	9270	ITGB1BP1	ITGB1BP1	0.164500360425302	0.459508067664697	0.295007707239396	15706	14204		none	1
PRR20A	-0.5	-0.20557	-0.184906650623076	-0.14445	122183	PRR20A	PRR20A	-0.5	-0.184906650623076	0.315093349376924	15881	13626		none	1
CFAP52	-0.308738060911876	-0.34608	-0.391203333311999	-0.30561	146845	CFAP52	CFAP52	-0.308738060911876	-0.391203333311999	-0.0824652724001227	7666	1009		none	1
TICAM1	0.196172733825915	0.15887	-0.207960778540844	-0.16246	148022	TICAM1	TICAM1	0.196172733825915	-0.207960778540844	-0.404133512366759	1224	14635		none	1
3-Sep	-0.231764732384213	-0.60962	-0.483035822863397	-0.37735	28352	3-Sep	3-Sep	-0.231764732384213	-0.483035822863397	-0.251271090479184	3422	14920		none	1
ADAT1	0.199776986844476	0.33367	0.00785491644318713	0.0061363	23536	ADAT1	ADAT1	0.199776986844476	0.00785491644318713	-0.191922070401289	4712	1990		none	1
GPT	-0.273788069922509	-0.75154	-0.364270581985522	-0.28457	2875	GPT	GPT	-0.273788069922509	-0.364270581985522	-0.0904825120630138	7417	14649		none	1
CD300LD	-0.0801743557397729	-0.057338	0.0240756267561011	0.018808	100131439	CD300LD	CD300LD	-0.0801743557397729	0.0240756267561011	0.104249982495874	12781	14451		none	1
PREX1	0.48576320057668	0.53242	0.413719830262223	0.3232	57580	PREX1	PREX1	0.48576320057668	0.413719830262223	-0.0720433703144574	7919	5181		none	1
ARL13B	-0.254336366912957	0.13095	-0.15989400989497	-0.12491	200894	ARL13B	ARL13B	-0.254336366912957	-0.15989400989497	0.0944423570179874	12532	16016		none	1
CEBPE	-0.221177239142188	-0.11572	-0.151931951280394	-0.11869	1053	CEBPE	CEBPE	-0.221177239142188	-0.151931951280394	0.069245287861794	11958	1556		none	1
LYPD6B	0.151739052081456	0.18104	-0.0104731792551251	-0.0081817	130576	LYPD6B	LYPD6B	0.151739052081456	-0.0104731792551251	-0.162212231336581	5467	11067		none	1
GPR156	-0.439516129032258	-0.26621	-0.30377429739953	-0.23731	165829	GPR156	GPR156	-0.439516129032258	-0.30377429739953	0.135741831632728	13461	12573		none	1
CDK11B	-0.343305100018021	-0.23087	-0.310430680807214	-0.24251	984	CDK11B	CDK11B	-0.343305100018021	-0.310430680807214	0.0328744192108068	10987	11026		none	1
LIPJ	0.298116777797801	0.22804	0.480386070237646	0.37528	142910	LIPJ	LIPJ	0.298116777797801	0.480386070237646	0.182269292439844	14298	11726		none	1
MR1	-0.259190845197333	-0.39368	-0.401879148238939	-0.31395	3140	MR1	MR1	-0.259190845197333	-0.401879148238939	-0.142688303041606	5974	14776		none	1
CHP2	-0.0441318255541539	-0.1811	-0.134305335987353	-0.10492	63928	CHP2	CHP2	-0.0441318255541539	-0.134305335987353	-0.090173510433199	7425	10463		none	1
DRD5	-0.0171303387997837	-0.18662	-0.17554931164035	-0.13714	1816	DRD5	DRD5	-0.0171303387997837	-0.17554931164035	-0.158418972840567	5579	2537		none	1
CCDC144NL	-0.574574247612182	-0.77072	-0.612374472769632	-0.47839	339184	CCDC144NL	CCDC144NL	-0.574574247612182	-0.612374472769632	-0.0378002251574492	8911	1771		none	1
PHLDB2	-0.313378536673274	-0.27631	-0.26557689722928	-0.20747	90102	PHLDB2	PHLDB2	-0.313378536673274	-0.26557689722928	0.0478016394439941	11401	260		none	1
LIG4	-0.654858983600649	0.15179	-0.0114416830409432	-0.0089383	3981	LIG4	LIG4	-0.654858983600649	-0.0114416830409432	0.643417300559706	16796	4699		top	129
LRRC75B	0.0197434222382411	0.23913	-0.279747313445254	-0.21854	388886	LRRC75B	LRRC75B	0.0197434222382411	-0.279747313445254	-0.299490735683496	2523	15307		none	1
SMIM5	-0.10709812578843	-0.21519	-0.195582465550016	-0.15279	643008	SMIM5	SMIM5	-0.10709812578843	-0.195582465550016	-0.0884843397615853	7481	16740		none	1
NPPA	0.167744188142008	-0.084854	-0.315371765413688	-0.24637	4878	NPPA	NPPA	0.167744188142008	-0.315371765413688	-0.483115953555695	686	13286		none	1
DBP	0.273427644620652	0.093701	0.166345581505495	0.12995	1628	DBP	DBP	0.273427644620652	0.166345581505495	-0.107082063115158	6961	8330		none	1
RAB9A	0.176405658677239	0.069964	0.0272796513079153	0.021311	9367	RAB9A	RAB9A	0.176405658677239	0.0272796513079153	-0.149126007369324	5803	15643		none	1
ALDH8A1	-0.0552858623175347	0.17317	-0.299230035650053	-0.23376	64577	ALDH8A1	ALDH8A1	-0.0552858623175347	-0.299230035650053	-0.243944173332519	3563	14890		none	1
KRT79	-0.135486123625879	-0.0011564	0.157269858743864	0.12286	338785	KRT79	KRT79	-0.135486123625879	0.157269858743864	0.292755982369742	15678	9280		none	1
KMT2A	-0.566836366912957	-0.54418	-1.52930408791546	-1.1947	4297	KMT2A	KMT2A	-0.566836366912957	-1.52930408791546	-0.962467721002507	10	14762		bottom	12
ASIP	-0.221627770769508	-0.1345	-0.120456218278173	-0.094101	434	ASIP	ASIP	-0.221627770769508	-0.120456218278173	0.101171552491335	12707	3623		none	1
KLF10	-0.0981877365291044	-0.047203	-0.195774476609853	-0.15294	7071	KLF10	KLF10	-0.0981877365291044	-0.195774476609853	-0.0975867400807483	7232	16473		none	1
IL15RA	0.184413858352856	0.33283	0.378684212210623	0.29583	3601	IL15RA	IL15RA	0.184413858352856	0.378684212210623	0.194270353857767	14491	10229		none	1
JAK2	-0.186080825373941	-0.19158	-0.372322245761356	-0.29086	3717	JAK2	JAK2	-0.186080825373941	-0.372322245761356	-0.186241420387415	4850	12318		none	1
CDH18	-0.0705724004325104	0.064379	-0.146901261512663	-0.11476	1016	CDH18	CDH18	-0.0705724004325104	-0.146901261512663	-0.0763288610801527	7811	16312		none	1
TKTL1	0.195891151558839	0.1397	0.0505475515389686	0.039488	8277	TKTL1	TKTL1	0.195891151558839	0.0505475515389686	-0.145343600019871	5903	13332		none	1
SLC35G5	-0.0376700756893134	0.086262	-0.323282621078974	-0.25255	83650	SLC35G5	SLC35G5	-0.0376700756893134	-0.323282621078974	-0.285612545389661	2766	2321		none	1
KIAA0513	0.246260587493242	-0.091445	-0.0281296202661273	-0.021975	9764	KIAA0513	KIAA0513	0.246260587493242	-0.0281296202661273	-0.274390207759369	2973	6728		none	1
ARHGEF2	0.158023968282573	-0.055376	-0.0282563475656198	-0.022074	9181	ARHGEF2	ARHGEF2	0.158023968282573	-0.0282563475656198	-0.186280315848193	4848	16753		none	1
FAHD2B	-0.303376734546765	-0.33348	-0.416663999846391	-0.3255	151313	FAHD2B	FAHD2B	-0.303376734546765	-0.416663999846391	-0.113287265299626	6785	13180		none	1
PFKP	-0.259247161650748	0.10001	-0.410007616438707	-0.3203	5214	PFKP	PFKP	-0.259247161650748	-0.410007616438707	-0.150760454787959	5755	9698		none	1
AMMECR1L	0.0162979816183096	0.090603	0.26686977169885	0.20848	83607	AMMECR1L	AMMECR1L	0.0162979816183096	0.26686977169885	0.25057179008054	15250	3787		none	1
FGF2	0.306755721751667	0.39387	0.286326892429004	0.22368	2247	FGF2	FGF2	0.306755721751667	0.286326892429004	-0.020428829322663	9453	16097		none	1
B9D1	-0.229084069201658	-0.26231	-0.211941807848132	-0.16557	27077	B9D1	B9D1	-0.229084069201658	-0.211941807848132	0.0171422613535259	10529	8611		none	1
RAG1	0.175707334654893	-0.017133	0.338669107340583	0.26457	5896	RAG1	RAG1	0.175707334654893	0.338669107340583	0.16296177268569	13971	13284		none	1
GPR55	-0.317084159307983	-0.0055153	-0.188478056336045	-0.14724	9290	GPR55	GPR55	-0.317084159307983	-0.188478056336045	0.128606102971939	13319	9134		none	1
TTYH2	-0.0766996305640656	0.09682	0.0824226675456506	0.064389	94015	TTYH2	TTYH2	-0.0766996305640656	0.0824226675456506	0.159122298109716	13893	1608		none	1
PIK3R3	-0.343406469634168	-0.53321	-0.306372847075992	-0.23934	8503	PIK3R3	PIK3R3	-0.343406469634168	-0.306372847075992	0.0370336225581768	11089	8355		none	1
IGSF23	-0.193863759235898	-0.28849	-0.483701461204165	-0.37787	147710	IGSF23	IGSF23	-0.193863759235898	-0.483701461204165	-0.289837701968267	2687	15497		none	1
PTAR1	-0.408001441701207	-0.29735	-0.236826441203013	-0.18501	375743	PTAR1	PTAR1	-0.408001441701207	-0.236826441203013	0.171175000498194	14108	1930		none	1
C14orf169	-0.487520273923229	-0.50203	0.0221990386646271	0.017342	79697	C14orf169	C14orf169	-0.487520273923229	0.0221990386646271	0.509719312587857	16677	13926		top	120
PDLIM1	0.322918543881781	0.17304	-0.173091570074436	-0.13522	9124	PDLIM1	PDLIM1	0.322918543881781	-0.173091570074436	-0.496010113956217	611	5531		bottom	578
FSBP	-0.0830712741034421	-0.05807	0.215743626832906	0.16854	100861412	FSBP	FSBP	-0.0830712741034421	0.215743626832906	0.298814900936348	15739	3681		none	1
FSIP2	0.412236438998018	0.34979	0.307588917121626	0.24029	401024	FSIP2	FSIP2	0.412236438998018	0.307588917121626	-0.104647521876391	7029	4037		none	1
TAS1R2	-0.130406379527843	-0.025308	0.0424190833392003	0.033138	80834	TAS1R2	TAS1R2	-0.130406379527843	0.0424190833392003	0.172825462867043	14134	15062		none	1
SLC22A16	0.00413790773112273	-0.071981	-0.0367125146408433	-0.02868	85413	SLC22A16	SLC22A16	0.00413790773112273	-0.0367125146408433	-0.040850422371966	8810	13020		none	1
NSG1	0.142897368895296	0.11996	0.0328441318219929	0.025658	27065	NSG1	NSG1	0.142897368895296	0.0328441318219929	-0.110053237073304	6888	16712		none	1
MMP25	-0.461963867363489	-0.20617	-0.601353037934985	-0.46978	64386	MMP25	MMP25	-0.461963867363489	-0.601353037934985	-0.139389170571496	6071	2276		none	1
CATSPERG	0.0567489637772572	0.22424	0.0657074647499696	0.051331	57828	CATSPERG	CATSPERG	0.0567489637772572	0.0657074647499696	0.00895850097271243	10301	3400		none	1
ZNF316	0.542485132456298	0.28838	0.272770911604508	0.21309	100131017	ZNF316	ZNF316	0.542485132456298	0.272770911604508	-0.26971422085179	3051	13915		none	1
STOML3	-0.0414781942692377	-0.080889	-0.150997497455853	-0.11796	161003	STOML3	STOML3	-0.0414781942692377	-0.150997497455853	-0.109519303186616	6902	14245		none	1
LPPR1	0.544839160209047	0.21822	0.17767423403588	0.1388	54886	LPPR1	LPPR1	0.544839160209047	0.17767423403588	-0.367164926173166	1568	10231		none	1
USP17L13	-0.33783114074608	-0.17792	-0.558009741361102	-0.43592	100287238	USP17L13	USP17L13	-0.33783114074608	-0.558009741361102	-0.220178600615022	4064	13269		none	1
ETFB	0.0434087222923049	-0.18994	-0.0673741207493552	-0.052633	2109	ETFB	ETFB	0.0434087222923049	-0.0673741207493552	-0.11078284304166	6864	337		none	1
ANKRD31	-0.0106411065056767	-0.23497	-0.184727440300561	-0.14431	256006	ANKRD31	ANKRD31	-0.0106411065056767	-0.184727440300561	-0.174086333794885	5146	11432		none	1
LZTS3	-0.0512254460263111	0.16017	-0.219622250241614	-0.17157	9762	LZTS3	LZTS3	-0.0512254460263111	-0.219622250241614	-0.168396804215303	5296	4996		none	1
ZMYM5	-0.29391557037304	0.075272	-0.675430904820118	-0.52765	9205	ZMYM5	ZMYM5	-0.29391557037304	-0.675430904820118	-0.381515334447077	1434	16727		none	1
PI4K2A	-0.234918453775455	-0.57748	-0.440767788224602	-0.34433	55361	PI4K2A	PI4K2A	-0.234918453775455	-0.440767788224602	-0.205849334449147	4406	3813		none	1
LRRC6	-0.00488860605514507	-0.134	-0.216754885081381	-0.16933	23639	LRRC6	LRRC6	-0.00488860605514507	-0.216754885081381	-0.211866279026236	4241	14895		none	1
COL9A3	-0.458055505496486	-0.42859	-0.653810459482466	-0.51076	1299	COL9A3	COL9A3	-0.458055505496486	-0.653810459482466	-0.19575495398598	4622	8670		none	1
VSTM2L	-0.0591142548206884	-0.17526	0.0485826383599695	0.037953	128434	VSTM2L	VSTM2L	-0.0591142548206884	0.0485826383599695	0.107696893180658	12866	9411		none	1
PITPNM1	-0.227326995855109	-0.16093	-0.431052028596847	-0.33674	9600	PITPNM1	PITPNM1	-0.227326995855109	-0.431052028596847	-0.203725032741738	4455	1710		none	1
ADAM32	0.281165525319877	0.46572	0.604988447334566	0.47262	203102	ADAM32	ADAM32	0.281165525319877	0.604988447334566	0.323822922014689	15945	5251		none	1
GPNMB	-0.178117678861056	0.15037	0.316319019975551	0.24711	10457	GPNMB	GPNMB	-0.178117678861056	0.316319019975551	0.494436698836607	16653	6604		top	61
SPATS2L	-0.165187421156965	-0.088898	-0.632190014144815	-0.49387	26010	SPATS2L	SPATS2L	-0.165187421156965	-0.632190014144815	-0.467002592987849	774	6341		none	1
TNIP2	-0.302284195350514	-0.14044	-0.357178973508874	-0.27903	79155	TNIP2	TNIP2	-0.302284195350514	-0.357178973508874	-0.0548947781583605	8411	5123		none	1
APOBEC3C	-0.701106055145071	-0.66042	-0.975211372175037	-0.76184	27350	APOBEC3C	APOBEC3C	-0.701106055145071	-0.975211372175037	-0.274105317029966	2977	3410		none	1
TBC1D19	0.389180482969904	0.33859	-0.207845571904942	-0.16237	55296	TBC1D19	TBC1D19	0.389180482969904	-0.207845571904942	-0.597026054874846	240	7749		bottom	567
OR6C1	0.363635339700847	0.11347	0.0830921461076158	0.064912	390321	OR6C1	OR6C1	0.363635339700847	0.0830921461076158	-0.280543193593231	2857	6116		none	1
PRICKLE2	-0.246193007749144	-0.38086	-0.116216614076971	-0.090789	166336	PRICKLE2	PRICKLE2	-0.246193007749144	-0.116216614076971	0.129976393672173	13352	11289		none	1
HSD17B2	0.333348351054244	0.35645	0.257512432716124	0.20117	3294	HSD17B2	HSD17B2	0.333348351054244	0.257512432716124	-0.0758359183381196	7826	16252		none	1
FOXN2	0.134483690755091	-0.13307	-0.193278332831971	-0.15099	3344	FOXN2	FOXN2	0.134483690755091	-0.193278332831971	-0.327762023587062	2113	1796		none	1
KRT38	-0.187691475941611	-0.51735	-0.309560230669287	-0.24183	8687	KRT38	KRT38	-0.187691475941611	-0.309560230669287	-0.121868754727675	6538	9639		none	1
ALS2	-0.146242566228149	0.034225	0.00689153295229805	0.0053837	57679	ALS2	ALS2	-0.146242566228149	0.00689153295229805	0.153134099180447	13764	8089		none	1
DMD	-0.24175527122004	-0.016036	0.109880249102348	0.085839	1756	DMD	DMD	-0.24175527122004	0.109880249102348	0.351635520322388	16124	14127		none	1
PLSCR3	-0.395217606775996	-0.46045	-0.289872696667328	-0.22645	57048	PLSCR3	PLSCR3	-0.395217606775996	-0.289872696667328	0.105344910108668	12811	12715		none	1
ZNF805	-0.173432149936926	-0.16432	-0.285456442291076	-0.223	390980	ZNF805	ZNF805	-0.173432149936926	-0.285456442291076	-0.11202429235415	6821	7931		none	1
MAGEA9B	0.00456929176428185	0.15087	0.238605743690837	0.1864	728269	MAGEA9B	MAGEA9B	0.00456929176428185	0.238605743690837	0.234036451926555	15030	11865		none	1
ABCD4	0.297193187961795	0.30318	0.274089387548723	0.21412	5826	ABCD4	ABCD4	0.297193187961795	0.274089387548723	-0.0231038004130721	9382	13203		none	1
STIM2	-0.498873670931699	-0.27893	-0.703822940201356	-0.54983	57620	STIM2	STIM2	-0.498873670931699	-0.703822940201356	-0.204949269269656	4431	14051		none	1
TMEM168	0.0981956208325824	0.035061	0.411505302705436	0.32147	64418	TMEM168	TMEM168	0.0981956208325824	0.411505302705436	0.313309681872853	15871	2844		none	1
MTMR2	0.148697963597045	-0.18125	-0.0371797415531135	-0.029045	8898	MTMR2	MTMR2	0.148697963597045	-0.0371797415531135	-0.185877705150158	4860	12089		none	1
RDH12	-0.358307803207785	-0.21207	-0.256808392163389	-0.20062	145226	RDH12	RDH12	-0.358307803207785	-0.256808392163389	0.101499411044397	12712	15189		none	1
SYNGR2	-0.218395206343485	0.010131	-0.103621968625393	-0.08095	9144	SYNGR2	SYNGR2	-0.218395206343485	-0.103621968625393	0.114773237718092	13032	6664		none	1
TDRD9	0.061559515227969	0.089894	-0.111457299940477	-0.087071	122402	TDRD9	TDRD9	0.061559515227969	-0.111457299940477	-0.173016815168446	5176	15492		none	1
TAS2R3	-0.454259776536313	-0.3871	-0.351572250561632	-0.27465	50831	TAS2R3	TAS2R3	-0.454259776536313	-0.351572250561632	0.102687525974681	12737	2666		none	1
C12orf65	-0.0472371147954586	0.20468	-0.271081214277942	-0.21177	91574	C12orf65	C12orf65	-0.0472371147954586	-0.271081214277942	-0.223844099482484	3993	11566		none	1
DNASE1	-0.188592539196252	-0.14489	0.132807649720624	0.10375	1773	DNASE1	DNASE1	-0.188592539196252	0.132807649720624	0.321400188916875	15934	4589		none	1
EDARADD	-0.585443323121283	-0.31515	-0.736067997516657	-0.57502	128178	EDARADD	EDARADD	-0.585443323121283	-0.736067997516657	-0.150624674395374	5758	9364		none	1
GPR149	0.365809154802667	0.32145	0.11492885990233	0.089783	344758	GPR149	GPR149	0.365809154802667	0.11492885990233	-0.250880294900337	3431	7283		none	1
GRIK4	0.311170931699405	0.020801	-0.0381385167785664	-0.029794	2900	GRIK4	GRIK4	0.311170931699405	-0.0381385167785664	-0.349309448477972	1798	15776		none	1
ZSCAN23	-0.0577322490538836	0.15645	0.0707983179831158	0.055308	222696	ZSCAN23	ZSCAN23	-0.0577322490538836	0.0707983179831158	0.128530567036999	13316	418		none	1
COX20	0.0964914849522436	0.14654	-0.00193380738730551	-0.0015107	116228	COX20	COX20	0.0964914849522436	-0.00193380738730551	-0.0984252923395492	7211	4354		none	1
ZBP1	-0.0447974860335196	-0.34417	-0.307793728918786	-0.24045	81030	ZBP1	ZBP1	-0.0447974860335196	-0.307793728918786	-0.262996242885266	3187	308		none	1
ALDH1A1	-0.125912326545323	-0.13781	0.0670643429061514	0.052391	216	ALDH1A1	ALDH1A1	-0.125912326545323	0.0670643429061514	0.192976669451475	14467	3214		none	1
RBM18	-0.247341863398811	-0.34329	-0.248219097420011	-0.19391	92400	RBM18	RBM18	-0.247341863398811	-0.248219097420011	-0.000877234021200796	10024	2777		none	1
ZGPAT	0.59483690755091	0.29532	0.463233082225536	0.36188	84619	ZGPAT	ZGPAT	0.59483690755091	0.463233082225536	-0.131603825325374	6270	16552		none	1
HSDL1	-0.0943852495945215	-0.20233	-0.162697371368591	-0.1271	83693	HSDL1	HSDL1	-0.0943852495945215	-0.162697371368591	-0.0683121217740693	8025	7203		none	1
TMEM132A	-0.0239851775094612	0.15715	0.38623664723088	0.30173	54972	TMEM132A	TMEM132A	-0.0239851775094612	0.38623664723088	0.410221824740342	16414	2848		none	1
PADI6	0.0695080194629663	0.13262	0.218585390518494	0.17076	353238	PADI6	PADI6	0.0695080194629663	0.218585390518494	0.149077371055528	13697	2423		none	1
ARAP1	0.0113488916921968	-0.0016433	0.0708123987941705	0.055319	116985	ARAP1	ARAP1	0.0113488916921968	0.0708123987941705	0.0594635071019738	11715	7233		none	1
ZNF704	-0.156379527842855	-0.29307	-0.563014829654188	-0.43983	619279	ZNF704	ZNF704	-0.156379527842855	-0.563014829654188	-0.406635301811333	1195	3943		none	1
SAMD4A	0.312364840511804	0.30455	0.319916027163165	0.24992	23034	SAMD4A	SAMD4A	0.312364840511804	0.319916027163165	0.00755118665136062	10266	14416		none	1
CCL1	0.0639856280410885	-0.0078387	-0.0307448109011079	-0.024018	6346	CCL1	CCL1	0.0639856280410885	-0.0307448109011079	-0.0947304389421964	7301	3713		none	1
CCDC149	0.368230762299513	0.48707	0.424779667308837	0.33184	91050	CCDC149	CCDC149	0.368230762299513	0.424779667308837	0.0565489050093235	11627	11278		none	1
CHML	0.0473249684627861	0.45414	0.165155112934505	0.12902	1122	CHML	CHML	0.0473249684627861	0.165155112934505	0.117830144471719	13107	14091		none	1
HEPN1	0.194629663002343	0.093929	-0.194494402877606	-0.15194	641654	HEPN1	HEPN1	0.194629663002343	-0.194494402877606	-0.389124065879949	1352	6220		none	1
CAMK2A	0.194494503514147	0.36957	0.598344864664205	0.46743	815	CAMK2A	CAMK2A	0.194494503514147	0.598344864664205	0.403850361150058	16385	6543		none	1
THEM6	0.125844746801225	0.076946	0.0621475797005908	0.04855	51337	THEM6	THEM6	0.125844746801225	0.0621475797005908	-0.0636971671006347	8156	15734		none	1
CTIF	0.0805077491439899	-0.084831	-0.339027527985612	-0.26485	9811	CTIF	CTIF	0.0805077491439899	-0.339027527985612	-0.419535277129602	1085	16664		none	1
SMCR8	0.125202739232294	0.27576	0.107594037416555	0.084053	140775	SMCR8	SMCR8	0.125202739232294	0.107594037416555	-0.0176087018157389	9531	12140		none	1
DNAJC5G	-0.436294827896918	-0.31295	-0.396784454784596	-0.30997	285126	DNAJC5G	DNAJC5G	-0.436294827896918	-0.396784454784596	0.0395103731123227	11164	7125		none	1
ZDHHC9	0.445755992070643	0.064193	0.515178474280119	0.40246	51114	ZDHHC9	ZDHHC9	0.445755992070643	0.515178474280119	0.0694224822094752	11961	132		none	1
SMARCA1	0.0697445485673094	0.03158	-0.266370542943274	-0.20809	6594	SMARCA1	SMARCA1	0.0697445485673094	-0.266370542943274	-0.336115091510583	1993	7195		none	1
ZNF469	0.212200396467832	0.10513	-0.173398787770176	-0.13546	84627	ZNF469	ZNF469	0.212200396467832	-0.173398787770176	-0.385599184238008	1397	9328		none	1
UNC93A	-0.270104973869166	-0.32123	-0.148744567687099	-0.1162	54346	UNC93A	UNC93A	-0.270104973869166	-0.148744567687099	0.121360406182067	13183	2350		none	1
MDFIC	-0.463574517931159	-0.24302	-0.535032417867269	-0.41797	29969	MDFIC	MDFIC	-0.463574517931159	-0.535032417867269	-0.0714578999361104	7935	3838		none	1
EPPIN-WFDC6	0.0135407280591098	-0.046826	0.302455821455316	0.23628	100526773	EPPIN-WFDC6	EPPIN-WFDC6	0.0135407280591098	0.302455821455316	0.288915093396206	15638	14212		none	1
GAS2L1	0.0884224635069382	0.16583	-0.0485365557056086	-0.037917	10634	GAS2L1	GAS2L1	0.0884224635069382	-0.0485365557056086	-0.136959019212547	6129	2152		none	1
MYRF	0.0497668498828618	-0.2087	0.351917870469339	0.27492	745	MYRF	MYRF	0.0497668498828618	0.351917870469339	0.302151020586477	15785	3444		none	1
REG1B	0.049104568390701	-0.20062	-0.440716585275312	-0.34429	5968	REG1B	REG1B	0.049104568390701	-0.440716585275312	-0.489821153666013	646	3447		none	1
FMOD	0.0313299693638493	0.35311	0.153711253768217	0.12008	2331	FMOD	FMOD	0.0313299693638493	0.153711253768217	0.122381284404368	13205	5345		none	1
TMEM125	-0.268302847359885	-0.35554	-0.25831887916744	-0.2018	128218	TMEM125	TMEM125	-0.268302847359885	-0.25831887916744	0.00998396819244463	10336	9306		none	1
FOXO4	0.409724725175707	0.20336	0.0626045660230029	0.048907	4303	FOXO4	FOXO4	0.409724725175707	0.0626045660230029	-0.347120159152704	1830	8851		none	1
LIMA1	-0.215140115336097	-0.084912	0.0300753323391427	0.023495	51474	LIMA1	LIMA1	-0.215140115336097	0.0300753323391427	0.245215447675239	15174	6255		none	1
ICMT	-0.183051000180213	-0.33317	-0.0394979550822127	-0.030856	23463	ICMT	ICMT	-0.183051000180213	-0.0394979550822127	0.143553045098	13607	13929		none	1
OR1S1	0.0631487655433411	-0.073385	-0.195441657439469	-0.15268	219959	OR1S1	OR1S1	0.0631487655433411	-0.195441657439469	-0.25859042298281	3276	11963		none	1
CFAP69	-0.0273089745900162	0.034299	-0.16285098021646	-0.12722	79846	CFAP69	CFAP69	-0.0273089745900162	-0.16285098021646	-0.135542005626444	6171	16301		none	1
NUDT5	-0.223745269417913	-0.15736	-0.0793236090398807	-0.061968	11164	NUDT5	NUDT5	-0.223745269417913	-0.0793236090398807	0.144421660378032	13623	6429		none	1
ATE1	-0.204563885384754	-0.074736	0.00497091032443469	0.0038833	11101	ATE1	ATE1	-0.204563885384754	0.00497091032443469	0.209534795709189	14708	2053		none	1
PGM2	0.0108279644981078	-0.086588	0.081434450624356	0.063617	55276	PGM2	PGM2	0.0108279644981078	0.081434450624356	0.0706064861262482	11985	15336		none	1
PRADC1	-0.549997747341863	-0.70556	-0.653567245473339	-0.51057	84279	PRADC1	PRADC1	-0.549997747341863	-0.653567245473339	-0.103569498131476	7065	6956		none	1
ZP4	-0.282731122724815	-0.0082398	-0.052291011962289	-0.04085	57829	ZP4	ZP4	-0.282731122724815	-0.052291011962289	0.230440110762526	14988	245		none	1
C10orf82	-0.143100108127591	-0.18981	-0.382370824559495	-0.29871	143379	C10orf82	C10orf82	-0.143100108127591	-0.382370824559495	-0.239270716431904	3666	6134		none	1
FGFRL1	-0.056328843034781	0.020509	-0.108921473876895	-0.08509	53834	FGFRL1	FGFRL1	-0.056328843034781	-0.108921473876895	-0.0525926308421143	8476	6077		none	1
TNFSF12-TNFSF13	-0.424344476482249	-0.29426	-0.67020820399255	-0.52357	407977	TNFSF12-TNFSF13	TNFSF12-TNFSF13	-0.424344476482249	-0.67020820399255	-0.245863727510301	3528	10505		none	1
TPM1	0.0666505226166877	-0.28824	0.259778163222202	0.20294	7168	TPM1	TPM1	0.0666505226166877	0.259778163222202	0.193127640605514	14470	1997		none	1
C8orf22	-0.22901648945756	0.16311	0.012554195121639	0.0098074	492307	C8orf22	C8orf22	-0.22901648945756	0.012554195121639	0.241570684579199	15122	11764		none	1
SPERT	0.288824562984322	0.23144	0.163375810446682	0.12763	220082	SPERT	SPERT	0.288824562984322	0.163375810446682	-0.12544875253764	6440	4859		none	1
PRAMEF6	-0.303410524418814	-0.42837	-0.373666323180215	-0.29191	440561	PRAMEF6	PRAMEF6	-0.303410524418814	-0.373666323180215	-0.0702557987614009	7967	14095		none	1
CNN1	0.169839160209047	0.2036	0.327762879141839	0.25605	1264	CNN1	CNN1	0.169839160209047	0.327762879141839	0.157923718932792	13861	4044		none	1
COL4A6	0.127522977112993	-0.058123	-0.0134689358107027	-0.010522	1288	COL4A6	COL4A6	0.127522977112993	-0.0134689358107027	-0.140991912923696	6033	14145		none	1
CAMSAP1	-0.276074517931159	-0.21902	-0.199691502230528	-0.156	157922	CAMSAP1	CAMSAP1	-0.276074517931159	-0.199691502230528	0.0763830157006303	12127	44		none	1
BRSK1	-0.0272571634528744	0.020547	-0.0658572333766425	-0.051448	84446	BRSK1	BRSK1	-0.0272571634528744	-0.0658572333766425	-0.0386000699237681	8882	8448		none	1
NPSR1	-0.175301856190305	-0.21401	-0.302801441363023	-0.23655	387129	NPSR1	NPSR1	-0.175301856190305	-0.302801441363023	-0.127499585172718	6383	13076		none	1
MTNR1A	-0.442489637772572	-0.031167	-0.533547532337863	-0.41681	4543	MTNR1A	MTNR1A	-0.442489637772572	-0.533547532337863	-0.091057894565291	7403	7292		none	1
ZNF705B	-0.116068210488376	-0.12935	0.214693966372463	0.16772	100132396	ZNF705B	ZNF705B	-0.116068210488376	0.214693966372463	0.330762176860839	16000	9275		none	1
TOMM40L	-0.00422407190484772	0.24588	-0.27723836893005	-0.21658	84134	TOMM40L	TOMM40L	-0.00422407190484772	-0.27723836893005	-0.273014297025203	2992	10970		none	1
PBX4	0.470039646783204	0.35715	0.532510672614743	0.416	80714	PBX4	PBX4	0.470039646783204	0.532510672614743	0.0624710258315384	11789	6079		none	1
COL11A2	-0.330397368895296	-0.21343	-0.488412132538834	-0.38155	1302	COL11A2	COL11A2	-0.330397368895296	-0.488412132538834	-0.158014763643538	5590	4257		none	1
KCTD10	-0.222269778338439	-0.3617	-0.00493903648850174	-0.0038584	83892	KCTD10	KCTD10	-0.222269778338439	-0.00493903648850174	0.217330741849938	14809	6946		none	1
IRF3	-0.000135350964137682	0.24592	0.218572589781171	0.17075	3661	IRF3	IRF3	-0.000135350964137682	0.218572589781171	0.218707940745309	14825	10609		none	1
CCNYL1	0.0751565597404938	-0.15174	-0.1239981822953	-0.096868	151195	CCNYL1	CCNYL1	0.0751565597404938	-0.1239981822953	-0.199154742035794	4538	579		none	1
CD79A	0.134573797080555	0.37682	-0.220479899642219	-0.17224	973	CD79A	CD79A	0.134573797080555	-0.220479899642219	-0.355053696722774	1721	1899		none	1
CCNT1	0.0771377725716345	0.021744	0.0309329817397482	0.024165	904	CCNT1	CCNT1	0.0771377725716345	0.0309329817397482	-0.0462047908318863	8657	9329		none	1
RTP4	-0.0606460623535772	-0.099058	0.0702658073105011	0.054892	64108	RTP4	RTP4	-0.0606460623535772	0.0702658073105011	0.130911869664078	13377	16064		none	1
SLC6A3	0.0413340241484952	-0.044266	0.257998860734378	0.20155	6531	SLC6A3	SLC6A3	0.0413340241484952	0.257998860734378	0.216664836585883	14800	2080		none	1
RERE	0.101149981978735	-0.1636	-0.347719228627569	-0.27164	473	RERE	RERE	0.101149981978735	-0.347719228627569	-0.448869210606304	888	15158		none	1
GPR82	0.213495674896378	0.0038302	0.0197720188682868	0.015446	27197	GPR82	GPR82	0.213495674896378	0.0197720188682868	-0.193723656028091	4668	2126		none	1
AMD1	0.048384844116057	-0.15202	0.0926581371086975	0.072385	262	AMD1	AMD1	0.048384844116057	0.0926581371086975	0.0442732929926405	11315	10671		none	1
GDPGP1	0.0493996666065958	-0.2014	-0.204274166191973	-0.15958	390637	GDPGP1	GDPGP1	0.0493996666065958	-0.204274166191973	-0.253673832798568	3373	10924		none	1
YY1AP1	-0.0573842133717787	-0.14427	-0.304260725417784	-0.23769	55249	YY1AP1	YY1AP1	-0.0573842133717787	-0.304260725417784	-0.246876512046005	3503	186		none	1
PRDM8	-0.0752759506217337	0.11264	-0.0640830511837482	-0.050062	56978	PRDM8	PRDM8	-0.0752759506217337	-0.0640830511837482	0.0111928994379855	10359	5521		none	1
MYO18B	-0.129066047936565	0.15771	-0.052824802708636	-0.041267	84700	MYO18B	MYO18B	-0.129066047936565	-0.052824802708636	0.0762412452279291	12121	11630		none	1
C2orf40	-0.17798251937286	-0.36956	-0.414935900307858	-0.32415	84417	C2orf40	C2orf40	-0.17798251937286	-0.414935900307858	-0.236953380934998	3724	8100		none	1
NINJ1	-0.56388538475401	-0.50495	-0.313477256289962	-0.24489	4814	NINJ1	NINJ1	-0.56388538475401	-0.313477256289962	0.250408128464047	15247	12479		none	1
MBD1	0.252027392322941	0.15043	0.0631844394237108	0.04936	4152	MBD1	MBD1	0.252027392322941	0.0631844394237108	-0.18884295289923	4793	47		none	1
KIAA0895	-0.217302667147234	-0.25989	-0.458291997619063	-0.35802	23366	KIAA0895	KIAA0895	-0.217302667147234	-0.458291997619063	-0.240989330471829	3630	3883		none	1
LOC389602	-0.229399441340782	0.23408	-0.119255509117325	-0.093163	389602	LOC389602	LOC389602	-0.229399441340782	-0.119255509117325	0.110143932223457	12929	12472		none	1
ZNF264	-0.097144755811858	-0.28113	-0.288771833257596	-0.22559	9422	ZNF264	ZNF264	-0.097144755811858	-0.288771833257596	-0.191627077445738	4722	13551		none	1
RIMBP3C	-0.0641590827176068	0.33427	-0.00945334451264393	-0.007385	150221	RIMBP3C	RIMBP3C	-0.0641590827176068	-0.00945334451264393	0.0547057382049628	11580	2677		none	1
KRTAP12-1	-0.700159938727699	-0.42864	-0.504912282947498	-0.39444	353332	KRTAP12-1	KRTAP12-1	-0.700159938727699	-0.504912282947498	0.195247655780201	14508	1226		none	1
ZBTB37	-0.219803117678861	0.10468	0.131706786310891	0.10289	84614	ZBTB37	ZBTB37	-0.219803117678861	0.131706786310891	0.351509903989753	16123	11158		none	1
MRAP2	-0.0514754910794738	-0.18813	-0.429234323897056	-0.33532	112609	MRAP2	MRAP2	-0.0514754910794738	-0.429234323897056	-0.377758832817583	1476	2012		none	1
DEPDC5	-0.279735087403136	-0.09278	-0.328799738864959	-0.25686	9681	DEPDC5	DEPDC5	-0.279735087403136	-0.328799738864959	-0.0490646514618229	8577	11767		none	1
ATXN1	-0.400826725536133	-0.36718	-0.412849380124295	-0.32252	6310	ATXN1	ATXN1	-0.400826725536133	-0.412849380124295	-0.0120226545881624	9709	13599		none	1
SALL1	0.107023788069923	0.023432	-0.0899495010912628	-0.070269	6299	SALL1	SALL1	0.107023788069923	-0.0899495010912628	-0.196973289161185	4596	1375		none	1
FAM214A	-0.248130293746621	0.069059	-0.367240353044335	-0.28689	56204	FAM214A	FAM214A	-0.248130293746621	-0.367240353044335	-0.119110059297714	6615	8026		none	1
MRPL52	-0.453144710758695	-0.4889	-0.490025025441465	-0.38281	122704	MRPL52	MRPL52	-0.453144710758695	-0.490025025441465	-0.0368803146827701	8941	9489		none	1
IPCEF1	-0.358285276626419	-0.19429	-0.407754686669952	-0.31854	26034	IPCEF1	IPCEF1	-0.358285276626419	-0.407754686669952	-0.049469410043533	8570	14217		none	1
TCEA2	-0.132028293386196	0.027965	0.138823996262185	0.10845	6919	TCEA2	TCEA2	-0.132028293386196	0.138823996262185	0.27085228964838	15459	10992		none	1
RNF166	0.177655883943053	0.15254	0.283369922107513	0.22137	115992	RNF166	RNF166	0.177655883943053	0.283369922107513	0.105714038164461	12823	1351		none	1
GSTA5	-0.128322670751487	-0.012075	-0.132103609167888	-0.1032	221357	GSTA5	GSTA5	-0.128322670751487	-0.132103609167888	-0.00378093841640131	9941	1980		none	1
FSD1	-0.173285727158046	0.47207	0.114670285008416	0.089581	79187	FSD1	FSD1	-0.173285727158046	0.114670285008416	0.287956012166463	15625	15585		none	1
DCAF11	0.149351234456659	-0.054226	-0.0694632010803822	-0.054265	80344	DCAF11	DCAF11	0.149351234456659	-0.0694632010803822	-0.218814435537041	4099	8046		none	1
EEF1D	-0.383368624977473	-0.27823	-0.514704846999187	-0.40209	1936	EEF1D	EEF1D	-0.383368624977473	-0.514704846999187	-0.131336222021714	6282	13352		none	1
CYP4F3	0.0128852045413588	0.058292	0.529502499343962	0.41365	4051	CYP4F3	CYP4F3	0.0128852045413588	0.529502499343962	0.516617294802603	16690	4939		top	28
ZMYND11	-0.208832672553613	-0.091252	-0.512349511331853	-0.40025	10771	ZMYND11	ZMYND11	-0.208832672553613	-0.512349511331853	-0.303516838778239	2461	2474		none	1
APH1B	-0.042625923589836	-0.085447	-0.195595266287338	-0.1528	83464	APH1B	APH1B	-0.042625923589836	-0.195595266287338	-0.152969342697502	5704	9934		none	1
ZNF780A	0.0841660659578302	0.043177	0.245530942582293	0.19181	284323	ZNF780A	ZNF780A	0.0841660659578302	0.245530942582293	0.161364876624462	13943	2048		none	1
PEA15	-0.303016309244909	0.00072396	-0.282448269020296	-0.22065	8682	PEA15	PEA15	-0.303016309244909	-0.282448269020296	0.0205680402246134	10631	16409		none	1
MAGEC3	0.353554694539557	0.031702	0.092303556684865	0.072108	139081	MAGEC3	MAGEC3	0.353554694539557	0.092303556684865	-0.261251137854692	3225	16545		none	1
OCM	-0.431800774914399	-0.10832	-0.0877490543455303	-0.06855	654231	OCM	OCM	-0.431800774914399	-0.0877490543455303	0.344051720568869	16083	5934		none	1
CNBP	-0.0557836997657236	0.065187	-0.385148584558471	-0.30088	7555	CNBP	CNBP	-0.0557836997657236	-0.385148584558471	-0.329364884792747	2092	1955		none	1
KIAA0141	-0.331782753649306	-0.02312	-0.362145659589992	-0.28291	9812	KIAA0141	KIAA0141	-0.331782753649306	-0.362145659589992	-0.0303629059406861	9163	8927		none	1
KRTAP21-1	0.307194990088304	0.39722	0.387990348244059	0.3031	337977	KRTAP21-1	KRTAP21-1	0.307194990088304	0.387990348244059	0.0807953581557546	12214	842		none	1
LRRC25	0.32981167777978	0.10671	0.401904749713584	0.31397	126364	LRRC25	LRRC25	0.32981167777978	0.401904749713584	0.0720930719338034	12019	9370		none	1
OR52E4	0.000466322760857812	-0.025799	0.176496566202213	0.13788	390081	OR52E4	OR52E4	0.000466322760857812	0.176496566202213	0.176030243441355	14184	6500		none	1
MGAT4D	0.325903315912777	0.11429	0.138785594050217	0.10842	152586	MGAT4D	MGAT4D	0.325903315912777	0.138785594050217	-0.18711772186256	4832	14956		none	1
MAB21L2	0.137062984321499	-0.020827	0.000154568903168823	0.00012075	10586	MAB21L2	MAB21L2	0.137062984321499	0.000154568903168823	-0.136908415418331	6130	8741		none	1
GNAI3	0.500506848080735	0.029589	0.23603279548902	0.18439	2773	GNAI3	GNAI3	0.500506848080735	0.23603279548902	-0.264474052591715	3161	11706		none	1
ANKRD66	-0.179041268697063	0.23829	-0.246081374287159	-0.19224	100287718	ANKRD66	ANKRD66	-0.179041268697063	-0.246081374287159	-0.0670401055900964	8060	4826		none	1
C12orf66	-0.29072805910975	-0.38299	-0.119997951882028	-0.093743	144577	C12orf66	C12orf66	-0.29072805910975	-0.119997951882028	0.170730107227721	14098	3934		none	1
SLC6A5	0.277178320418093	0.059667	-0.105209260053379	-0.08219	9152	SLC6A5	SLC6A5	0.277178320418093	-0.105209260053379	-0.382387580471472	1427	7250		none	1
NDUFV2	-0.591930978554695	-0.33302	-0.346247143835485	-0.27049	4729	NDUFV2	NDUFV2	-0.591930978554695	-0.346247143835485	0.24568383471921	15182	4092		none	1
KCNA5	-0.168070823571815	-0.19917	-0.152892006579579	-0.11944	3741	KCNA5	KCNA5	-0.168070823571815	-0.152892006579579	0.0151788169922357	10473	6896		none	1
GSKIP	0.425673544782844	0.48348	-0.0921653087217824	-0.072	51527	GSKIP	GSKIP	0.425673544782844	-0.0921653087217824	-0.517838853504626	518	11070		bottom	595
DBT	-0.173736258785367	-0.012714	-0.366881932399306	-0.28661	1629	DBT	DBT	-0.173736258785367	-0.366881932399306	-0.193145673613939	4683	8432		none	1
CLEC16A	0.062076500270319	-0.12081	-0.261839081931119	-0.20455	23274	CLEC16A	CLEC16A	0.062076500270319	-0.261839081931119	-0.323915582201438	2165	1013		none	1
MEOX1	-0.162912236438998	-0.4722	-0.573114611401617	-0.44772	4222	MEOX1	MEOX1	-0.162912236438998	-0.573114611401617	-0.410202374962619	1163	15344		none	1
ABHD8	0.305122544602631	0.27948	0.345786317291876	0.27013	79575	ABHD8	ABHD8	0.305122544602631	0.345786317291876	0.0406637726892449	11199	8245		none	1
MXD4	0.0280478464588214	0.26322	0.0810273871775014	0.063299	10608	MXD4	MXD4	0.0280478464588214	0.0810273871775014	0.05297954071868	11540	11252		none	1
ABHD2	-0.228960173004145	-0.1676	-0.549970878322591	-0.42964	11057	ABHD2	ABHD2	-0.228960173004145	-0.549970878322591	-0.321010705318446	2212	12638		none	1
NDUFAF1	0.46170481167778	0.60351	0.0101459924091628	0.0079261	51103	NDUFAF1	NDUFAF1	0.46170481167778	0.0101459924091628	-0.451558819268617	870	2026		none	1
ACTN4	0.151198414128672	0.11468	0.118527147163677	0.092594	81	ACTN4	ACTN4	0.151198414128672	0.118527147163677	-0.0326712669649952	9086	7933		none	1
VAPA	-0.550369435934403	-0.53522	-0.6498422309125	-0.50766	9218	VAPA	VAPA	-0.550369435934403	-0.6498422309125	-0.0994727949780978	7176	6426		none	1
IRAK3	-0.0288283925031537	-0.058498	-0.351892268994694	-0.2749	11213	IRAK3	IRAK3	-0.0288283925031537	-0.351892268994694	-0.32306387649154	2177	376		none	1
TTLL6	-0.411650747882501	-0.43461	-0.49652780000128	-0.38789	284076	TTLL6	TTLL6	-0.411650747882501	-0.49652780000128	-0.0848770521187787	7595	1265		none	1
C9orf152	-0.10068255541539	-0.070403	-0.309355418872127	-0.24167	401546	C9orf152	C9orf152	-0.10068255541539	-0.309355418872127	-0.208672863456737	4328	3319		none	1
MAP4K5	0.162371598486214	-0.45087	-0.0075158249115149	-0.0058714	11183	MAP4K5	MAP4K5	0.162371598486214	-0.0075158249115149	-0.169887423397729	5265	4648		none	1
GATAD2A	0.23096503874572	0.15081	0.297425131687585	0.23235	54815	GATAD2A	GATAD2A	0.23096503874572	0.297425131687585	0.0664600929418652	11893	13634		none	1
FZD1	-0.0996204271039827	-0.10271	-0.335097701627614	-0.26178	8321	FZD1	FZD1	-0.0996204271039827	-0.335097701627614	-0.235477274523631	3766	2127		none	1
TRAPPC2	-0.46537664444044	-0.37236	-0.437964426750981	-0.34214	6399	TRAPPC2	TRAPPC2	-0.46537664444044	-0.437964426750981	0.0274122176894589	10827	7902		none	1
MESP2	-0.338416831861597	-0.11578	-0.426789383068465	-0.33341	145873	MESP2	MESP2	-0.338416831861597	-0.426789383068465	-0.088372551206868	7485	16747		none	1
RNF183	-0.0878322670751487	0.18186	-0.0482434188209241	-0.037688	138065	RNF183	RNF183	-0.0878322670751487	-0.0482434188209241	0.0395888482542246	11169	316		none	1
STMN1	-0.261071814741395	-0.41008	0.137249505571521	0.10722	3925	STMN1	STMN1	-0.261071814741395	0.137249505571521	0.398321320312916	16358	13312		none	1
ZBTB7B	0.0639619751306542	0.25996	0.0719247828674932	0.056188	51043	ZBTB7B	ZBTB7B	0.0639619751306542	0.0719247828674932	0.00796280773683899	10277	2382		none	1
SLC22A5	-0.599466120021625	-0.60951	-0.308062544402558	-0.24066	6584	SLC22A5	SLC22A5	-0.599466120021625	-0.308062544402558	0.291403575619068	15658	10977		none	1
GDPD4	-0.08566408361867	-0.14523	-0.259880569120781	-0.20302	220032	GDPD4	GDPD4	-0.08566408361867	-0.259880569120781	-0.174216485502111	5141	1034		none	1
CCL17	-0.352236889529645	-0.15151	0.0510672614742609	0.039894	6361	CCL17	CCL17	-0.352236889529645	0.0510672614742609	0.403304151003906	16381	8400		none	1
CERS3	-0.3291358803388	-0.2149	0.116426546169059	0.090953	204219	CERS3	CERS3	-0.3291358803388	0.116426546169059	0.445562426507859	16531	12545		none	1
PNMAL2	-0.591334024148495	-0.43006	-0.163311806760069	-0.12758	57469	PNMAL2	PNMAL2	-0.591334024148495	-0.163311806760069	0.428022217388426	16486	1028		none	1
TM4SF18	-0.260260857812218	0.030721	-0.0818927170205004	-0.063975	116441	TM4SF18	TM4SF18	-0.260260857812218	-0.0818927170205004	0.178368140791718	14225	14569		none	1
ASIC4	-0.0447884754009732	-0.16044	-0.199806708866431	-0.15609	55515	ASIC4	ASIC4	-0.0447884754009732	-0.199806708866431	-0.155018233465458	5653	7609		none	1
ABTB2	-0.211164173724996	-0.16456	-0.0870462938665267	-0.068001	25841	ABTB2	ABTB2	-0.211164173724996	-0.0870462938665267	0.124117879858469	13235	15013		none	1
KPNA2	-0.429187691475942	-0.30319	-0.093604111596828	-0.073124	3838	KPNA2	KPNA2	-0.429187691475942	-0.093604111596828	0.335583579879114	16025	640		none	1
LEAP2	-0.41524373761038	-0.0071895	-0.313874079146959	-0.2452	116842	LEAP2	LEAP2	-0.41524373761038	-0.313874079146959	0.101369658463421	12710	3257		none	1
ANKRD13A	-0.276243467291404	-0.22278	-0.607689402909607	-0.47473	88455	ANKRD13A	ANKRD13A	-0.276243467291404	-0.607689402909607	-0.331445935618204	2058	12518		none	1
RAB11FIP3	-0.135857812218418	0.21713	-0.163273404548102	-0.12755	9727	RAB11FIP3	RAB11FIP3	-0.135857812218418	-0.163273404548102	-0.0274155923296842	9266	14908		none	1
PRRX1	-0.0677745990268517	-0.1092	-0.0428133460487324	-0.033446	5396	PRRX1	PRRX1	-0.0677745990268517	-0.0428133460487324	0.0249612529781193	10754	3946		none	1
MAPK1IP1L	-0.4552622094071	-0.33424	-0.580411031675425	-0.45342	93487	MAPK1IP1L	MAPK1IP1L	-0.4552622094071	-0.580411031675425	-0.125148822268324	6447	13398		none	1
LEP	0.182972157145432	-0.36299	0.622691867051542	0.48645	3952	LEP	LEP	0.182972157145432	0.622691867051542	0.43971970990611	16520	6011		none	1
F8A3	-0.227597314831501	-0.22437	-0.21048252379337	-0.16443	474384	F8A3	F8A3	-0.227597314831501	-0.21048252379337	0.0171147910381307	10526	10180		none	1
MAGEC1	-0.133965579383673	0.015342	-0.311057916936015	-0.243	9947	MAGEC1	MAGEC1	-0.133965579383673	-0.311057916936015	-0.177092337552343	5068	15446		none	1
LGALS16	0.0420537484231393	-0.12714	0.158549932476111	0.12386	148003	LGALS16	LGALS16	0.0420537484231393	0.158549932476111	0.116496184052971	13075	15696		none	1
SGMS2	-0.439144440439719	-0.18877	-0.610019137102297	-0.47655	166929	SGMS2	SGMS2	-0.439144440439719	-0.610019137102297	-0.170874696662578	5240	3272		none	1
EPHA6	0.336975130654172	0.046695	-0.0850506589179537	-0.066442	285220	EPHA6	EPHA6	0.336975130654172	-0.0850506589179537	-0.422025789572126	1058	603		none	1
CST6	-0.777752748242927	-0.28548	-0.0506755589121933	-0.039588	1474	CST6	CST6	-0.777752748242927	-0.0506755589121933	0.727077189330733	16814	10228		top	136
TYROBP	0.111954856730943	0.26591	-0.484085483323839	-0.37817	7305	TYROBP	TYROBP	0.111954856730943	-0.484085483323839	-0.596040340054782	242	15940		bottom	397
CEMP1	-0.125371688592539	-0.27714	-0.264924059625834	-0.20696	752014	CEMP1	CEMP1	-0.125371688592539	-0.264924059625834	-0.139552371033295	6065	2739		none	1
DNAJC21	-0.256577761758875	-0.16996	-0.183946595323891	-0.1437	134218	DNAJC21	DNAJC21	-0.256577761758875	-0.183946595323891	0.0726311664349849	12036	14810		none	1
RNF225	-0.505496485853307	-0.223	-0.38110355156457	-0.29772	646862	RNF225	RNF225	-0.505496485853307	-0.38110355156457	0.124392934288737	13241	3535		none	1
BCL2L11	0.0761083078032078	-0.030213	-0.175971735971992	-0.13747	10018	BCL2L11	BCL2L11	0.0761083078032078	-0.175971735971992	-0.2520800437752	3405	8164		none	1
RBM14-RBM4	-0.337053973688953	-0.3112	-0.40763948003405	-0.31845	100526737	RBM14-RBM4	RBM14-RBM4	-0.337053973688953	-0.40763948003405	-0.0705855063450969	7958	13343		none	1
MANEA	0.0645904667507659	-0.039804	0.0955971863979365	0.074681	79694	MANEA	MANEA	0.0645904667507659	0.0955971863979365	0.0310067196471706	10927	8237		none	1
HTR3A	-0.411842223824112	-0.34213	-0.0503901024699023	-0.039365	3359	HTR3A	HTR3A	-0.411842223824112	-0.0503901024699023	0.36145212135421	16177	9766		none	1
GART	-0.23370201838169	-0.5716	-0.411262088696309	-0.32128	2618	GART	GART	-0.23370201838169	-0.411262088696309	-0.177560070314619	5050	5560		none	1
LRRC55	-0.465410434312489	0.080627	-0.117514608841469	-0.091803	219527	LRRC55	LRRC55	-0.465410434312489	-0.117514608841469	0.34789582547102	16108	1848		none	1
HERC3	-0.263955217156244	-0.24992	-0.357691003001773	-0.27943	8916	HERC3	HERC3	-0.263955217156244	-0.357691003001773	-0.0937357858455286	7324	10723		none	1
TNFRSF10B	-0.0488669129572896	0.321	-0.0393507466030043	-0.030741	8795	TNFRSF10B	TNFRSF10B	-0.0488669129572896	-0.0393507466030043	0.00951616635428527	10319	12512		none	1
FANCA	-0.161380428906109	-0.17364	-0.0391600156168995	-0.030592	2175	FANCA	FANCA	-0.161380428906109	-0.0391600156168995	0.12222041328921	13198	7717		none	1
KLHL17	-0.127083708776356	0.0071442	-0.134356538936643	-0.10496	339451	KLHL17	KLHL17	-0.127083708776356	-0.134356538936643	-0.00727283016028663	9842	12421		none	1
DSCC1	-0.307251306541719	-0.19676	-0.185124263157558	-0.14462	79075	DSCC1	DSCC1	-0.307251306541719	-0.185124263157558	0.122127043384161	13194	15086		none	1
GSPT2	-0.194967561722833	-0.015338	0.0135278192023861	0.010568	23708	GSPT2	GSPT2	-0.194967561722833	0.0135278192023861	0.208495380925219	14691	15191		none	1
FRMD3	-0.389360695620833	-0.17694	-0.507139611241607	-0.39618	257019	FRMD3	FRMD3	-0.389360695620833	-0.507139611241607	-0.117778915620775	6659	5854		none	1
UNC5C	-0.326691746260588	-0.023306	-0.252635351796263	-0.19736	8633	UNC5C	UNC5C	-0.326691746260588	-0.252635351796263	0.074056394464324	12068	8999		none	1
DEFB135	-0.0659048927734727	0.27571	-0.034176688577262	-0.026699	613209	DEFB135	DEFB135	-0.0659048927734727	-0.034176688577262	0.0317282041962107	10944	15093		none	1
KRTAP4-11	-0.530534781041629	-0.74074	-0.52607190174154	-0.41097	653240	KRTAP4-11	KRTAP4-11	-0.530534781041629	-0.52607190174154	0.00446287930008882	10175	3547		none	1
RASSF6	0.011799423319517	-0.20799	0.172566739844215	0.13481	166824	RASSF6	RASSF6	0.011799423319517	0.172566739844215	0.160767316524698	13925	16415		none	1
UNC119B	-0.565507298612363	-0.50742	-0.603439558118548	-0.47141	84747	UNC119B	UNC119B	-0.565507298612363	-0.603439558118548	-0.037932259506185	8902	14861		none	1
CYTL1	0.378987204901784	0.076166	0.00142702619670893	0.0011148	54360	CYTL1	CYTL1	0.378987204901784	0.00142702619670893	-0.377560178705075	1481	16401		none	1
NECAP2	-0.0548105514507118	-0.16261	0.182359303895904	0.14246	55707	NECAP2	NECAP2	-0.0548105514507118	0.182359303895904	0.237169855346616	15067	13293		none	1
TNFRSF13B	-0.295492431068661	-0.1252	-0.464935580289425	-0.36321	23495	TNFRSF13B	TNFRSF13B	-0.295492431068661	-0.464935580289425	-0.169443149220764	5278	9933		none	1
SERPING1	-0.0535974950441521	-0.15045	-0.285238829756594	-0.22283	710	SERPING1	SERPING1	-0.0535974950441521	-0.285238829756594	-0.231641334712442	3846	3706		none	1
PQBP1	-0.015265137862678	-0.15563	0.070311889964862	0.054928	10084	PQBP1	PQBP1	-0.015265137862678	0.070311889964862	0.0855770278275399	12346	15681		none	1
SMARCC2	-0.384303478104163	-0.24019	-0.472769631530776	-0.36933	6601	SMARCC2	SMARCC2	-0.384303478104163	-0.472769631530776	-0.0884661534266132	7482	7675		none	1
MFSD2A	-0.0404036763380789	-0.052984	-0.109153167222432	-0.085271	84879	MFSD2A	MFSD2A	-0.0404036763380789	-0.109153167222432	-0.0687494908843531	8006	15788		none	1
C9orf92	0.194111551630925	-0.11523	0.118144405117735	0.092295	100129385	C9orf92	C9orf92	0.194111551630925	0.118144405117735	-0.0759671465131897	7822	16488		none	1
APOPT1	-0.508515047756352	-0.03023	-0.287261346253544	-0.22441	84334	APOPT1	APOPT1	-0.508515047756352	-0.287261346253544	0.221253701502808	14865	8308		none	1
C19orf52	0.359715714543161	0.32783	0.108990597858437	0.085144	90580	C19orf52	C19orf52	0.359715714543161	0.108990597858437	-0.250725116684724	3436	4809		none	1
ENC1	0.205510001802127	0.055391	0.0408919553766297	0.031945	8507	ENC1	ENC1	0.205510001802127	0.0408919553766297	-0.164618046425497	5405	9365		none	1
SUN1	-0.275455036943593	-0.19967	-0.363438534059562	-0.28392	23353	SUN1	SUN1	-0.275455036943593	-0.363438534059562	-0.0879834971159684	7502	1625		none	1
SUSD5	0.0117115696521896	0.14944	-0.0679322328966148	-0.053069	26032	SUSD5	SUSD5	0.0117115696521896	-0.0679322328966148	-0.0796438025488044	7728	15548		none	1
CSGALNACT1	-0.312173364570193	-0.55035	0.0422040309521828	0.03297	55790	CSGALNACT1	CSGALNACT1	-0.312173364570193	0.0422040309521828	0.354377395522376	16135	7544		none	1
KRIT1	0.0738207334654893	0.12125	0.204760594210226	0.15996	889	KRIT1	KRIT1	0.0738207334654893	0.204760594210226	0.130939860744737	13378	2009		none	1
SPTA1	-0.215872229230492	-0.32669	-0.591010042178429	-0.4617	6708	SPTA1	SPTA1	-0.215872229230492	-0.591010042178429	-0.375137812947937	1510	10409		none	1
CRAT	-0.344758064516129	-0.46303	-0.197707387945546	-0.15445	1384	CRAT	CRAT	-0.344758064516129	-0.197707387945546	0.147050676570583	13659	9567		none	1
PLEKHG3	-0.534792304919805	-0.41822	-0.402314373307903	-0.31429	26030	PLEKHG3	PLEKHG3	-0.534792304919805	-0.402314373307903	0.132477931611903	13405	16269		none	1
FAM153A	-0.717302667147234	-0.64353	-0.534405181738468	-0.41748	285596	FAM153A	FAM153A	-0.717302667147234	-0.534405181738468	0.182897485408766	14311	1782		none	1
LAYN	0.132839250315372	0.0043119	-0.298410788461415	-0.23312	143903	LAYN	LAYN	0.132839250315372	-0.298410788461415	-0.431250038776787	1000	1212		none	1
SCARF2	-0.186565146873311	-0.37109	-0.40111110399959	-0.31335	91179	SCARF2	SCARF2	-0.186565146873311	-0.40111110399959	-0.21454595712628	4176	10559		none	1
CIC	-0.130811857992431	-0.33057	-0.317803905504957	-0.24827	23152	CIC	CIC	-0.130811857992431	-0.317803905504957	-0.186992047512526	4835	8730		none	1
PRSS55	0.316723734006127	0.2866	0.401482325381942	0.31364	203074	PRSS55	PRSS55	0.316723734006127	0.401482325381942	0.0847585913758147	12319	7846		none	1
PRAF2	-0.0289624256622815	-0.18687	-0.401648734967134	-0.31377	11230	PRAF2	PRAF2	-0.0289624256622815	-0.401648734967134	-0.372686309304853	1526	12238		none	1
FABP7	-0.227642367994233	-0.21584	-0.142933032942697	-0.11166	2173	FABP7	FABP7	-0.227642367994233	-0.142933032942697	0.0847093350515357	12318	6892		none	1
CPM	-0.350964137682465	-0.22407	-0.18969412638168	-0.14819	1368	CPM	CPM	-0.350964137682465	-0.18969412638168	0.161270011300786	13939	13947		none	1
KRT71	-0.0590635700126149	-0.24015	-0.331129473057648	-0.25868	112802	KRT71	KRT71	-0.0590635700126149	-0.331129473057648	-0.272065903045033	3011	11284		none	1
MEI1	0.126757073346549	0.017531	0.223027246369391	0.17423	150365	MEI1	MEI1	0.126757073346549	0.223027246369391	0.0962701730228419	12578	15617		none	1
SPRR2B	-0.165097314831501	-0.12879	-0.0842122106233319	-0.065787	6701	SPRR2B	SPRR2B	-0.165097314831501	-0.0842122106233319	0.0808851042081693	12216	2172		none	1
NPDC1	-0.00189628761939088	0.062241	-0.227750718441382	-0.17792	56654	NPDC1	NPDC1	-0.00189628761939088	-0.227750718441382	-0.225854430821991	3950	7596		none	1
PYDC2	-0.160321679581907	0.16159	-0.061101759461345	-0.047733	152138	PYDC2	PYDC2	-0.160321679581907	-0.061101759461345	0.0992199201205617	12654	16525		none	1
TMEM97	0.20035141466931	0.20763	-0.250139208018382	-0.19541	27346	TMEM97	TMEM97	0.20035141466931	-0.250139208018382	-0.450490622687692	879	8087		none	1
MMRN2	-0.0719251216435394	0.14658	-0.0459917691259017	-0.035929	79812	MMRN2	MMRN2	-0.0719251216435394	-0.0459917691259017	0.0259333525176377	10783	12556		none	1
CRYGA	-0.393753378987205	-0.32813	-0.103500361620829	-0.080855	1418	CRYGA	CRYGA	-0.393753378987205	-0.103500361620829	0.290253017366376	15652	12041		none	1
TECR	0.408542079653992	0.19858	0.248436709954493	0.19408	9524	TECR	TECR	0.408542079653992	0.248436709954493	-0.160105369699498	5530	1449		none	1
FXYD6-FXYD2	0.17213687150838	0.23354	-0.00643352257090008	-0.0050259	100533181	FXYD6-FXYD2	FXYD6-FXYD2	0.17213687150838	-0.00643352257090008	-0.17857039407928	5026	3982		none	1
NCOA1	-0.0781492160749685	0.0012241	0.220287888582382	0.17209	8648	NCOA1	NCOA1	-0.0781492160749685	0.220287888582382	0.298437104657351	15736	15588		none	1
FKBP8	-0.0463000090106325	-0.19538	-0.0929000710440921	-0.072574	23770	FKBP8	FKBP8	-0.0463000090106325	-0.0929000710440921	-0.0466000620334596	8642	2377		none	1
RAB5A	-0.323380338799784	-0.13099	-0.678426277353576	-0.52999	5868	RAB5A	RAB5A	-0.323380338799784	-0.678426277353576	-0.355045938553792	1722	10739		none	1
OR52H1	0.0705555054964859	-0.084732	-0.330387030292945	-0.2581	390067	OR52H1	OR52H1	0.0705555054964859	-0.330387030292945	-0.400942535789431	1251	9849		none	1
RNF207	0.477315732564426	0.44036	0.38633905312946	0.30181	388591	RNF207	RNF207	0.477315732564426	0.38633905312946	-0.0909766794349658	7406	15465		none	1
KDF1	-0.217865831681384	-0.3058	-0.603836380975544	-0.47172	126695	KDF1	KDF1	-0.217865831681384	-0.603836380975544	-0.38597054929416	1390	867		none	1
SBNO2	-0.120145521715624	-0.018724	-0.386940687783616	-0.30228	22904	SBNO2	SBNO2	-0.120145521715624	-0.386940687783616	-0.266795166067992	3114	1772		none	1
MEGF9	-0.0475051811137142	-0.0063284	0.149973438470056	0.11716	1955	MEGF9	MEGF9	-0.0475051811137142	0.149973438470056	0.19747861958377	14542	15667		none	1
LCN12	0.185607767165255	0.021638	0.454810197067351	0.3553	286256	LCN12	LCN12	0.185607767165255	0.454810197067351	0.269202429902096	15435	3678		none	1
AMDHD2	-0.476662461704812	-0.56209	-0.355476475444986	-0.2777	51005	AMDHD2	AMDHD2	-0.476662461704812	-0.355476475444986	0.121185986259826	13178	14748		none	1
PPFIA3	0.0112392998738511	0.001507	-0.169840182794529	-0.13268	8541	PPFIA3	PPFIA3	0.0112392998738511	-0.169840182794529	-0.18107948266838	4962	14118		none	1
KRTAP7-1	0.0461220490178411	-0.13662	0.104305527998413	0.081484	337878	KRTAP7-1	KRTAP7-1	0.0461220490178411	0.104305527998413	0.0581834789805717	11670	5796		none	1
ZNF396	-0.115493782663543	0.026356	-0.115518973892896	-0.090244	252884	ZNF396	ZNF396	-0.115493782663543	-0.115518973892896	-2.51912293532386e-05	10046	12384		none	1
CHI3L1	-0.105238556496666	-0.25416	-0.437426795783437	-0.34172	1116	CHI3L1	CHI3L1	-0.105238556496666	-0.437426795783437	-0.332188239286771	2048	16709		none	1
PCDH9	-0.200632996936385	-0.25135	-0.391062525201452	-0.3055	5101	PCDH9	PCDH9	-0.200632996936385	-0.391062525201452	-0.190429528265067	4760	15748		none	1
ATAD5	-0.290367633807893	-0.54254	-0.568787962186622	-0.44434	79915	ATAD5	ATAD5	-0.290367633807893	-0.568787962186622	-0.278420328378729	2905	13009		none	1
TBCEL	0.0180190124346729	0.12196	-0.0996358190231757	-0.077836	219899	TBCEL	TBCEL	0.0180190124346729	-0.0996358190231757	-0.117654831457849	6662	12330		none	1
PEBP1	-0.133560100919085	-0.31505	-0.147285283632337	-0.11506	5037	PEBP1	PEBP1	-0.133560100919085	-0.147285283632337	-0.0137251827132527	9664	3645		none	1
TFR2	-0.0167755451432691	0.10862	0.148642161788519	0.11612	7036	TFR2	TFR2	-0.0167755451432691	0.148642161788519	0.165417706931788	14020	3507		none	1
PDE9A	-0.129189944134078	0.063748	-0.261723875295217	-0.20446	5152	PDE9A	PDE9A	-0.129189944134078	-0.261723875295217	-0.132533931161139	6246	6797		none	1
METTL21A	0.332773923229411	0.41094	0.236506422769952	0.18476	151194	METTL21A	METTL21A	0.332773923229411	0.236506422769952	-0.0962675004594591	7257	4558		none	1
APBB3	0.100095737970806	0.18337	-0.326534008358881	-0.25509	10307	APBB3	APBB3	0.100095737970806	-0.326534008358881	-0.426629746329687	1030	1889		none	1
IL11	0.261499819787349	-0.054418	0.198680243982053	0.15521	3589	IL11	IL11	0.261499819787349	0.198680243982053	-0.0628195758052957	8181	2489		none	1
ALDH4A1	-0.144361596684087	-0.32886	-0.536453299710063	-0.41908	8659	ALDH4A1	ALDH4A1	-0.144361596684087	-0.536453299710063	-0.392091703025976	1324	2753		none	1
STXBP4	-0.170841593079834	0.1869	-0.361518423461191	-0.28242	252983	STXBP4	STXBP4	-0.170841593079834	-0.361518423461191	-0.190676830381357	4749	8454		none	1
GCC2	-0.144294016939989	-0.25866	0.130337107417387	0.10182	9648	GCC2	GCC2	-0.144294016939989	0.130337107417387	0.274631124357376	15498	7792		none	1
KCNJ13	-0.204090827176068	-0.074847	-0.221452755678727	-0.173	3769	KCNJ13	KCNJ13	-0.204090827176068	-0.221452755678727	-0.0173619285026593	9538	3261		none	1
NUCB2	0.089471075869526	-0.083364	-0.179440735786381	-0.14018	4925	NUCB2	NUCB2	0.089471075869526	-0.179440735786381	-0.268911811655907	3064	5402		none	1
CTAGE6	-0.134269688232114	-0.23198	0.0823458631217158	0.064329	340307	CTAGE6	CTAGE6	-0.134269688232114	0.0823458631217158	0.21661555135383	14799	6998		none	1
RBP2	-0.124008830419895	-0.15443	-0.292663257403626	-0.22863	5948	RBP2	RBP2	-0.124008830419895	-0.292663257403626	-0.168654426983731	5290	357		none	1
LRRC4	0.151525049558479	0.010214	0.0301303755096294	0.023538	64101	LRRC4	LRRC4	0.151525049558479	0.0301303755096294	-0.12139467404885	6549	1050		none	1
CHST15	-0.164545413588034	-0.54138	-0.170403415236718	-0.13312	51363	CHST15	CHST15	-0.164545413588034	-0.170403415236718	-0.00585800164868375	9878	15229		none	1
FGF4	-0.100209497206704	-0.34206	0.298295581825513	0.23303	2249	FGF4	FGF4	-0.100209497206704	0.298295581825513	0.398505079032217	16361	12177		none	1
AFM	-0.0798465939808975	0.044673	-0.132999660780461	-0.1039	173	AFM	AFM	-0.0798465939808975	-0.132999660780461	-0.0531530667995635	8459	16286		none	1
YY2	-0.522965849702649	-0.32457	-0.0832316741444307	-0.065021	404281	YY2	YY2	-0.522965849702649	-0.0832316741444307	0.439734175558218	16521	678		none	1
GPR37	0.05458641196612	-0.13943	-0.111289610281552	-0.08694	2861	GPR37	GPR37	0.05458641196612	-0.111289610281552	-0.165876022247672	5362	13426		none	1
INTU	0.159071454316093	0.10577	0.275612675290097	0.21531	27152	INTU	INTU	0.159071454316093	0.275612675290097	0.116541220974004	13077	8590		none	1
SLC6A19	-0.426067759956749	-0.3258	-0.183140148872575	-0.14307	340024	SLC6A19	SLC6A19	-0.426067759956749	-0.183140148872575	0.242927611084174	15149	7736		none	1
MAPKAPK5	-0.275792935664084	-0.1528	-0.166281577818882	-0.1299	8550	MAPKAPK5	MAPKAPK5	-0.275792935664084	-0.166281577818882	0.109511357845201	12912	2049		none	1
ARSI	-0.23576320057668	-0.064048	-0.282166652799201	-0.22043	340075	ARSI	ARSI	-0.23576320057668	-0.282166652799201	-0.0464034522225207	8648	7825		none	1
ZDHHC20	0.267266624617048	0.41228	0.140347284003559	0.10964	253832	ZDHHC20	ZDHHC20	0.267266624617048	0.140347284003559	-0.12691934061349	6401	7698		none	1
ENOSF1	-0.0706850333393404	-0.27531	-0.185751499286359	-0.14511	55556	ENOSF1	ENOSF1	-0.0706850333393404	-0.185751499286359	-0.115066465947018	6732	16128		none	1
IFT22	-0.000196882321138944	-0.026104	0.174333241594716	0.13619	64792	IFT22	IFT22	-0.000196882321138944	0.174333241594716	0.174530123915855	14168	2263		none	1
LYSMD1	-0.461344386375924	-0.38904	-0.725827407658681	-0.56702	388695	LYSMD1	LYSMD1	-0.461344386375924	-0.725827407658681	-0.264483021282757	3160	7248		none	1
TBX3	0.153383492521175	-0.3101	-0.167536050076484	-0.13088	6926	TBX3	TBX3	0.153383492521175	-0.167536050076484	-0.320919542597659	2213	1359		none	1
C1QTNF9B	-0.341683186159668	-0.12852	-0.401597532017844	-0.31373	387911	C1QTNF9B	C1QTNF9B	-0.341683186159668	-0.401597532017844	-0.0599143458581758	8261	15184		none	1
C1orf122	0.0739198504234997	0.1823	0.119729136398257	0.093533	127687	C1orf122	C1orf122	0.0739198504234997	0.119729136398257	0.0458092859747568	11354	14698		none	1
GOLGA6L6	-0.0664297621193008	-0.37208	-0.335532926696578	-0.26212	727832	GOLGA6L6	GOLGA6L6	-0.0664297621193008	-0.335532926696578	-0.269103164577277	3061	12312		none	1
GABBR2	-0.202288700666787	-0.11474	-0.0422245121318988	-0.032986	9568	GABBR2	GABBR2	-0.202288700666787	-0.0422245121318988	0.160064188534888	13914	505		none	1
HPN	-0.298623625878537	0.069922	-0.276790343123764	-0.21623	3249	HPN	HPN	-0.298623625878537	-0.276790343123764	0.0218332827547727	10663	14887		none	1
ECM2	-0.252669399891872	-0.3164	-0.195467258914113	-0.1527	1842	ECM2	ECM2	-0.252669399891872	-0.195467258914113	0.057202140977759	11642	10656		none	1
CCDC183	-0.234006127230132	-0.42189	-0.390473691284618	-0.30504	84960	CCDC183	CCDC183	-0.234006127230132	-0.390473691284618	-0.156467564054486	5629	15133		none	1
PAX2	0.234591818345648	0.19782	0.0852593109363099	0.066605	5076	PAX2	PAX2	0.234591818345648	0.0852593109363099	-0.149332507409338	5797	3919		none	1
NCKAP5L	-0.191791313750225	0.13499	-0.481832553555085	-0.37641	57701	NCKAP5L	NCKAP5L	-0.191791313750225	-0.481832553555085	-0.29004123980486	2684	5767		none	1
PON3	-0.121643539376464	0.0016461	0.198667443244731	0.1552	5446	PON3	PON3	-0.121643539376464	0.198667443244731	0.320310982621195	15927	13686		none	1
FOCAD	-0.403113173544783	-0.31969	-0.45309489826614	-0.35396	54914	FOCAD	FOCAD	-0.403113173544783	-0.45309489826614	-0.0499817247213572	8560	13021		none	1
CCS	-0.677205352315733	-0.63444	-0.555052771039612	-0.43361	9973	CCS	CCS	-0.677205352315733	-0.555052771039612	0.122152581276121	13195	2274		none	1
KHDC1	0.0704169670210849	0.065609	-0.0761093438982085	-0.059457	80759	KHDC1	KHDC1	0.0704169670210849	-0.0761093438982085	-0.146526310919293	5874	16711		none	1
GPR158	-0.100832357181474	-0.065382	-0.335110502364936	-0.26179	57512	GPR158	GPR158	-0.100832357181474	-0.335110502364936	-0.234278145183462	3789	3947		none	1
TMEM235	-0.304210218057308	-0.10276	-0.433560973112051	-0.3387	283999	TMEM235	TMEM235	-0.304210218057308	-0.433560973112051	-0.129350755054744	6339	6191		none	1
PTPRK	-0.206546224544963	0.05499	-0.213234682317701	-0.16658	5796	PTPRK	PTPRK	-0.206546224544963	-0.213234682317701	-0.00668845777273844	9852	2893		none	1
LCP2	-0.391669670210849	-0.0047292	0.0223296061853163	0.017444	3937	LCP2	LCP2	-0.391669670210849	0.0223296061853163	0.413999276396165	16428	5515		none	1
ISG20	0.269417913137502	-0.024717	0.141588955523838	0.11061	3669	ISG20	ISG20	0.269417913137502	0.141588955523838	-0.127828957613664	6377	1632		none	1
C9orf163	-0.57122905027933	-0.65443	-0.650008640497693	-0.50779	158055	C9orf163	C9orf163	-0.57122905027933	-0.650008640497693	-0.0787795902183629	7747	9511		none	1
TEKT3	-0.0163013606055145	-0.16324	0.144673933218553	0.11302	64518	TEKT3	TEKT3	-0.0163013606055145	0.144673933218553	0.160975293824068	13933	6933		none	1
KDM4C	0.272909533249234	0.017606	0.0447833795226605	0.034985	23081	KDM4C	KDM4C	0.272909533249234	0.0447833795226605	-0.228126153726574	3914	574		none	1
SERAC1	-0.185179762119301	-0.080045	-0.188951683616976	-0.14761	84947	SERAC1	SERAC1	-0.185179762119301	-0.188951683616976	-0.00377192149767552	9942	13109		none	1
TNS1	0.0507512614885565	0.19325	0.130874738384931	0.10224	7145	TNS1	TNS1	0.0507512614885565	0.130874738384931	0.0801234768963745	12202	6468		none	1
CPLX3	-0.327468913317715	-0.5054	-0.267817026260713	-0.20922	594855	CPLX3	CPLX3	-0.327468913317715	-0.267817026260713	0.0596518870570024	11721	2199		none	1
DYRK4	-0.10251847179672	-0.17604	0.178736695233645	0.13963	8798	DYRK4	DYRK4	-0.10251847179672	0.178736695233645	0.281255167030366	15553	7295		none	1
CLEC11A	0.0999414308884484	-0.017476	0.13019629930684	0.10171	6320	CLEC11A	CLEC11A	0.0999414308884484	0.13019629930684	0.0302548684183917	10907	6832		none	1
CACNG7	-0.162304018742116	-0.17858	-0.199013063152438	-0.15547	59284	CACNG7	CACNG7	-0.162304018742116	-0.199013063152438	-0.0367090444103219	8945	6259		none	1
MYCBP2	-0.257512614885565	-0.040922	-0.154786515703305	-0.12092	23077	MYCBP2	MYCBP2	-0.257512614885565	-0.154786515703305	0.10272609918226	12738	1729		none	1
BIRC6	-0.703268606956208	-0.37613	-1.1003513802395	-0.8596	57448	BIRC6	BIRC6	-0.703268606956208	-1.1003513802395	-0.397082773283293	1282	11616		none	1
PAFAH1B2	-0.176687240944314	0.11566	-0.382422027508785	-0.29875	5049	PAFAH1B2	PAFAH1B2	-0.176687240944314	-0.382422027508785	-0.20573478656447	4411	7950		none	1
TMED7-TICAM2	-0.166651648945756	-0.028602	-0.427032597077592	-0.3336	100302736	TMED7-TICAM2	TMED7-TICAM2	-0.166651648945756	-0.427032597077592	-0.260380948131836	3242	1529		none	1
MGEA5	0.141421877815823	0.097226	-0.318111123200696	-0.24851	10724	MGEA5	MGEA5	0.141421877815823	-0.318111123200696	-0.459533001016519	822	8562		none	1
TCN2	-0.305629392683366	0.13022	-0.184599432927337	-0.14421	6948	TCN2	TCN2	-0.305629392683366	-0.184599432927337	0.12102995975603	13174	5795		none	1
PSTPIP2	-0.250810956929176	-0.0095436	-0.342701339597161	-0.26772	9050	PSTPIP2	PSTPIP2	-0.250810956929176	-0.342701339597161	-0.0918903826679844	7379	5650		none	1
TAB1	-0.168791674175527	-0.061409	-0.0796513079153359	-0.062224	10454	TAB1	TAB1	-0.168791674175527	-0.0796513079153359	0.0891403662601912	12412	737		none	1
FAH	-0.361303838529465	-0.32304	-0.703080497436652	-0.54925	2184	FAH	FAH	-0.361303838529465	-0.703080497436652	-0.341776658907188	1901	13757		none	1
PDXP	-0.305325283834925	-0.56683	-0.336710594530245	-0.26304	57026	PDXP	PDXP	-0.305325283834925	-0.336710594530245	-0.0313853106953197	9130	7796		none	1
FBLN5	-0.0856122724815282	-0.15827	-0.331052668633713	-0.25862	10516	FBLN5	FBLN5	-0.0856122724815282	-0.331052668633713	-0.245440396152185	3533	9188		none	1
HPS4	-0.268494323301496	-0.77275	-0.444940828591727	-0.34759	89781	HPS4	HPS4	-0.268494323301496	-0.444940828591727	-0.176446505290231	5084	10562		none	1
UGT3A2	0.227923950261308	0.094591	0.129556262440717	0.10121	167127	UGT3A2	UGT3A2	0.227923950261308	0.129556262440717	-0.0983676878205918	7214	11623		none	1
OR6B1	-0.200892052622094	-0.13573	-0.397974923355585	-0.3109	135946	OR6B1	OR6B1	-0.200892052622094	-0.397974923355585	-0.197082870733491	4590	11330		none	1
DBNDD2	0.331771490358623	0.11856	0.267343398979781	0.20885	55861	DBNDD2	DBNDD2	0.331771490358623	0.267343398979781	-0.064428091378842	8132	15358		none	1
ZDHHC6	0.0595264912596864	-0.082197	-0.0301431762469518	-0.023548	64429	ZDHHC6	ZDHHC6	0.0595264912596864	-0.0301431762469518	-0.0896696675066383	7440	13236		none	1
LRRC69	-0.418093350153181	-0.2314	-0.370850160969272	-0.28971	100130742	LRRC69	LRRC69	-0.418093350153181	-0.370850160969272	0.0472431891839089	11386	3858		none	1
GCNT7	0.00604512074247612	0.011448	-0.277212767455405	-0.21656	140687	GCNT7	GCNT7	0.00604512074247612	-0.277212767455405	-0.283257888197882	2810	7176		none	1
SMYD5	-0.246080374842314	-0.41121	-0.00449728304350331	-0.0035133	10322	SMYD5	SMYD5	-0.246080374842314	-0.00449728304350331	0.241583091798811	15123	10663		none	1
ZFAND1	0.0124785997477023	-0.18279	-0.25940694183985	-0.20265	79752	ZFAND1	ZFAND1	0.0124785997477023	-0.25940694183985	-0.271885541587552	3015	4389		none	1
ZNF286B	0.0161470535231573	-0.36244	-0.121381711586587	-0.094824	729288	ZNF286B	ZNF286B	0.0161470535231573	-0.121381711586587	-0.137528765109745	6118	15166		none	1
TAAR5	0.196735898360065	0.092068	0.212505040290321	0.16601	9038	TAAR5	TAAR5	0.196735898360065	0.212505040290321	0.0157691419302558	10492	13711		none	1
DAZ3	0.0863950711839971	0.22758	0.195531262600726	0.15275	57054	DAZ3	DAZ3	0.0863950711839971	0.195531262600726	0.109136191416729	12900	16733		none	1
SLC25A48	-0.712673454676518	-0.29275	-0.293162486159203	-0.22902	153328	SLC25A48	SLC25A48	-0.712673454676518	-0.293162486159203	0.419510968517316	16452	7201		none	1
LOC650293	-0.235368985402775	-0.16997	-0.602684314616522	-0.47082	650293	LOC650293	LOC650293	-0.235368985402775	-0.602684314616522	-0.367315329213747	1566	33		none	1
VOPP1	-0.365471256082177	-0.19591	-0.0177392617814786	-0.013858	81552	VOPP1	VOPP1	-0.365471256082177	-0.0177392617814786	0.347731994300698	16104	10579		none	1
IRF5	-0.234895927194089	-0.29705	-0.0341421265864914	-0.026672	3663	IRF5	IRF5	-0.234895927194089	-0.0341421265864914	0.200753800607598	14593	4384		none	1
PPM1L	-0.298702468913318	-0.24785	-0.540421528280029	-0.42218	151742	PPM1L	PPM1L	-0.298702468913318	-0.540421528280029	-0.241719059366711	3613	3488		none	1
RNASEH1	-0.472326094791854	-0.2571	-0.413950243534028	-0.32338	246243	RNASEH1	RNASEH1	-0.472326094791854	-0.413950243534028	0.0583758512578268	11680	1276		none	1
TNNI3	-0.020159037664444	-0.0063982	-0.0440614179376732	-0.034421	7137	TNNI3	TNNI3	-0.020159037664444	-0.0440614179376732	-0.0239023802732292	9362	12368		none	1
GBP1	0.215737069742296	0.2913	0.163260603810779	0.12754	2633	GBP1	GBP1	0.215737069742296	0.163260603810779	-0.0524764659315164	8480	10380		none	1
TRIM2	-0.166167327446387	-0.094899	-0.070089157135451	-0.054754	23321	TRIM2	TRIM2	-0.166167327446387	-0.070089157135451	0.0960781703109357	12573	11760		none	1
CSF3	-0.475930347810416	-0.75582	-0.718044559366619	-0.56094	1440	CSF3	CSF3	-0.475930347810416	-0.718044559366619	-0.242114211556203	3606	4817		none	1
PRICKLE3	0.07173251937286	-0.11219	-0.151701538008589	-0.11851	4007	PRICKLE3	PRICKLE3	0.07173251937286	-0.151701538008589	-0.223434057381449	3998	7750		none	1
CDC14B	-0.318019012434673	-0.23223	-0.563347648824572	-0.44009	8555	CDC14B	CDC14B	-0.318019012434673	-0.563347648824572	-0.245328636389899	3539	9450		none	1
TMEM37	-0.426180392863579	-0.019161	-0.434713039471074	-0.3396	140738	TMEM37	TMEM37	-0.426180392863579	-0.434713039471074	-0.00853264660749448	9807	10261		none	1
TAZ	-0.680640655974049	-0.28805	-0.58131988402532	-0.45413	6901	TAZ	TAZ	-0.680640655974049	-0.58131988402532	0.0993207719487296	12660	5407		none	1
ARHGEF35	-0.566712470715444	-0.12648	-0.347437612406475	-0.27142	445328	ARHGEF35	ARHGEF35	-0.566712470715444	-0.347437612406475	0.21927485830897	14833	8985		none	1
LRFN1	-0.0759100738871869	-0.22745	-0.0367957194334394	-0.028745	57622	LRFN1	LRFN1	-0.0759100738871869	-0.0367957194334394	0.0391143544537475	11149	28		none	1
C9orf66	0.0654746350693819	0.17086	-0.0756907597877638	-0.05913	157983	C9orf66	C9orf66	0.0654746350693819	-0.0756907597877638	-0.141165394857146	6024	14249		none	1
OXSR1	-0.198583078032078	-0.27661	-0.231386127840964	-0.18076	9943	OXSR1	OXSR1	-0.198583078032078	-0.231386127840964	-0.0328030498088858	9077	15335		none	1
OR5L2	-0.0806868354658497	0.2103	0.16533432325702	0.12916	26338	OR5L2	OR5L2	-0.0806868354658497	0.16533432325702	0.246021158722869	15187	11912		none	1
CAT	-0.388279419715264	-0.45793	-0.986924046825097	-0.77099	847	CAT	CAT	-0.388279419715264	-0.986924046825097	-0.598644627109833	235	8333		bottom	82
GRHL2	0.0864885564966661	0.059863	0.0258306078430118	0.020179	79977	GRHL2	GRHL2	0.0864885564966661	0.0258306078430118	-0.0606579486536543	8239	7581		none	1
ARSF	0.0608285276626419	-0.19275	0.216831689505316	0.16939	416	ARSF	ARSF	0.0608285276626419	0.216831689505316	0.156003161842674	13819	11461		none	1
TOP2B	-0.456748963777257	-0.3168	-0.473742487567284	-0.37009	7155	TOP2B	TOP2B	-0.456748963777257	-0.473742487567284	-0.0169935237900267	9554	7812		none	1
MEST	-0.134033159127771	0.11888	0.0632305220780717	0.049396	4232	MEST	MEST	-0.134033159127771	0.0632305220780717	0.197263681205842	14538	5556		none	1
PCBP4	-0.378153721391242	-0.36856	-0.615894675533311	-0.48114	57060	PCBP4	PCBP4	-0.378153721391242	-0.615894675533311	-0.237740954142069	3712	11922		none	1
LUC7L	-0.417552712200396	-0.32375	-0.872101433042543	-0.68129	55692	LUC7L	LUC7L	-0.417552712200396	-0.872101433042543	-0.454548720842147	855	15326		none	1
HES2	0.173161830960533	-0.25791	0.240321042492048	0.18774	54626	HES2	HES2	0.173161830960533	0.240321042492048	0.0671592115315141	11912	7290		none	1
IPP	0.453482609479185	0.025685	0.195057635319794	0.15238	3652	IPP	IPP	0.453482609479185	0.195057635319794	-0.258424974159391	3280	3462		none	1
CCDC37	-0.115561362407641	0.10938	0.135022177277411	0.10548	348807	CCDC37	CCDC37	-0.115561362407641	0.135022177277411	0.250583539685052	15251	14818		none	1
STXBP5	0.413610560461344	0.30969	0.0999686381935599	0.078096	134957	STXBP5	STXBP5	0.413610560461344	0.0999686381935599	-0.313641922267784	2313	329		none	1
CD300LG	-0.566250675797441	-0.20481	-0.202840483611856	-0.15846	146894	CD300LG	CD300LG	-0.566250675797441	-0.202840483611856	0.363410192185585	16186	6747		none	1
ADGRE1	-0.0975840241484952	0.0019758	-0.0614627402538386	-0.048015	2015	ADGRE1	ADGRE1	-0.0975840241484952	-0.0614627402538386	0.0361212838946566	11065	13928		none	1
NLRP5	-0.133301045233375	-0.16714	-0.516612156860235	-0.40358	126206	NLRP5	NLRP5	-0.133301045233375	-0.516612156860235	-0.38331111162686	1419	5491		none	1
KPTN	0.152313479906289	0.17143	0.445977688314847	0.3484	11133	KPTN	KPTN	0.152313479906289	0.445977688314847	0.293664208408558	15690	15172		none	1
CCL15	-0.0252714453054604	0.14193	-0.0510659814005287	-0.039893	6359	CCL15	CCL15	-0.0252714453054604	-0.0510659814005287	-0.0257945360950682	9315	15151		none	1
TRIM28	0.0177329248513246	-0.32165	-0.382230016448947	-0.2986	10155	TRIM28	TRIM28	0.0177329248513246	-0.382230016448947	-0.399962941300272	1261	2898		none	1
PCDHA11	-0.0980075238781763	-0.22356	-0.336556985682375	-0.26292	56138	PCDHA11	PCDHA11	-0.0980075238781763	-0.336556985682375	-0.238549461804199	3686	1155		none	1
CCDC173	0.269316543521355	0.22713	-0.0417457645560384	-0.032612	129881	CCDC173	CCDC173	0.269316543521355	-0.0417457645560384	-0.311062308077394	2353	15124		none	1
CCDC58	-0.207661290322581	-0.2908	-0.54830678247067	-0.42834	131076	CCDC58	CCDC58	-0.207661290322581	-0.54830678247067	-0.34064549214809	1919	13625		none	1
C19orf33	-0.0848576320057668	0.037101	0.269570727273891	0.21059	64073	C19orf33	C19orf33	-0.0848576320057668	0.269570727273891	0.354428359279658	16136	923		none	1
ALG1L2	-0.511544872950081	-0.39412	-0.0978245146920463	-0.076421	644974	ALG1L2	ALG1L2	-0.511544872950081	-0.0978245146920463	0.413720358258035	16425	13385		none	1
ORM1	0.155760046855289	-0.16948	0.588961924206834	0.4601	5004	ORM1	ORM1	0.155760046855289	0.588961924206834	0.433201877351545	16502	6705		none	1
IST1	-0.952761758875473	-0.53472	-0.943529547301925	-0.73709	9798	IST1	IST1	-0.952761758875473	-0.943529547301925	0.00923221157354848	10306	12498		none	1
ECSIT	-0.208427194089025	-0.23572	-0.370286928527083	-0.28927	51295	ECSIT	ECSIT	-0.208427194089025	-0.370286928527083	-0.161859734438058	5475	4246		none	1
ZNF114	-0.181913407821229	-0.017265	-0.203621328588527	-0.15907	163071	ZNF114	ZNF114	-0.181913407821229	-0.203621328588527	-0.0217079207672976	9422	9780		none	1
RASA4	-0.482823481708416	-0.20988	0.332217535730058	0.25953	10156	RASA4	RASA4	-0.482823481708416	0.332217535730058	0.815041017438474	16819	9199		top	59
RUNX1T1	0.191780050459542	-0.066871	-0.120881202757279	-0.094433	862	RUNX1T1	RUNX1T1	0.191780050459542	-0.120881202757279	-0.312661253216821	2329	3086		none	1
SPNS1	-0.468924581005587	-0.4032	-0.403901664735889	-0.31553	83985	SPNS1	SPNS1	-0.468924581005587	-0.403901664735889	0.0650229162696979	11847	2853		none	1
ELAVL3	-0.241789061092089	-0.41782	-0.0157897094872665	-0.012335	1995	ELAVL3	ELAVL3	-0.241789061092089	-0.0157897094872665	0.225999351604822	14934	4636		none	1
JRKL	-0.330611371418274	-0.42678	-0.221183940194955	-0.17279	8690	JRKL	JRKL	-0.330611371418274	-0.221183940194955	0.109427431223318	12903	6720		none	1
XKR5	-0.312849162011173	-0.098007	-0.160854065194155	-0.12566	389610	XKR5	XKR5	-0.312849162011173	-0.160854065194155	0.151995096817018	13730	15270		none	1
PYCR1	-0.200036042530186	-0.10621	-0.218764600841008	-0.1709	5831	PYCR1	PYCR1	-0.200036042530186	-0.218764600841008	-0.0187285583108228	9500	3134		none	1
HBE1	0.424738691656154	0.30981	0.257256417969675	0.20097	3046	HBE1	HBE1	0.424738691656154	0.257256417969675	-0.167482273686479	5319	4870		none	1
DHX57	0.160817264371959	0.27514	-0.0550892531409809	-0.043036	90957	DHX57	DHX57	0.160817264371959	-0.0550892531409809	-0.21590651751294	4155	3529		none	1
BANK1	-0.0744886466029915	-0.1342	-0.499164751889709	-0.38995	55024	BANK1	BANK1	-0.0744886466029915	-0.499164751889709	-0.424676105286717	1040	11339		none	1
CNFN	-0.0604061542620292	0.30216	-0.142113785754059	-0.11102	84518	CNFN	CNFN	-0.0604061542620292	-0.142113785754059	-0.0817076314920302	7683	10461		none	1
HACL1	-0.261409713461885	0.1021	-0.215231597340007	-0.16814	26061	HACL1	HACL1	-0.261409713461885	-0.215231597340007	0.0461781161218782	11362	696		none	1
ADH6	-0.403834024148495	-0.46947	-0.412081335884947	-0.32192	130	ADH6	ADH6	-0.403834024148495	-0.412081335884947	-0.00824731173645166	9817	1189		none	1
ADAM11	-0.912698233916021	-0.47386	-0.453453318911169	-0.35424	4185	ADAM11	ADAM11	-0.912698233916021	-0.453453318911169	0.459244915004852	16572	8502		none	1
C1orf141	-0.17018832222022	-0.41975	-0.11957168732919	-0.09341	400757	C1orf141	C1orf141	-0.17018832222022	-0.11957168732919	0.0506166348910297	11470	10311		none	1
SLC7A6	-0.139968913317715	-0.30165	-0.0980830895859601	-0.076623	9057	SLC7A6	SLC7A6	-0.139968913317715	-0.0980830895859601	0.0418858237317548	11242	3683		none	1
MAGEH1	-0.241214633267255	-0.33615	-0.13553420677031	-0.10588	28986	MAGEH1	MAGEH1	-0.241214633267255	-0.13553420677031	0.105680426496945	12821	3520		none	1
TCF4	-0.146997206703911	-0.13746	-0.311569946428914	-0.2434	6925	TCF4	TCF4	-0.146997206703911	-0.311569946428914	-0.164572739725004	5407	4977		none	1
OR4S2	-0.0643708325824473	0.027984	-0.0614192177469422	-0.047981	219431	OR4S2	OR4S2	-0.0643708325824473	-0.0614192177469422	0.00295161483550507	10135	13673		none	1
EGLN1	-0.0254246260587493	-0.12364	-0.291780006528376	-0.22794	54583	EGLN1	EGLN1	-0.0254246260587493	-0.291780006528376	-0.266355380469627	3129	16748		none	1
IFIT5	0.00282291854388178	-0.24162	-0.159445984088684	-0.12456	24138	IFIT5	IFIT5	0.00282291854388178	-0.159445984088684	-0.162268902632565	5466	11474		none	1
NUTM2F	-0.404216976031717	-0.50884	-0.59510627812162	-0.4649	54754	NUTM2F	NUTM2F	-0.404216976031717	-0.59510627812162	-0.190889302089902	4746	12743		none	1
VPS26B	-0.182003514146693	-0.085686	0.0815368565229357	0.063697	112936	VPS26B	VPS26B	-0.182003514146693	0.0815368565229357	0.263540370669629	15382	4816		none	1
TFAP2E	-0.170109479185439	0.13816	-0.05165353524363	-0.040352	339488	TFAP2E	TFAP2E	-0.170109479185439	-0.05165353524363	0.118455943941809	13128	15897		none	1
SAT1	0.0349229590917282	0.050404	0.237005651525528	0.18515	6303	SAT1	SAT1	0.0349229590917282	0.237005651525528	0.2020826924338	14606	6827		none	1
CNOT4	-1.03800234276446	-0.62094	-1.24854551622173	-0.97537	4850	CNOT4	CNOT4	-1.03800234276446	-1.24854551622173	-0.210543173457272	4281	4315		none	1
NUDT9	0.288058659217877	0.41807	0.331628701813224	0.25907	53343	NUDT9	NUDT9	0.288058659217877	0.331628701813224	0.0435700425953474	11299	14349		none	1
LRRTM1	-0.251024959452154	-0.29003	-0.147784512387914	-0.11545	347730	LRRTM1	LRRTM1	-0.251024959452154	-0.147784512387914	0.10324044706424	12755	915		none	1
KRT83	-0.293814200756893	-0.22979	0.0504733072624983	0.03943	3889	KRT83	KRT83	-0.293814200756893	0.0504733072624983	0.344287508019391	16085	3745		none	1
PACS1	-0.230874932420256	-0.2371	-0.447142555411192	-0.34931	55690	PACS1	PACS1	-0.230874932420256	-0.447142555411192	-0.216267622990936	4140	905		none	1
MTCH1	-0.186204721571454	-0.13856	-0.30475995417336	-0.23808	23787	MTCH1	MTCH1	-0.186204721571454	-0.30475995417336	-0.118555232601906	6631	6637		none	1
HNRNPD	-0.305032438277167	-0.32716	-0.317202270850801	-0.2478	3184	HNRNPD	HNRNPD	-0.305032438277167	-0.317202270850801	-0.0121698325736339	9704	149		none	1
USP45	-0.344769327806812	-0.36238	-0.471630365909076	-0.36844	85015	USP45	USP45	-0.344769327806812	-0.471630365909076	-0.126861038102264	6403	16801		none	1
MAP1S	0.0482023788069923	0.40636	0.391753765016865	0.30604	55201	MAP1S	MAP1S	0.0482023788069923	0.391753765016865	0.343551386209873	16080	16610		none	1
RIMBP3	-0.178376734546765	-0.38022	-0.446169699374684	-0.34855	85376	RIMBP3	RIMBP3	-0.178376734546765	-0.446169699374684	-0.267792964827919	3092	2182		none	1
CDHR5	-0.149801766083979	0.28266	-0.0716252456141474	-0.055954	53841	CDHR5	CDHR5	-0.149801766083979	-0.0716252456141474	0.0781765204698317	12162	15845		none	1
OR2A25	0.0322479275545143	0.015102	-0.121310027457582	-0.094768	392138	OR2A25	OR2A25	0.0322479275545143	-0.121310027457582	-0.153557955012096	5691	16478		none	1
AKAP6	0.195992521174987	0.2805	0.0227277091160451	0.017755	9472	AKAP6	AKAP6	0.195992521174987	0.0227277091160451	-0.173264812058941	5166	11159		none	1
CDC25A	0.419174626058749	0.25923	-0.358292637655929	-0.2799	993	CDC25A	CDC25A	0.419174626058749	-0.358292637655929	-0.777467263714678	52	8074		bottom	489
TMEM19	0.291978284375563	0.29868	0.397706107871813	0.31069	55266	TMEM19	TMEM19	0.291978284375563	0.397706107871813	0.10572782349625	12824	15360		none	1
TYR	-0.328561452513967	0.10854	-0.151471124736785	-0.11833	7299	TYR	TYR	-0.328561452513967	-0.151471124736785	0.177090327777182	14200	6552		none	1
RAB19	-0.340342854568391	-0.31366	0.0401981554137518	0.031403	401409	RAB19	RAB19	-0.340342854568391	0.0401981554137518	0.380541009982143	16278	4174		none	1
ARL10	-0.240865471256082	-0.20463	-0.0828194904026472	-0.064699	285598	ARL10	ARL10	-0.240865471256082	-0.0828194904026472	0.158045980853435	13867	8792		none	1
NUBPL	0.0665863218597946	-0.12747	-0.222732829410974	-0.174	80224	NUBPL	NUBPL	0.0665863218597946	-0.222732829410974	-0.289319151270769	2701	12214		none	1
DMXL2	-0.315766354298072	-0.50474	-0.540651941551833	-0.42236	23312	DMXL2	DMXL2	-0.315766354298072	-0.540651941551833	-0.224885587253762	3972	15509		none	1
MTFR1	-0.117836547125608	-0.13452	-0.210239309784244	-0.16424	9650	MTFR1	MTFR1	-0.117836547125608	-0.210239309784244	-0.0924027626586353	7366	15625		none	1
OTOR	-0.199180032438277	-0.095638	-0.0564691726243432	-0.044114	56914	OTOR	OTOR	-0.199180032438277	-0.0564691726243432	0.142710859813934	13585	7980		none	1
MAPK9	0.361224995494684	0.084139	0.215205995865362	0.16812	5601	MAPK9	MAPK9	0.361224995494684	0.215205995865362	-0.146018999629322	5887	9175		none	1
BCR	0.115077040908272	0.033383	-0.0210303313470856	-0.016429	613	BCR	BCR	0.115077040908272	-0.0210303313470856	-0.136107372255357	6150	1281		none	1
RAP1A	0.181248873670932	0.091781	0.107629879481058	0.084081	5906	RAP1A	RAP1A	0.181248873670932	0.107629879481058	-0.0736189941898736	7886	6628		none	1
NFE2L2	-0.545942962695981	-0.29359	0.206130273103731	0.16103	4780	NFE2L2	NFE2L2	-0.545942962695981	0.206130273103731	0.752073235799712	16816	15948		top	83
TCF7L2	0.0190766354298072	-0.21389	0.0906458612016052	0.070813	6934	TCF7L2	TCF7L2	0.0190766354298072	0.0906458612016052	0.071569225771798	12007	10385		none	1
CCNJL	0.328122184177329	0.061142	0.0196056092830947	0.015316	79616	CCNJL	CCNJL	0.328122184177329	0.0196056092830947	-0.308516574894235	2390	14926		none	1
ZNF614	-0.125765903766444	0.003681	-0.641713762712732	-0.50131	80110	ZNF614	ZNF614	-0.125765903766444	-0.641713762712732	-0.515947858946288	525	16085		bottom	255
FAM133A	0.442658587132817	0.47641	0.577607670201804	0.45123	286499	FAM133A	FAM133A	0.442658587132817	0.577607670201804	0.134949083068987	13446	12571		none	1
PHF10	0.071856415570373	-0.040725	-0.332703963748312	-0.25991	55274	PHF10	PHF10	0.071856415570373	-0.332703963748312	-0.404560379318685	1214	13065		none	1
RAB38	-0.423589836006488	-0.36123	-0.229594024615818	-0.17936	23682	RAB38	RAB38	-0.423589836006488	-0.229594024615818	0.19399581139067	14487	15031		none	1
NPR2	0.0998299243106866	0.24292	-0.023079729392413	-0.01803	4882	NPR2	NPR2	0.0998299243106866	-0.023079729392413	-0.1229096537031	6509	15437		none	1
ZNF7	-0.434841863398811	-0.41918	-0.140283280316946	-0.10959	7553	ZNF7	ZNF7	-0.434841863398811	-0.140283280316946	0.294558583081864	15700	16239		none	1
C12orf80	0.0556440349612543	-0.21306	-0.00201099583336	-0.001571	283403	C12orf80	C12orf80	0.0556440349612543	-0.00201099583336	-0.0576550307946143	8329	15669		none	1
VPS26A	-0.345276175887547	-0.47208	-0.491778726454644	-0.38418	9559	VPS26A	VPS26A	-0.345276175887547	-0.491778726454644	-0.146502550567096	5875	13226		none	1
GDPD3	-0.230221661560642	-0.090345	-0.332511952688475	-0.25976	79153	GDPD3	GDPD3	-0.230221661560642	-0.332511952688475	-0.102290291127833	7106	13800		none	1
ZNF570	-0.187826635429807	0.077977	-0.277212767455405	-0.21656	148268	ZNF570	ZNF570	-0.187826635429807	-0.277212767455405	-0.0893861320255982	7448	604		none	1
SORCS1	-0.166753018561903	-0.23783	-0.120492060342676	-0.094129	114815	SORCS1	SORCS1	-0.166753018561903	-0.120492060342676	0.0462609582192273	11363	15366		none	1
ANKRD44	0.515982609479186	0.10081	0.534814805332787	0.4178	91526	ANKRD44	ANKRD44	0.515982609479186	0.534814805332787	0.0188321958536016	10578	11439		none	1
FAM160B1	-0.293611461524599	0.21271	-0.330847856836554	-0.25846	57700	FAM160B1	FAM160B1	-0.293611461524599	-0.330847856836554	-0.0372363953119548	8928	2554		none	1
CRIPT	-0.307014777437376	-0.57082	-0.655256942799905	-0.51189	9419	CRIPT	CRIPT	-0.307014777437376	-0.655256942799905	-0.348242165362529	1811	11368		none	1
METTL6	-0.155974049378266	-0.024313	-0.26350317778304	-0.20585	131965	METTL6	METTL6	-0.155974049378266	-0.26350317778304	-0.107529128404774	6948	15467		none	1
SLC29A2	-0.514867543701568	-0.12525	-0.676019738736951	-0.52811	3177	SLC29A2	SLC29A2	-0.514867543701568	-0.676019738736951	-0.161152195035383	5501	4430		none	1
PRB4	-0.111621463326726	-0.31963	-0.355476475444986	-0.2777	5545	PRB4	PRB4	-0.111621463326726	-0.355476475444986	-0.24385501211826	3568	9025		none	1
IL26	-0.182836997657236	-0.23328	-0.0303838301086143	-0.023736	55801	IL26	IL26	-0.182836997657236	-0.0303838301086143	0.152453167548621	13748	15642		none	1
TMIGD3	0.247871238060912	0.0037003	0.243457223136053	0.19019	57413	TMIGD3	TMIGD3	0.247871238060912	0.243457223136053	-0.00441401492485927	9921	11888		none	1
FILIP1L	-0.34656019102541	-0.12479	-0.0676518967492528	-0.05285	11259	FILIP1L	FILIP1L	-0.34656019102541	-0.0676518967492528	0.278908294276157	15535	8756		none	1
TMEM239	-0.173837628401514	-0.24499	0.394275510269392	0.30801	100288797	TMEM239	TMEM239	-0.173837628401514	0.394275510269392	0.568113138670905	16740	13105		top	48
SPTLC2	-0.310619030455938	-0.40431	-0.65657541874412	-0.51292	9517	SPTLC2	SPTLC2	-0.310619030455938	-0.65657541874412	-0.345956388288182	1851	4661		none	1
SYNPO2	-0.41400477563525	-0.20727	0.0108065104550022	0.0084421	171024	SYNPO2	SYNPO2	-0.41400477563525	0.0108065104550022	0.424811286090252	16473	14961		none	1
BCL11B	0.412810866822851	0.23889	0.151765541695202	0.11856	64919	BCL11B	BCL11B	0.412810866822851	0.151765541695202	-0.261045325127649	3229	3923		none	1
NLRP1	-0.423443413227609	-0.17226	-0.392560211468181	-0.30667	22861	NLRP1	NLRP1	-0.423443413227609	-0.392560211468181	0.030883201759428	10923	11515		none	1
PPP2R5D	0.251880969544062	-0.026707	0.227353895584386	0.17761	5528	PPP2R5D	PPP2R5D	0.251880969544062	0.227353895584386	-0.0245270739596763	9348	295		none	1
ZMYM1	0.228216795819067	-0.14174	-0.226982674202034	-0.17732	79830	ZMYM1	ZMYM1	0.228216795819067	-0.226982674202034	-0.455199470021101	850	9910		none	1
OAS1	0.209407100378447	0.11973	-0.353940386966289	-0.2765	4938	OAS1	OAS1	0.209407100378447	-0.353940386966289	-0.563347487344736	330	14853		bottom	491
SAR1A	-0.343688051901244	-0.23596	-0.120693031918639	-0.094286	56681	SAR1A	SAR1A	-0.343688051901244	-0.120693031918639	0.222995019982605	14888	8186		none	1
CWH43	0.0798702468913318	0.12943	0.368686836361774	0.28802	80157	CWH43	CWH43	0.0798702468913318	0.368686836361774	0.288816589470443	15635	201		none	1
FAN1	-0.181845828077131	-0.26432	-0.292842467726141	-0.22877	22909	FAN1	FAN1	-0.181845828077131	-0.292842467726141	-0.11099663964901	6857	9381		none	1
NXT1	-0.495213101459723	-0.33354	-0.784262773535756	-0.61267	29107	NXT1	NXT1	-0.495213101459723	-0.784262773535756	-0.289049672076033	2705	13019		none	1
VGF	-0.0567343214993693	0.12318	0.242932392905831	0.18978	7425	VGF	VGF	-0.0567343214993693	0.242932392905831	0.299666714405201	15746	10454		none	1
FAM205A	0.249042620291945	0.35704	0.0561939567719101	0.043899	259308	FAM205A	FAM205A	0.249042620291945	0.0561939567719101	-0.192848663520034	4693	16313		none	1
ALG6	-0.442523427644621	-0.34073	-0.244071658527531	-0.19067	29929	ALG6	ALG6	-0.442523427644621	-0.244071658527531	0.19845176911709	14557	10168		none	1
FAM171A1	-0.229084069201658	-0.24538	-0.00611388815995801	-0.0047762	221061	FAM171A1	FAM171A1	-0.229084069201658	-0.00611388815995801	0.2229701810417	14887	2023		none	1
GZMK	0.0223238421337178	-0.08208	0.0327878085777741	0.025614	3003	GZMK	GZMK	0.0223238421337178	0.0327878085777741	0.0104639664440563	10348	853		none	1
ATP5J2-PTCD1	-0.285062623896198	0.22977	-0.223142453005293	-0.17432	100526740	ATP5J2-PTCD1	ATP5J2-PTCD1	-0.285062623896198	-0.223142453005293	0.0619201708909044	11773	13774		none	1
TOMM20L	-0.149565236979636	-0.19331	-0.25520829999808	-0.19937	387990	TOMM20L	TOMM20L	-0.149565236979636	-0.25520829999808	-0.105643063018444	7002	7279		none	1
EDC3	-0.0388178050099117	-0.37638	-0.564256501174468	-0.4408	80153	EDC3	EDC3	-0.0388178050099117	-0.564256501174468	-0.525438696164556	489	230		bottom	312
SPHK2	-0.0621857541899441	-0.1058	-0.0673946019290711	-0.052649	56848	SPHK2	SPHK2	-0.0621857541899441	-0.0673946019290711	-0.00520884773912697	9899	5889		none	1
GIMAP6	0.232553162732024	0.072757	0.707227936329133	0.55249	474344	GIMAP6	GIMAP6	0.232553162732024	0.707227936329133	0.474674773597109	16612	15409		none	1
SERINC2	-0.000106055145071184	-0.037972	-0.246567802305413	-0.19262	347735	SERINC2	SERINC2	-0.000106055145071184	-0.246567802305413	-0.246461747160342	3513	2500		none	1
NRSN2	-0.183332582447288	-0.097875	-0.0919156943439942	-0.071805	80023	NRSN2	NRSN2	-0.183332582447288	-0.0919156943439942	0.0914168881032936	12472	8210		none	1
GAL3ST1	-0.222956839070103	-0.41034	-0.751172867557171	-0.58682	9514	GAL3ST1	GAL3ST1	-0.222956839070103	-0.751172867557171	-0.528216028487069	475	10759		bottom	179
DNAJC25-GNG10	-0.348260947918544	-0.56064	-0.580756651583131	-0.45369	552891	DNAJC25-GNG10	DNAJC25-GNG10	-0.348260947918544	-0.580756651583131	-0.232495703664587	3828	13555		none	1
C18orf63	-0.0997634708956569	-0.2579	-0.271913262203903	-0.21242	644041	C18orf63	C18orf63	-0.0997634708956569	-0.271913262203903	-0.172149791308246	5197	10729		none	1
TMEM61	-0.390869976572355	-0.30581	-0.7176349357723	-0.56062	199964	TMEM61	TMEM61	-0.390869976572355	-0.7176349357723	-0.326764959199945	2133	16287		none	1
CFAP126	0.0360301405658677	0.029063	-0.334905690567777	-0.26163	257177	CFAP126	CFAP126	0.0360301405658677	-0.334905690567777	-0.370935831133644	1542	8558		none	1
KLK13	0.0575587943773653	-0.032654	-0.00736720835120103	-0.0057553	26085	KLK13	KLK13	0.0575587943773653	-0.00736720835120103	-0.0649260027285663	8113	14429		none	1
PIK3R1	0.287686970625338	0.34645	0.147374888793595	0.11513	5295	PIK3R1	PIK3R1	0.287686970625338	0.147374888793595	-0.140312081831743	6046	15986		none	1
SIN3B	0.230717246350694	0.19344	-0.17155548159574	-0.13402	23309	SIN3B	SIN3B	0.230717246350694	-0.17155548159574	-0.402272727946434	1239	15423		none	1
SUCO	-0.336862497747342	-0.40014	-0.679770354772435	-0.53104	51430	SUCO	SUCO	-0.336862497747342	-0.679770354772435	-0.342907857025093	1887	12967		none	1
FGF14	0.148990809154803	0.096332	0.0879065034145967	0.068673	2259	FGF14	FGF14	0.148990809154803	0.0879065034145967	-0.061084305740206	8225	750		none	1
ATP2B2	-0.291167327446387	-0.011171	-0.100918452902887	-0.078838	491	ATP2B2	ATP2B2	-0.291167327446387	-0.100918452902887	0.1902488745435	14428	2535		none	1
TMX3	0.288599297170661	-0.0053733	0.317010259790964	0.24765	54495	TMX3	TMX3	0.288599297170661	0.317010259790964	0.0284109626203026	10857	10981		none	1
NOVA1	0.114964408001442	-0.0361	-0.303377474542534	-0.237	4857	NOVA1	NOVA1	0.114964408001442	-0.303377474542534	-0.418341882543975	1092	7582		none	1
KLRK1	0.531300684808074	0.50087	0.217650936693954	0.17003	22914	KLRK1	KLRK1	0.531300684808074	0.217650936693954	-0.31364974811412	2312	8796		none	1
NPHP1	-0.309301225446026	-0.46216	-0.539551078142101	-0.4215	4867	NPHP1	NPHP1	-0.309301225446026	-0.539551078142101	-0.230249852696075	3874	8338		none	1
FAM221A	-0.0978363218597946	-0.22655	0.310161865323443	0.2423	340277	FAM221A	FAM221A	-0.0978363218597946	0.310161865323443	0.407998187183237	16403	5873		none	1
IGFBP6	0.154723824112453	-0.15263	0.0360443161526104	0.028158	3489	IGFBP6	IGFBP6	0.154723824112453	0.0360443161526104	-0.118679507959842	6624	2926		none	1
CD226	-0.0707131915660479	-0.0026095	-0.00622922280323347	-0.0048663	10666	CD226	CD226	-0.0707131915660479	-0.00622922280323347	0.0644839687628145	11829	1683		none	1
FAM153B	-0.252432870787529	-0.20805	-0.879257045205804	-0.68688	202134	FAM153B	FAM153B	-0.252432870787529	-0.879257045205804	-0.626824174418275	193	5223		bottom	113
SAP25	0.0179998648405118	-0.32743	-0.402659993215609	-0.31456	100316904	SAP25	SAP25	0.0179998648405118	-0.402659993215609	-0.420659858056121	1071	1725		none	1
GPR107	0.0357046314651289	-0.19195	-0.266741764325625	-0.20838	57720	GPR107	GPR107	0.0357046314651289	-0.266741764325625	-0.302446395790754	2478	6833		none	1
SNTB2	-0.383796630023428	-0.28567	-0.0885362996908622	-0.069165	6645	SNTB2	SNTB2	-0.383796630023428	-0.0885362996908622	0.295260330332565	15708	10631		none	1
TRAF4	-0.405106775995675	-0.41165	-0.671424274038184	-0.52452	9618	TRAF4	TRAF4	-0.405106775995675	-0.671424274038184	-0.26631749804251	3130	1979		none	1
DAZ1	-0.0646006037123806	0.055496	-0.133345280688168	-0.10417	1617	DAZ1	DAZ1	-0.0646006037123806	-0.133345280688168	-0.068744676975787	8007	8425		none	1
UMOD	-0.0784837358082538	0.22985	-0.00554489538597423	-0.0043317	7369	UMOD	UMOD	-0.0784837358082538	-0.00554489538597423	0.0729388404222795	12039	8816		none	1
TGFBR3L	-0.0763932690574878	-0.18622	-0.00825391542552851	-0.006448	100507588	TGFBR3L	TGFBR3L	-0.0763932690574878	-0.00825391542552851	0.0681393536319593	11928	3161		none	1
TNFAIP8	-0.309109749504415	-0.46138	-0.348576878028174	-0.27231	25816	TNFAIP8	TNFAIP8	-0.309109749504415	-0.348576878028174	-0.0394671285237592	8850	6779		none	1
EHD2	-0.187691475941611	-0.17276	-0.190961399376604	-0.14918	30846	EHD2	EHD2	-0.187691475941611	-0.190961399376604	-0.00326992343499297	9959	10771		none	1
CTAGE8	0.0715759596323662	0.20318	-0.134689358107027	-0.10522	100142659	CTAGE8	CTAGE8	0.0715759596323662	-0.134689358107027	-0.206265317739393	4398	1505		none	1
AP3M1	-0.359017390520815	-0.49166	-0.31569178384675	-0.24662	26985	AP3M1	AP3M1	-0.359017390520815	-0.31569178384675	0.043325606674065	11290	1825		none	1
CYP2A6	-0.0163306451612903	-0.24596	0.16285098021646	0.12722	1548	CYP2A6	CYP2A6	-0.0163306451612903	0.16285098021646	0.179181625377751	14244	10787		none	1
ADORA2A	-0.377365291043431	-0.42812	-0.646514039208658	-0.50506	135	ADORA2A	ADORA2A	-0.377365291043431	-0.646514039208658	-0.269148748165227	3060	10792		none	1
TMEM184C	0.215804649486394	0.028646	-0.0459815285360437	-0.035921	55751	TMEM184C	TMEM184C	0.215804649486394	-0.0459815285360437	-0.261786178022438	3210	4496		none	1
MITF	-0.154430978554695	0.13839	-0.396566842250114	-0.3098	4286	MITF	MITF	-0.154430978554695	-0.396566842250114	-0.242135863695419	3605	10447		none	1
UGT3A1	-0.0370044152099477	0.11262	-0.0562016372143035	-0.043905	133688	UGT3A1	UGT3A1	-0.0370044152099477	-0.0562016372143035	-0.0191972220043558	9489	2886		none	1
SNTA1	-0.105272346368715	-0.27494	0.196657727485103	0.15363	6640	SNTA1	SNTA1	-0.105272346368715	0.196657727485103	0.301930073853818	15780	1851		none	1
USP17L12	-0.40894755811858	-0.47619	-0.580436633150069	-0.45344	100287205	USP17L12	USP17L12	-0.40894755811858	-0.580436633150069	-0.171489075031489	5222	5427		none	1
RCVRN	0.0904476031717427	-0.011118	-0.355745290928757	-0.27791	5957	RCVRN	RCVRN	0.0904476031717427	-0.355745290928757	-0.4461928941005	897	4857		none	1
SP4	-0.0735875833483511	-0.060886	-0.703554124717584	-0.54962	6671	SP4	SP4	-0.0735875833483511	-0.703554124717584	-0.629966541369233	189	14947		bottom	206
UNC13D	-0.149700396467832	-0.015723	-0.176675776524728	-0.13802	201294	UNC13D	UNC13D	-0.149700396467832	-0.176675776524728	-0.0269753800568958	9278	12588		none	1
KCNH8	-0.13934943233015	0.096061	-0.134766162530962	-0.10528	131096	KCNH8	KCNH8	-0.13934943233015	-0.134766162530962	0.0045832697991878	10179	11948		none	1
IAH1	-0.46076995855109	-0.17246	-0.235379957885574	-0.18388	285148	IAH1	IAH1	-0.46076995855109	-0.235379957885574	0.225390000665516	14923	16054		none	1
MICALL1	-0.319922508560101	-0.11065	-0.250036802119802	-0.19533	85377	MICALL1	MICALL1	-0.319922508560101	-0.250036802119802	0.0698857064402988	11972	3914		none	1
LNX1	0.112108037484231	0.20514	-0.300369301271753	-0.23465	84708	LNX1	LNX1	0.112108037484231	-0.300369301271753	-0.412477338755985	1147	9903		none	1
MYBPHL	-0.192433321319157	-0.21502	-0.773830172617943	-0.60452	343263	MYBPHL	MYBPHL	-0.192433321319157	-0.773830172617943	-0.581396851298786	276	8108		bottom	167
BAZ1B	-0.664669309785547	-0.81808	-0.485186346733572	-0.37903	9031	BAZ1B	BAZ1B	-0.664669309785547	-0.485186346733572	0.179482963051975	14251	9040		none	1
JOSD1	-0.428635790232474	-0.2636	-0.616445107238177	-0.48157	9929	JOSD1	JOSD1	-0.428635790232474	-0.616445107238177	-0.187809317005703	4816	4489		none	1
KCNC4	-0.25056316453415	-0.49723	-0.463245882962859	-0.36189	3749	KCNC4	KCNC4	-0.25056316453415	-0.463245882962859	-0.212682718428708	4219	7813		none	1
CHURC1-FNTB	-0.856224094431429	-0.9858	-0.870795757835651	-0.68027	100529261	CHURC1-FNTB	CHURC1-FNTB	-0.856224094431429	-0.870795757835651	-0.0145716634042222	9638	10811		none	1
B3GALT4	-0.320361776896738	-0.56829	-0.744247668665715	-0.58141	8705	B3GALT4	B3GALT4	-0.320361776896738	-0.744247668665715	-0.423885891768977	1045	16477		none	1
STRIP2	0.350468552892413	0.43817	0.287427755838736	0.22454	57464	STRIP2	STRIP2	0.350468552892413	0.287427755838736	-0.0630407970536768	8177	13415		none	1
OR52K2	-0.0915581636330871	-0.3225	-0.198181015226477	-0.15482	119774	OR52K2	OR52K2	-0.0915581636330871	-0.198181015226477	-0.10662285159339	6972	1039		none	1
DAAM2	-0.399035862317535	-0.21055	-0.640625700040322	-0.50046	23500	DAAM2	DAAM2	-0.399035862317535	-0.640625700040322	-0.241589837722788	3617	5558		none	1
ZNF594	-0.546066858893494	-0.62873	-0.507178013453575	-0.39621	84622	ZNF594	ZNF594	-0.546066858893494	-0.507178013453575	0.0388888454399193	11139	240		none	1
OR52N2	0.447051270499189	0.25347	-0.0268021838057872	-0.020938	390077	OR52N2	OR52N2	0.447051270499189	-0.0268021838057872	-0.473853454304976	739	13149		none	1
SUV39H2	-0.188930437916742	-0.13771	-0.109451424402046	-0.085504	79723	SUV39H2	SUV39H2	-0.188930437916742	-0.109451424402046	0.0794790135146962	12191	3267		none	1
MRVI1	-0.0479590917282393	0.39728	0.0222489615401847	0.017381	10335	MRVI1	MRVI1	-0.0479590917282393	0.0222489615401847	0.070208053268424	11978	191		none	1
OR3A2	-0.313322220219859	-0.11016	-0.168636913486217	-0.13174	4995	OR3A2	OR3A2	-0.313322220219859	-0.168636913486217	0.144685306733643	13627	1181		none	1
METTL8	-0.289444043971887	-0.035241	-0.62371592603734	-0.48725	79828	METTL8	METTL8	-0.289444043971887	-0.62371592603734	-0.334271882065453	2019	14737		none	1
PDIK1L	-0.109137907731123	-0.32962	-0.103890784109165	-0.08116	149420	PDIK1L	PDIK1L	-0.109137907731123	-0.103890784109165	0.00524712362195805	10200	4514		none	1
DDI2	0.608352856370517	0.49076	0.165807950537951	0.12953	84301	DDI2	DDI2	0.608352856370517	0.165807950537951	-0.442544905832566	924	9472		none	1
CIB1	-0.127275184717967	-0.15161	-0.141371342989356	-0.11044	10519	CIB1	CIB1	-0.127275184717967	-0.141371342989356	-0.014096158271389	9653	4114		none	1
SYT15	-0.322941070463147	0.045593	-0.060241549913275	-0.047061	83849	SYT15	SYT15	-0.322941070463147	-0.060241549913275	0.262699520549872	15377	8504		none	1
NEURL4	0.00238702919444945	-0.030382	-0.0718607791808808	-0.056138	84461	NEURL4	NEURL4	0.00238702919444945	-0.0718607791808808	-0.0742478083753303	7866	2597		none	1
FAM43A	0.187173364570193	0.095587	0.142152187966027	0.11105	131583	FAM43A	FAM43A	0.187173364570193	0.142152187966027	-0.045021176604166	8692	6911		none	1
LDOC1L	-0.415502793296089	-0.48655	-0.665894355514878	-0.5202	84247	LDOC1L	LDOC1L	-0.415502793296089	-0.665894355514878	-0.250391562218788	3448	3977		none	1
GALT	0.0371621012795098	0.15999	-0.185521086014554	-0.14493	2592	GALT	GALT	0.0371621012795098	-0.185521086014554	-0.222683187294064	4018	4058		none	1
FANCD2	0.101228825013516	0.003468	-0.424651659935612	-0.33174	2177	FANCD2	FANCD2	0.101228825013516	-0.424651659935612	-0.525880484949128	486	12890		bottom	453
BBS5	0.297215714543161	-0.020659	0.2804001510487	0.21905	129880	BBS5	BBS5	0.297215714543161	0.2804001510487	-0.0168155634944606	9561	5663		none	1
SPDEF	-0.230311767886106	-0.21728	-0.568007117209951	-0.44373	25803	SPDEF	SPDEF	-0.230311767886106	-0.568007117209951	-0.337695349323846	1973	12537		none	1
PASK	-0.120077941971526	0.19039	-0.0379669868984453	-0.02966	23178	PASK	PASK	-0.120077941971526	-0.0379669868984453	0.0821109550730811	12246	1338		none	1
ATF6	0.382163452874392	0.21614	0.0225088165078308	0.017584	22926	ATF6	ATF6	0.382163452874392	0.0225088165078308	-0.359654636366561	1664	16738		none	1
RXFP4	0.495674896377726	0.43618	0.216294058537772	0.16897	339403	RXFP4	RXFP4	0.495674896377726	0.216294058537772	-0.279380837839954	2883	14656		none	1
OR8B4	-0.136173184357542	-0.3958	-0.248449510691816	-0.19409	283162	OR8B4	OR8B4	-0.136173184357542	-0.248449510691816	-0.112276326334274	6815	1043		none	1
FAM83C	0.0533406920165796	-0.28522	0.169340954038953	0.13229	128876	FAM83C	FAM83C	0.0533406920165796	0.169340954038953	0.116000262022373	13065	742		none	1
DCUN1D2	-0.182138673634889	0.1578	0.17170909044361	0.13414	55208	DCUN1D2	DCUN1D2	-0.182138673634889	0.17170909044361	0.353847764078499	16133	12946		none	1
MAP3K19	0.000197974860335196	-0.097073	-0.20643749079947	-0.16127	80122	MAP3K19	MAP3K19	0.000197974860335196	-0.20643749079947	-0.206635465659805	4386	1938		none	1
TTF1	-0.233442962695981	-0.47158	0.0568787962186622	0.044434	7270	TTF1	TTF1	-0.233442962695981	0.0568787962186622	0.290321758914643	15653	5222		none	1
NT5C1B-RDH14	-0.0561373670931699	-0.18717	-0.242317957514353	-0.1893	100526794	NT5C1B-RDH14	NT5C1B-RDH14	-0.0561373670931699	-0.242317957514353	-0.186180590421183	4855	1437		none	1
GOPC	-0.0165525319877455	-0.019072	-0.00668851325836368	-0.0052251	57120	GOPC	GOPC	-0.0165525319877455	-0.00668851325836368	0.00986401872938186	10331	1440		none	1
USP25	0.0421596233555596	0.10513	0.0195825679559143	0.015298	29761	USP25	USP25	0.0421596233555596	0.0195825679559143	-0.0225770553996453	9398	3001		none	1
IL17RC	0.266083979095332	0.32234	0.1505110694376	0.11758	84818	IL17RC	IL17RC	0.266083979095332	0.1505110694376	-0.115572909657733	6713	12769		none	1
ZNF707	0.045091457920346	-0.013987	0.00427083800026882	0.0033364	286075	ZNF707	ZNF707	0.045091457920346	0.00427083800026882	-0.0408206199200772	8814	15321		none	1
ZBTB3	0.00908114074608037	0.0033733	-0.0507664441471829	-0.039659	79842	ZBTB3	ZBTB3	0.00908114074608037	-0.0507664441471829	-0.0598475848932633	8265	8031		none	1
GATA5	-0.174209316994053	-0.053642	-0.22437132378825	-0.17528	140628	GATA5	GATA5	-0.174209316994053	-0.22437132378825	-0.0501620067941972	8556	9018		none	1
C12orf74	-0.470704180933502	-0.23022	-0.247143835484924	-0.19307	440107	C12orf74	C12orf74	-0.470704180933502	-0.247143835484924	0.223560345448578	14895	8695		none	1
BFAR	-0.295053162732024	-0.060363	-0.690062147579701	-0.53908	51283	BFAR	BFAR	-0.295053162732024	-0.690062147579701	-0.395008984847677	1298	2287		none	1
PAX9	0.330217156244368	0.12335	-0.0340422808353761	-0.026594	5083	PAX9	PAX9	0.330217156244368	-0.0340422808353761	-0.364259437079745	1597	2256		none	1
EFCAB7	-0.195440619931519	0.059222	-0.0234816725443386	-0.018344	84455	EFCAB7	EFCAB7	-0.195440619931519	-0.0234816725443386	0.171958947387181	14121	645		none	1
NTS	0.234659398089746	0.56197	0.453120499740785	0.35398	4922	NTS	NTS	0.234659398089746	0.453120499740785	0.218461101651039	14818	5656		none	1
SPANXN3	0.0553106415570373	-0.015729	-0.110124743185207	-0.08603	139067	SPANXN3	SPANXN3	0.0553106415570373	-0.110124743185207	-0.165435384742245	5373	5975		none	1
TATDN2	-0.322918543881781	-0.11166	-0.0653759256533176	-0.051072	9797	TATDN2	TATDN2	-0.322918543881781	-0.0653759256533176	0.257542618228463	15334	16384		none	1
CELF2	-0.0509618850243287	0.07134	0.0923073969060618	0.072111	10659	CELF2	CELF2	-0.0509618850243287	0.0923073969060618	0.14326928193039	13600	2122		none	1
ZNF324	-0.01680145071184	0.056083	-0.17150427864645	-0.13398	25799	ZNF324	ZNF324	-0.01680145071184	-0.17150427864645	-0.15470282793461	5661	273		none	1
ERICH3	-0.0378390250495585	0.19171	-0.269429919163344	-0.21048	127254	ERICH3	ERICH3	-0.0378390250495585	-0.269429919163344	-0.231590894113785	3847	15287		none	1
PLAC8L1	0.225018021265093	0.09219	-0.115672582740766	-0.090364	153770	PLAC8L1	PLAC8L1	0.225018021265093	-0.115672582740766	-0.340690604005859	1918	394		none	1
GALNT13	-0.407359434132276	-0.38884	-0.22452493263612	-0.1754	114805	GALNT13	GALNT13	-0.407359434132276	-0.22452493263612	0.182834501496156	14310	3743		none	1
VIM	0.165649216074968	-0.033742	-0.122222720028674	-0.095481	7431	VIM	VIM	0.165649216074968	-0.122222720028674	-0.287871936103642	2726	10438		none	1
KHDRBS2	-0.158970084699946	0.0041687	-0.0206565498172695	-0.016137	202559	KHDRBS2	KHDRBS2	-0.158970084699946	-0.0206565498172695	0.138313534882676	13513	4725		none	1
CACNA1F	-0.0742217066138043	-0.19433	-0.276995154920923	-0.21639	778	CACNA1F	CACNA1F	-0.0742217066138043	-0.276995154920923	-0.202773448307119	4468	9042		none	1
SERPINC1	-0.0197817174265633	0.083014	0.0306718466983698	0.023961	462	SERPINC1	SERPINC1	-0.0197817174265633	0.0306718466983698	0.0504535641249332	11468	356		none	1
MAVS	-0.320789781942692	-0.57445	-0.47201438802875	-0.36874	57506	MAVS	MAVS	-0.320789781942692	-0.47201438802875	-0.151224606086058	5743	6657		none	1
HGFAC	-0.23141557037304	-0.083449	-0.319749617577972	-0.24979	3083	HGFAC	HGFAC	-0.23141557037304	-0.319749617577972	-0.0883340472049323	7487	2139		none	1
NFIA	0.150680302757254	0.13307	-0.230566880652326	-0.18012	4774	NFIA	NFIA	0.150680302757254	-0.230566880652326	-0.381247183409579	1436	5529		none	1
HACD4	0.143539376464228	0.08555	0.459508067664697	0.35897	401494	HACD4	HACD4	0.143539376464228	0.459508067664697	0.31596869120047	15892	12622		none	1
RLF	-0.168814200756893	0.038276	0.0241178691892653	0.018841	6018	RLF	RLF	-0.168814200756893	0.0241178691892653	0.192932069946158	14466	9331		none	1
NTN4	0.426135339700847	0.53373	0.212249025543871	0.16581	59277	NTN4	NTN4	0.426135339700847	0.212249025543871	-0.213886314156976	4192	9389		none	1
NYAP1	-0.569685979455758	-0.043821	-0.197963402691995	-0.15465	222950	NYAP1	NYAP1	-0.569685979455758	-0.197963402691995	0.371722576763763	16228	9407		none	1
PDCD1LG2	-0.316329518832222	-0.035516	-0.388156757829251	-0.30323	80380	PDCD1LG2	PDCD1LG2	-0.316329518832222	-0.388156757829251	-0.0718272389970289	7927	25		none	1
CCDC42	-0.598700216255181	-0.35706	-0.395965207595957	-0.30933	146849	CCDC42	CCDC42	-0.598700216255181	-0.395965207595957	0.202735008659224	14612	7553		none	1
OGFRL1	0.233533069021445	0.26183	0.498678323871455	0.38957	79627	OGFRL1	OGFRL1	0.233533069021445	0.498678323871455	0.26514525485001	15399	8559		none	1
GIMAP8	-0.0272211209226888	-0.20898	0.139720047874758	0.10915	155038	GIMAP8	GIMAP8	-0.0272211209226888	0.139720047874758	0.166941168797446	14040	653		none	1
SYN1	0.0214374211569652	0.10818	0.0580526238311327	0.045351	6853	SYN1	SYN1	0.0214374211569652	0.0580526238311327	0.0366152026741675	11080	6322		none	1
TRIM46	-0.138606055145071	-0.11898	-0.418417700859569	-0.32687	80128	TRIM46	TRIM46	-0.138606055145071	-0.418417700859569	-0.279811645714498	2873	15763		none	1
PRUNE2	-0.137918994413408	0.25282	0.0315256558777786	0.024628	158471	PRUNE2	PRUNE2	-0.137918994413408	0.0315256558777786	0.169444650291186	14077	7567		none	1
FBXO27	-0.320260407280591	-0.16097	-0.0411006073949859	-0.032108	126433	FBXO27	FBXO27	-0.320260407280591	-0.0411006073949859	0.279159799885605	15537	8427		none	1
NRG3	-0.0827457650027032	-0.025835	-0.147912519761138	-0.11555	10718	NRG3	NRG3	-0.0827457650027032	-0.147912519761138	-0.065166754758435	8108	15789		none	1
OR4K17	-0.450610470355019	-0.14176	-0.42261634270134	-0.33015	390436	OR4K17	OR4K17	-0.450610470355019	-0.42261634270134	0.0279941276536794	10843	14383		none	1
S100Z	0.0378502883402415	-0.20791	0.232883814107693	0.18193	170591	S100Z	S100Z	0.0378502883402415	0.232883814107693	0.195033525767451	14499	2192		none	1
C9orf173	-0.0213518201477744	0.06736	-0.155567360679975	-0.12153	441476	C9orf173	C9orf173	-0.0213518201477744	-0.155567360679975	-0.134215540532201	6199	8154		none	1
RAB7A	-0.214148945755992	0.03788	0.0580935861905646	0.045383	7879	RAB7A	RAB7A	-0.214148945755992	0.0580935861905646	0.272242531946557	15477	13120		none	1
CXorf56	-0.398810596503875	-0.22323	-0.565638980805294	-0.44188	63932	CXorf56	CXorf56	-0.398810596503875	-0.565638980805294	-0.16682838430142	5338	13904		none	1
PLA1A	0.361855739772932	0.091853	0.310993913249403	0.24295	51365	PLA1A	PLA1A	0.361855739772932	0.310993913249403	-0.0508618265235289	8533	4294		none	1
SSFA2	-0.453516399351235	0.052405	-0.797473134452545	-0.62299	6744	SSFA2	SSFA2	-0.453516399351235	-0.797473134452545	-0.34395673510131	1870	11832		none	1
ACOT2	-0.288193818706073	-0.1065	-0.191742244353275	-0.14979	10965	ACOT2	ACOT2	-0.288193818706073	-0.191742244353275	0.0964515743527984	12583	10439		none	1
C14orf80	-0.945846098396107	-0.57668	-0.208792826466804	-0.16311	283643	C14orf80	C14orf80	-0.945846098396107	-0.208792826466804	0.737053271929303	16815	2553		top	158
TBX22	0.217235087403136	0.23036	-0.121856618941251	-0.095195	50945	TBX22	TBX22	0.217235087403136	-0.121856618941251	-0.339091706344387	1950	12218		none	1
DOK7	0.173803838529465	-0.031614	0.104058473768089	0.081291	285489	DOK7	DOK7	0.173803838529465	0.104058473768089	-0.0697453647613757	7977	16812		none	1
SP9	-0.190405928996216	-0.079217	-0.398858174230836	-0.31159	100131390	SP9	SP9	-0.190405928996216	-0.398858174230836	-0.20845224523462	4332	11495		none	1
TMEM74B	0.0269789601730041	0.11556	0.0578580526238311	0.045199	55321	TMEM74B	TMEM74B	0.0269789601730041	0.0578580526238311	0.030879092450827	10922	401		none	1
HFE	-0.6416358803388	-0.36205	-0.129146638846398	-0.10089	3077	HFE	HFE	-0.6416358803388	-0.129146638846398	0.512489241492402	16684	5430		top	150
KMT2B	-0.189876554334114	-0.21687	-0.18964292343239	-0.14815	9757	KMT2B	KMT2B	-0.189876554334114	-0.18964292343239	0.000233630901724569	10054	5419		none	1
HS3ST5	0.482474319697243	0.2845	0.270095557504112	0.211	222537	HS3ST5	HS3ST5	0.482474319697243	0.270095557504112	-0.212378762193131	4227	11769		none	1
CXorf51A	-0.164748152820328	-0.19431	0.21690849392925	0.16945	100129239	CXorf51A	CXorf51A	-0.164748152820328	0.21690849392925	0.381656646749578	16283	11468		none	1
TCEB3CL2	-0.218845737970806	-0.12255	0.111553305470395	0.087146	100506888	TCEB3CL2	TCEB3CL2	-0.218845737970806	0.111553305470395	0.330399043441201	15997	12405		none	1
INPP1	-0.211806181293927	-0.33346	-0.238656946640126	-0.18644	3628	INPP1	INPP1	-0.211806181293927	-0.238656946640126	-0.0268507653461996	9283	16597		none	1
SPATC1	0.00934763020364029	0.0068993	-0.0334892889830454	-0.026162	375686	SPATC1	SPATC1	0.00934763020364029	-0.0334892889830454	-0.0428369191866857	8755	10049		none	1
ZER1	-0.229996395746981	0.00075778	-0.308446566522232	-0.24096	10444	ZER1	ZER1	-0.229996395746981	-0.308446566522232	-0.0784501707752502	7755	12009		none	1
CYP1A2	-0.549299423319517	-0.35058	-0.396605244462081	-0.30983	1544	CYP1A2	CYP1A2	-0.549299423319517	-0.396605244462081	0.152694178857436	13753	15725		none	1
SYT7	0.397537844656695	0.43775	0.577364456192677	0.45104	9066	SYT7	SYT7	0.397537844656695	0.577364456192677	0.179826611535982	14255	15375		none	1
FAM134B	0.381442602270679	0.051105	0.587323429829558	0.45882	54463	FAM134B	FAM134B	0.381442602270679	0.587323429829558	0.205880827558879	14655	824		none	1
ZNF662	-0.392672103081636	-0.45795	-0.516292138427173	-0.40333	389114	ZNF662	ZNF662	-0.392672103081636	-0.516292138427173	-0.123620035345537	6481	7135		none	1
PICK1	0.144924761218238	-0.07799	-0.528964868376418	-0.41323	9463	PICK1	PICK1	0.144924761218238	-0.528964868376418	-0.673889629594656	116	6239		bottom	345
POU3F4	-0.173488466390341	-0.081807	-0.607343783001901	-0.47446	5456	POU3F4	POU3F4	-0.173488466390341	-0.607343783001901	-0.43385531661156	986	2638		none	1
MYL4	-0.391016399351235	-0.43878	-0.287696571322508	-0.22475	4635	MYL4	MYL4	-0.391016399351235	-0.287696571322508	0.103319828028726	12756	9559		none	1
LRP1B	-0.0231787258965579	-0.32832	-0.225689799732465	-0.17631	53353	LRP1B	LRP1B	-0.0231787258965579	-0.225689799732465	-0.202511073835907	4476	5654		none	1
KIF13A	0.220918183456479	0.36817	0.076448563437254	0.059722	63971	KIF13A	KIF13A	0.220918183456479	0.076448563437254	-0.144469620019225	5929	4279		none	1
ARHGAP40	-0.241169580104523	-0.06235	-0.122853796378671	-0.095974	343578	ARHGAP40	ARHGAP40	-0.241169580104523	-0.122853796378671	0.118315783725852	13124	16522		none	1
MYL3	-0.0182611731843575	-0.17479	-0.179299927675834	-0.14007	4634	MYL3	MYL3	-0.0182611731843575	-0.179299927675834	-0.161038754491477	5506	4941		none	1
ITM2A	-0.230323031176789	-0.22943	0.039602921128257	0.030938	9452	ITM2A	ITM2A	-0.230323031176789	0.039602921128257	0.269925952305046	15443	4825		none	1
DENND3	0.11025297350874	0.3222	0.0684353018733879	0.053462	22898	DENND3	DENND3	0.11025297350874	0.0684353018733879	-0.0418176716353524	8784	4107		none	1
WBSCR27	0.011536988646603	-0.42886	-0.231603740375446	-0.18093	155368	WBSCR27	WBSCR27	0.011536988646603	-0.231603740375446	-0.243140729022049	3580	5921		none	1
6-Sep	0.463349252117499	0.27529	0.402416779206482	0.31437	2537	6-Sep	6-Sep	0.463349252117499	0.402416779206482	-0.0609324729110164	8233	6555		none	1
S100A14	-0.32464182735628	-0.2952	-0.118026638334368	-0.092203	57402	S100A14	S100A14	-0.32464182735628	-0.118026638334368	0.206615189021912	14663	10912		none	1
BMPR1A	-0.0492746440800144	-0.063444	0.0818299934076203	0.063926	657	BMPR1A	BMPR1A	-0.0492746440800144	0.0818299934076203	0.131104637487635	13382	14183		none	1
NFKBIB	-0.547317084159308	-0.10415	-0.715906836233767	-0.55927	4793	NFKBIB	NFKBIB	-0.547317084159308	-0.715906836233767	-0.168589752074459	5293	2867		none	1
NSD1	0.231516939989187	0.2793	0.445337651448723	0.3479	64324	NSD1	NSD1	0.231516939989187	0.445337651448723	0.213820711459536	14767	2055		none	1
MYCBP	-0.339520634348531	-0.5305	-0.371157378665011	-0.28995	26292	MYCBP	MYCBP	-0.339520634348531	-0.371157378665011	-0.0316367443164798	9120	2008		none	1
TRIM6-TRIM34	-0.115212200396468	0.12447	0.160559648235738	0.12543	445372	TRIM6-TRIM34	TRIM6-TRIM34	-0.115212200396468	0.160559648235738	0.275771848632206	15508	9382		none	1
KRTAP10-4	-0.659938727698684	-0.57323	-0.47854276406321	-0.37384	386672	KRTAP10-4	KRTAP10-4	-0.659938727698684	-0.47854276406321	0.181395963635474	14282	14298		none	1
FGD3	-0.355041448909713	-0.30924	-0.211980210060099	-0.1656	89846	FGD3	FGD3	-0.355041448909713	-0.211980210060099	0.143061238849614	13593	12508		none	1
BTBD16	-0.0236438998017661	-0.10913	0.259010118982853	0.20234	118663	BTBD16	BTBD16	-0.0236438998017661	0.259010118982853	0.282654018784619	15573	12195		none	1
TBC1D8	-0.279577401333574	-0.15779	-0.948611440018945	-0.74106	11138	TBC1D8	TBC1D8	-0.279577401333574	-0.948611440018945	-0.669034038685371	125	7082		bottom	94
NOVA2	-0.164950892052622	0.10063	-0.16927695035234	-0.13224	4858	NOVA2	NOVA2	-0.164950892052622	-0.16927695035234	-0.00432605829971819	9923	15613		none	1
NCR3LG1	-0.298206884123265	-0.26247	-0.200741162690971	-0.15682	374383	NCR3LG1	NCR3LG1	-0.298206884123265	-0.200741162690971	0.0974657214322945	12618	14740		none	1
MITD1	-0.286279059289962	-0.11742	-0.123161014074411	-0.096214	129531	MITD1	MITD1	-0.286279059289962	-0.123161014074411	0.163118045215552	13976	15129		none	1
TIFA	0.051513786267796	0.11946	-0.150677479022792	-0.11771	92610	TIFA	TIFA	0.051513786267796	-0.150677479022792	-0.202191265290588	4484	11335		none	1
DMBX1	-0.0849353487114795	-0.24479	-0.299012423115571	-0.23359	127343	DMBX1	DMBX1	-0.0849353487114795	-0.299012423115571	-0.214077074404092	4189	8905		none	1
ZC3HC1	-0.259326004685529	-0.028994	-0.381692385481404	-0.29818	51530	ZC3HC1	ZC3HC1	-0.259326004685529	-0.381692385481404	-0.122366380795875	6526	12530		none	1
OR9Q1	-0.444145341502974	-0.13045	-0.354222003187384	-0.27672	219956	OR9Q1	OR9Q1	-0.444145341502974	-0.354222003187384	0.0899233383155899	12431	2580		none	1
GABRE	0.0616000630744278	0.040889	-0.181156034587592	-0.14152	2564	GABRE	GABRE	0.0616000630744278	-0.181156034587592	-0.24275609766202	3592	11295		none	1
PITX2	-0.165514056586772	-0.21359	-0.109418142485007	-0.085478	5308	PITX2	PITX2	-0.165514056586772	-0.109418142485007	0.0560959141017653	11617	11128		none	1
CCDC151	0.474229590917282	0.43799	0.288746231782951	0.22557	115948	CCDC151	CCDC151	0.474229590917282	0.288746231782951	-0.185483359134332	4868	3452		none	1
MSMP	-0.614784195350514	-0.42557	-0.383574093867807	-0.29965	692094	MSMP	MSMP	-0.614784195350514	-0.383574093867807	0.231210101482707	14999	8959		none	1
ZNF660	0.0999177779780141	-0.013709	0.140360084740881	0.10965	285349	ZNF660	ZNF660	0.0999177779780141	0.140360084740881	0.040442306762867	11193	6395		none	1
SURF2	0.0356956208325824	-0.071286	0.0836643390659302	0.065359	6835	SURF2	SURF2	0.0356956208325824	0.0836643390659302	0.0479687182333478	11408	12346		none	1
POLR3GL	-0.0381104703550189	0.061147	0.0516906573818652	0.040381	84265	POLR3GL	POLR3GL	-0.0381104703550189	0.0516906573818652	0.0898011277368841	12426	9880		none	1
KRBA1	-0.354343124887367	-0.24055	-0.289015047266723	-0.22578	84626	KRBA1	KRBA1	-0.354343124887367	-0.289015047266723	0.0653280776206445	11860	16183		none	1
THEG5	0.265047756352496	0.34946	0.215666822408971	0.16848	100507527	THEG5	THEG5	0.265047756352496	0.215666822408971	-0.0493809339435252	8572	14627		none	1
USP43	0.0291572805910975	0.1804	0.20653989669805	0.16135	124739	USP43	USP43	0.0291572805910975	0.20653989669805	0.177382616106952	14203	6237		none	1
BPIFC	-0.489941881420076	-0.19588	-0.647730109254293	-0.50601	254240	BPIFC	BPIFC	-0.489941881420076	-0.647730109254293	-0.157788227834217	5597	11907		none	1
TTC37	0.108517300414489	-0.080317	0.0550854129197842	0.043033	9652	TTC37	TTC37	0.108517300414489	0.0550854129197842	-0.0534318874947049	8455	6485		none	1
EBI3	0.169354838709677	-0.092676	-0.20954806996883	-0.1637	10148	EBI3	EBI3	0.169354838709677	-0.20954806996883	-0.378902908678508	1457	10484		none	1
OR2A14	-0.535276626419175	-0.69492	-0.381692385481404	-0.29818	135941	OR2A14	OR2A14	-0.535276626419175	-0.381692385481404	0.153584240937771	13771	3548		none	1
EVL	-0.586749864840512	-0.36278	-0.573242618774841	-0.44782	51466	EVL	EVL	-0.586749864840512	-0.573242618774841	0.0135072460656704	10412	14325		none	1
CHD1L	0.0499053883582628	0.16329	0.020871602204287	0.016305	9557	CHD1L	CHD1L	0.0499053883582628	0.020871602204287	-0.0290337861539758	9217	10669		none	1
CIB2	0.0474308433952063	0.024663	-0.157986700033922	-0.12342	10518	CIB2	CIB2	0.0474308433952063	-0.157986700033922	-0.205417543429128	4420	5324		none	1
FABP2	0.0270915930798342	0.23353	0.0231091710882547	0.018053	2169	FABP2	FABP2	0.0270915930798342	0.0231091710882547	-0.00398242199157952	9933	3192		none	1
MYOM3	-0.266613353757434	-0.006561	-0.334432063286845	-0.26126	127294	MYOM3	MYOM3	-0.266613353757434	-0.334432063286845	-0.0678187095294115	8037	279		none	1
CANT1	-0.512569832402235	-0.48889	-0.572512976747461	-0.44725	124583	CANT1	CANT1	-0.512569832402235	-0.572512976747461	-0.059943144345226	8260	9932		none	1
FABP3	0.00780928996215534	-0.13448	-0.187863620944566	-0.14676	2170	FABP3	FABP3	0.00780928996215534	-0.187863620944566	-0.195672910906722	4625	5361		none	1
SLC22A4	0.168926833663723	-0.069671	0.205963863518539	0.1609	6583	SLC22A4	SLC22A4	0.168926833663723	0.205963863518539	0.0370370298548154	11090	10307		none	1
KIZ	0.244852676157866	0.045358	0.367086744196466	0.28677	55857	KIZ	KIZ	0.244852676157866	0.367086744196466	0.122234068038599	13199	2466		none	1
DMRT3	0.191712470715444	0.35949	0.139515236077598	0.10899	58524	DMRT3	DMRT3	0.191712470715444	0.139515236077598	-0.0521972346378462	8491	3256		none	1
ANPEP	-0.215421697603172	-0.21178	-0.0766175331699106	-0.059854	290	ANPEP	ANPEP	-0.215421697603172	-0.0766175331699106	0.138804164433261	13521	15295		none	1
KIF22	-0.714881059650388	-0.62807	-0.790189514916059	-0.6173	3835	KIF22	KIF22	-0.714881059650388	-0.790189514916059	-0.0753084552656715	7839	1614		none	1
OR10H2	0.20619706253379	-0.15668	0.428671091454868	0.33488	26538	OR10H2	OR10H2	0.20619706253379	0.428671091454868	0.222474028921078	14883	14288		none	1
AIFM2	-0.0549243106866102	-0.15628	0.219622250241614	0.17157	84883	AIFM2	AIFM2	-0.0549243106866102	0.219622250241614	0.274546560928224	15496	3578		none	1
TMEM87A	0.170560010812759	-0.066074	-0.121668448102611	-0.095048	25963	TMEM87A	TMEM87A	0.170560010812759	-0.121668448102611	-0.29222845891537	2636	14894		none	1
LAMA5	-0.501926022706794	-0.55267	-0.218329375772044	-0.17056	3911	LAMA5	LAMA5	-0.501926022706794	-0.218329375772044	0.28359664693475	15585	13322		none	1
SYAP1	-0.170346008289782	-0.22005	-0.281718626992915	-0.22008	94056	SYAP1	SYAP1	-0.170346008289782	-0.281718626992915	-0.111372618703133	6845	6242		none	1
SERPINA10	0.373547035501892	0.42745	0.390192075063524	0.30482	51156	SERPINA10	SERPINA10	0.373547035501892	0.390192075063524	0.0166450395616314	10517	6428		none	1
CTDSP2	-0.240640205442422	-0.072436	-0.196785734858328	-0.15373	10106	CTDSP2	CTDSP2	-0.240640205442422	-0.196785734858328	0.0438544705840942	11307	12888		none	1
ZBTB34	-0.313164534150297	-0.22024	-0.619427679034312	-0.4839	403341	ZBTB34	ZBTB34	-0.313164534150297	-0.619427679034312	-0.306263144884015	2414	12899		none	1
SETBP1	-0.0531627320237881	-0.0033073	0.00535083620816559	0.0041801	26040	SETBP1	SETBP1	-0.0531627320237881	0.00535083620816559	0.0585135682319537	11684	5362		none	1
FOXP3	-0.29507568931339	-0.20012	-0.330323026606333	-0.25805	50943	FOXP3	FOXP3	-0.29507568931339	-0.330323026606333	-0.0352473372929427	8995	7740		none	1
LAMB2	-0.110387006667868	0.00055827	-0.227725116966737	-0.1779	3913	LAMB2	LAMB2	-0.110387006667868	-0.227725116966737	-0.117338110298869	6670	4745		none	1
S100A1	0.196983690755091	0.19487	0.0630013888799995	0.049217	6271	S100A1	S100A1	0.196983690755091	0.0630013888799995	-0.133982301875092	6209	1733		none	1
C14orf79	-0.159679672012975	-0.4428	-0.189962941865451	-0.1484	122616	C14orf79	C14orf79	-0.159679672012975	-0.189962941865451	-0.0302832698524761	9166	4229		none	1
PFKFB1	0.129516579563885	0.071323	-0.106038747831875	-0.082838	5207	PFKFB1	PFKFB1	0.129516579563885	-0.106038747831875	-0.23555532739576	3763	15885		none	1
DSC3	0.0957154442241845	-0.26609	-0.01821288906241	-0.014228	1825	DSC3	DSC3	0.0957154442241845	-0.01821288906241	-0.113928333286595	6767	14697		none	1
ZYG11A	-0.322411695801045	-0.16687	-0.213388291165571	-0.1667	440590	ZYG11A	ZYG11A	-0.322411695801045	-0.213388291165571	0.109023404635474	12897	8734		none	1
LCN9	-0.382084609839611	-0.45432	-0.339885177386217	-0.26552	392399	LCN9	LCN9	-0.382084609839611	-0.339885177386217	0.0421994324533934	11250	14791		none	1
CKLF-CMTM1	0.238139754910795	0.29551	0.108577134042921	0.084821	100529251	CKLF-CMTM1	CKLF-CMTM1	0.238139754910795	0.108577134042921	-0.129562620867874	6332	15130		none	1
ARHGAP18	-0.224376013696161	-0.26825	-0.373410308433766	-0.29171	93663	ARHGAP18	ARHGAP18	-0.224376013696161	-0.373410308433766	-0.149034294737604	5805	8772		none	1
PSME3	-0.549265633447468	-0.68793	-0.371733411844522	-0.2904	10197	PSME3	PSME3	-0.549265633447468	-0.371733411844522	0.177532221602946	14207	15163		none	1
SLC52A1	-0.0126250225265814	-0.3031	-0.044770578785338	-0.034975	55065	SLC52A1	SLC52A1	-0.0126250225265814	-0.044770578785338	-0.0321455562587567	9106	1444		none	1
ISX	-0.443210488376284	-0.14492	-0.433368962052214	-0.33855	91464	ISX	ISX	-0.443210488376284	-0.433368962052214	0.00984152632406987	10329	14375		none	1
TATDN1	-0.122533339340422	-0.40527	-0.607458989637803	-0.47455	83940	TATDN1	TATDN1	-0.122533339340422	-0.607458989637803	-0.484925650297381	679	12934		none	1
PRAMEF14	-0.000427160299153001	-0.35028	-0.267394601929071	-0.20889	729528	PRAMEF14	PRAMEF14	-0.000427160299153001	-0.267394601929071	-0.266967441629918	3110	2833		none	1
TDRD10	-0.411312849162011	-0.40433	-0.313093234170288	-0.24459	126668	TDRD10	TDRD10	-0.411312849162011	-0.313093234170288	0.098219614991723	12634	15255		none	1
CIR1	0.122443233014958	0.18935	-0.412401354318009	-0.32217	9541	CIR1	CIR1	0.122443233014958	-0.412401354318009	-0.534844587332966	447	439		bottom	462
NBEA	-0.349882861776897	-0.36536	-0.5441081406289	-0.42506	26960	NBEA	NBEA	-0.349882861776897	-0.5441081406289	-0.194225278852003	4655	7541		none	1
TLCD2	-0.0619863939448549	-0.068383	-0.294071338509098	-0.22973	727910	TLCD2	TLCD2	-0.0619863939448549	-0.294071338509098	-0.232084944564243	3837	7976		none	1
[truncated: 14,829 more rows]
