# Supplementary material for: YAP inhibition overcomes adaptive resistance in HER2-positive gastric cancer treated with trastuzumab via the AKT/mTOR and ERK/mTOR axis
Source: Gastric Cancer. 2024 May 23;27(4):785–801. doi: 10.1007/s10120-024-01508-3 (PMC11193831; doi:10.1007/s10120-024-01508-3)
Supplement: Supplementary file 4 — (TXT 2563 kb) [file 10120_2024_1508_MOESM4_ESM.txt]

Gene	dmso_r1	dmso_r2	Trastuzumab_r1	Trastuzumab_r2	EntrezID	Symbol	HumanGene	Control	Treatment	Diff	Rank	RandomIndex	Label	group	rank
GC	-0.0060641	-0.0962651991140442	-0.093209	-0.119314392509009	2638	GC	GC	-0.0962651991140442	-0.119314392509009	-0.0230491933949643	9070	1204		none	1
NDST2	-0.30185	0.0578967590290648	-0.082947	-0.10617827586869	8509	NDST2	NDST2	0.0578967590290648	-0.10617827586869	-0.164075034897755	5658	8278		none	1
ZNF610	0.0045214	0.353817294218686	0.28673	0.367035541247176	162963	ZNF610	ZNF610	0.353817294218686	0.367035541247176	0.0132182470284894	9944	2226		none	1
KIF26B	-0.19711	-0.324718618632193	-0.039971	-0.0511658271516439	55083	KIF26B	KIF26B	-0.324718618632193	-0.0511658271516439	0.273552791480549	14829	12034		none	1
PNPLA4	-0.055304	-0.164828459069746	-0.22263	-0.284982815010145	8228	PNPLA4	PNPLA4	-0.164828459069746	-0.284982815010145	-0.120154355940398	6643	15598		none	1
ISYNA1	0.22264	0.17896533019934	0.28589	0.365960279312088	51477	ISYNA1	ISYNA1	0.17896533019934	0.365960279312088	0.186994949112748	13606	11800		none	1
KCNK17	-0.38316	-0.430163178592415	-0.34421	-0.440614179376732	89822	KCNK17	KCNK17	-0.430163178592415	-0.440614179376732	-0.010451000784317	9399	3658		none	1
SPRR4	0.2233	0.0570209736473353	0.12583	0.161071677728637	163778	SPRR4	SPRR4	0.0570209736473353	0.161071677728637	0.104050704081302	12100	603		none	1
C1orf167	-0.33081	-0.624598833792885	-0.39261	-0.502569748017486	284498	C1orf167	C1orf167	-0.624598833792885	-0.502569748017486	0.122029085775399	12468	10331		none	1
C20orf96	0.01644	0.0967669393843511	0.10481	0.134164527876806	140680	C20orf96	C20orf96	0.0967669393843511	0.134164527876806	0.0373975884924546	10531	2326		none	1
RASSF1	-0.010504	0.4447972698097	-0.0015991	-0.00204696590523614	11186	RASSF1	RASSF1	0.4447972698097	-0.00204696590523614	-0.446844235714936	1211	10028		none	1
MTRF1	-0.25552	-0.0503446639244225	-0.26111	-0.334240052227008	9617	MTRF1	MTRF1	-0.0503446639244225	-0.334240052227008	-0.283895388302586	3250	9682		none	1
PERP	-0.15245	-0.368157573565972	-0.36098	-0.462081015866514	64065	PERP	PERP	-0.368157573565972	-0.462081015866514	-0.0939234423005418	7321	8920		none	1
NXPH2	0.10042	-0.0358326176377526	0.063448	0.0812181181636062	11249	NXPH2	NXPH2	-0.0358326176377526	0.0812181181636062	0.117050735801359	12375	15593		none	1
GAB2	0.010774	-0.0392555259232473	-0.15409	-0.197246561401937	9846	GAB2	GAB2	-0.0392555259232473	-0.197246561401937	-0.157991035478689	5792	5346		none	1
ATP1B1	0.24904	0.124655336075577	-0.011281	-0.0144405117734782	481	ATP1B1	ATP1B1	0.124655336075577	-0.0144405117734782	-0.139095847849056	6213	4880		none	1
TBRG4	-0.48307	-0.531709081046874	-0.31462	-0.402736797639544	9238	TBRG4	TBRG4	-0.531709081046874	-0.402736797639544	0.12897228340733	12583	9022		none	1
RILPL2	-0.44464	-0.731591556298874	-0.19162	-0.245287728573166	196383	RILPL2	RILPL2	-0.731591556298874	-0.245287728573166	0.486303827725709	16385	11197		none	1
NR5A1	-0.1593	0.0586290286127559	-0.13248	-0.16958416804808	2516	NR5A1	NR5A1	0.0586290286127559	-0.16958416804808	-0.228213196660836	4298	16350		none	1
SLC6A2	-0.22447	-0.167551869095511	-0.073936	-0.0946435314674125	6530	SLC6A2	SLC6A2	-0.167551869095511	-0.0946435314674125	0.0729083376280989	11371	15624		none	1
CELA3B	0.1786	-0.0381503412737875	0.23926	0.306270441177412	23436	CELA3B	CELA3B	-0.0381503412737875	0.306270441177412	0.344420782451199	15571	12819		none	1
KRTAP5-5	-0.16193	0.257017583510374	0.062649	0.0801953392515409	439915	KRTAP5-5	KRTAP5-5	0.257017583510374	0.0801953392515409	-0.176822244258833	5371	12635		none	1
ANGPT2	-0.11825	-0.117004926999051	-0.079739	-0.102071799335642	285	ANGPT2	ANGPT2	-0.117004926999051	-0.102071799335642	0.014933127663409	9986	7909		none	1
INPP4A	-0.37254	-0.0498813452063463	-0.37658	-0.482050166089567	3631	INPP4A	INPP4A	-0.0498813452063463	-0.482050166089567	-0.43216882088322	1322	8104		none	1
SERHL2	-0.36045	0.255503322334222	-0.18382	-0.235303153461639	253190	SERHL2	SERHL2	0.255503322334222	-0.235303153461639	-0.490806475795862	899	11054		none	1
SHC3	-0.21535	-0.463149211228134	-0.16897	-0.216294058537772	53358	SHC3	SHC3	-0.463149211228134	-0.216294058537772	0.246855152690362	14488	6121		none	1
CDV3	-0.12039	-0.432491072639335	-0.29214	-0.373960740138632	55573	CDV3	CDV3	-0.432491072639335	-0.373960740138632	0.0585303325007027	11040	6569		none	1
TAS2R20	0.30437	0.400454278352845	0.312	0.399383004461057	259295	TAS2R20	TAS2R20	0.400454278352845	0.399383004461057	-0.00107127389178852	9605	8183		none	1
EXT1	0.54931	0.513006825475749	0.19688	0.252020916404785	2131	EXT1	EXT1	0.513006825475749	0.252020916404785	-0.260985909070964	3630	9744		none	1
THAP2	-0.14833	-0.422682276363965	-0.10347	-0.132449229075595	83591	THAP2	THAP2	-0.422682276363965	-0.132449229075595	0.29023304728837	15036	13425		none	1
RANBP6	0.10957	0.0697916195814311	-0.033537	-0.0429298327583669	26953	RANBP6	RANBP6	0.0697916195814311	-0.0429298327583669	-0.112721452339798	6834	8714		none	1
KATNAL1	-0.093868	0.193814130090856	0.20833	0.266677760639013	84056	KATNAL1	KATNAL1	0.193814130090856	0.266677760639013	0.0728636305481571	11368	11332		none	1
NIPA2	-0.19116	-0.135955792614022	-0.30624	-0.392009779763314	81614	NIPA2	NIPA2	-0.135955792614022	-0.392009779763314	-0.256053987149293	3719	11646		none	1
FAM9A	0.14256	0.181993852551643	-0.16555	-0.211916206373487	171482	FAM9A	FAM9A	0.181993852551643	-0.211916206373487	-0.39391005892513	1685	4305		none	1
SLC16A2	-0.023404	-0.00136509514984405	0.16491	0.211096959184849	6567	SLC16A2	SLC16A2	-0.00136509514984405	0.211096959184849	0.212462054334693	14001	1083		none	1
EAPP	-0.84713	-0.546456176829544	-0.55488	-0.710287312549203	55837	EAPP	EAPP	-0.546456176829544	-0.710287312549203	-0.163831135719659	5663	8832		none	1
PHKA1	0.063888	0.16821859603128	0.22417	0.286954128557805	5255	PHKA1	PHKA1	0.16821859603128	0.286954128557805	0.118735532526525	12411	2936		none	1
SEC11A	-0.078896	-0.00329498711747955	-0.010627	-0.0136033435525886	23478	SEC11A	SEC11A	-0.00329498711747955	-0.0136033435525886	-0.0103083564351091	9403	10992		none	1
PPM1K	0.26388	0.0936706142928174	0.42934	0.549586856202917	152926	PPM1K	PPM1K	0.0936706142928174	0.549586856202917	0.4559162419101	16263	8468		none	1
JAK1	-0.39713	-0.51394476336844	-0.72315	-0.925685319474402	3716	JAK1	JAK1	-0.51394476336844	-0.925685319474402	-0.411740556105961	1518	3805		none	1
TMOD3	-0.46717	-0.683349907336256	-0.44049	-0.563859678317471	29766	TMOD3	TMOD3	-0.683349907336256	-0.563859678317471	0.119490229018785	12422	11118		none	1
FAM199X	-0.2796	-0.181236721963567	-0.41948	-0.536965329202962	139231	FAM199X	FAM199X	-0.181236721963567	-0.536965329202962	-0.355728607239395	2170	14580		none	1
H3F3C	0.18719	0.257017583510374	-0.13015	-0.166601596251944	440093	H3F3C	H3F3C	0.257017583510374	-0.166601596251944	-0.423619179762318	1398	13479		none	1
OR52E6	0.090504	0.0787856529403788	0.22641	0.289821493718038	390078	OR52E6	OR52E6	0.0787856529403788	0.289821493718038	0.211035840777659	13979	3970		none	1
SMARCA4	0.21282	-0.07902409257334	0.21405	0.273999782387465	6597	SMARCA4	SMARCA4	-0.07902409257334	0.273999782387465	0.353023874960805	15659	15698		none	1
TLR3	0.11902	-0.0795269628893007	-0.1979	-0.253326591611677	7098	TLR3	TLR3	-0.0795269628893007	-0.253326591611677	-0.173799628722376	5444	1446		none	1
RBM7	-0.307	-0.636498214527867	-0.36369	-0.465550015680903	10179	RBM7	RBM7	-0.636498214527867	-0.465550015680903	0.170948198846964	13348	10244		none	1
CD247	-0.23641	-0.305541743886453	-0.037607	-0.0481397328486121	919	CD247	CD247	-0.305541743886453	-0.0481397328486121	0.257402011037841	14627	15634		none	1
11-Mar	-0.19615	-0.0155200470098992	-0.052643	-0.0673869214866776	3290	11-Mar	11-Mar	-0.0155200470098992	-0.0673869214866776	-0.0518668744767784	8374	10212		none	1
PTGES3L-AARSD1	-0.27377	-0.555982461691452	-0.47788	-0.611721635166186	100885850	PTGES3L-AARSD1	PTGES3L-AARSD1	-0.555982461691452	-0.611721635166186	-0.0557391734747333	8261	14579		none	1
KRT32	-0.58875	-0.829035393029878	-0.40144	-0.513872799073227	3882	KRT32	KRT32	-0.829035393029878	-0.513872799073227	0.315162593956652	15293	4596		none	1
HPX	-0.020499	-0.252056683089997	-0.093484	-0.119666412785376	3263	HPX	HPX	-0.252056683089997	-0.119666412785376	0.13239027030462	12646	1084		none	1
PRKCE	0.25986	0.0385854088505176	0.17006	0.217689338905921	5581	PRKCE	PRKCE	0.0385854088505176	0.217689338905921	0.179103930055403	13489	11010		none	1
ITLN2	0.54316	0.251356054784613	0.24491	0.313502857764607	142683	ITLN2	ITLN2	0.251356054784613	0.313502857764607	0.062146802979994	11131	14297		none	1
HHAT	0.083993	-0.0797089002395697	-0.23885	-0.305745610947191	55733	HHAT	HHAT	-0.0797089002395697	-0.305745610947191	-0.226036710707621	4350	13294		none	1
2-Mar	0.064534	0.116485105998282	-0.10848	-0.138862398474152	28456	2-Mar	2-Mar	0.116485105998282	-0.138862398474152	-0.255347504472434	3737	3328		none	1
RSG1	0.01592	0.273866564209194	0.062235	0.0796653887263906	79363	RSG1	RSG1	0.273866564209194	0.0796653887263906	-0.194201175482803	4998	4075		none	1
NTRK2	-0.25895	0.0360360258554446	-0.43047	-0.551033339520356	4915	NTRK2	NTRK2	0.0360360258554446	-0.551033339520356	-0.587069365375801	416	14130		bottom	246
ARHGDIG	0.24079	0.183146499118564	0.22672	0.290218316575035	398	ARHGDIG	ARHGDIG	0.183146499118564	0.290218316575035	0.10707181745647	12165	7172		none	1
DDX4	0.26056	0.334131898928717	0.012656	0.0162006131553177	54514	DDX4	DDX4	0.334131898928717	0.0162006131553177	-0.317931285773399	2708	7693		none	1
PFN3	-0.28907	-0.0692107761153551	0.16004	0.204863000108806	345456	PFN3	PFN3	-0.0692107761153551	0.204863000108806	0.274073776224161	14837	8017		none	1
G6PC3	0.11087	-0.345929575554852	-0.29415	-0.376533688340448	92579	G6PC3	G6PC3	-0.345929575554852	-0.376533688340448	-0.030604112785596	8902	13684		none	1
IGFL1	0.15402	-0.122734258464042	-0.20028	-0.256373167094425	374918	IGFL1	IGFL1	-0.122734258464042	-0.256373167094425	-0.133638908630383	6332	13255		none	1
LMF2	0.084335	0.324944627762962	0.094528	0.121002809761842	91289	LMF2	LMF2	0.324944627762962	0.121002809761842	-0.203941818001119	4810	13985		none	1
CEP57	-0.68748	-1.56533923970528	-0.85695	-1.09695918484905	9702	CEP57	CEP57	-1.56533923970528	-1.09695918484905	0.468380054856237	16319	9363		none	1
SLC1A5	-0.12752	-0.199136645120463	-0.18834	-0.241089086731396	6510	SLC1A5	SLC1A5	-0.199136645120463	-0.241089086731396	-0.0419524416109329	8616	11479		none	1
CYFIP2	0.023027	-0.242598200967319	-0.16605	-0.212556243239611	26999	CYFIP2	CYFIP2	-0.242598200967319	-0.212556243239611	0.0300419577277085	10337	10254		none	1
KIF5B	0.18412	0.281132757763414	0.13567	0.173667603253947	3799	KIF5B	KIF5B	0.281132757763414	0.173667603253947	-0.107465154509466	6982	15144		none	1
SNX19	-0.076064	-0.0832787144600642	-0.48952	-0.62662169340954	399979	SNX19	SNX19	-0.0832787144600642	-0.62662169340954	-0.543342978949476	591	12322		none	1
CCR6	-0.069126	-0.535020114812638	-0.31491	-0.403108019021896	1235	CCR6	CCR6	-0.535020114812638	-0.403108019021896	0.131912095790743	12638	1627		none	1
ZSCAN16	0.05823	-0.179858066265877	-0.037048	-0.047424171632286	80345	ZSCAN16	ZSCAN16	-0.179858066265877	-0.047424171632286	0.132433894633591	12648	4982		none	1
CRELD1	0.12266	0.0328323464267956	0.017647	0.0225894611529624	78987	CRELD1	CRELD1	0.0328323464267956	0.0225894611529624	-0.0102428852738332	9405	10812		none	1
ZNF678	-0.0090028	-0.169857162229354	-0.089384	-0.114418110483164	339500	ZNF678	ZNF678	-0.169857162229354	-0.114418110483164	0.0554390517461902	10977	16566		none	1
GSTP1	-0.23918	-0.20395063960584	-0.50285	-0.643685076260393	2950	GSTP1	GSTP1	-0.20395063960584	-0.643685076260393	-0.439734436654553	1266	7101		none	1
KRTAP19-5	-0.42716	-0.409076526691678	-0.35027	-0.448371426194149	337972	KRTAP19-5	KRTAP19-5	-0.409076526691678	-0.448371426194149	-0.0392948995024704	8696	11359		none	1
MYPOP	-0.21681	-0.122225737919812	-0.078439	-0.100407703483721	339344	MYPOP	MYPOP	-0.122225737919812	-0.100407703483721	0.0218180344360913	10164	2196		none	1
DDB2	-0.1125	0.0353636486914071	-0.43375	-0.555231981362126	1643	DDB2	DDB2	0.0353636486914071	-0.555231981362126	-0.590595630053534	402	813		bottom	242
DPCD	0.11687	-0.267029788003435	0.19972	0.255656325804366	25911	DPCD	DPCD	-0.267029788003435	0.255656325804366	0.522686113807802	16513	11700		none	1
MAGI3	0.13527	-0.166026307462821	-0.16309	-0.20876722499216	260425	MAGI3	MAGI3	-0.166026307462821	-0.20876722499216	-0.0427409175293381	8588	9884		none	1
TMCC1	-0.20567	-0.14221624553632	-0.14402	-0.18435621891821	23023	TMCC1	TMCC1	-0.14221624553632	-0.18435621891821	-0.04213997338189	8608	1232		none	1
FH	-0.38674	-0.641108800795552	-0.43261	-0.553772697307365	2271	FH	FH	-0.641108800795552	-0.553772697307365	0.0873361034881872	11745	10113		none	1
UBE3B	-0.2162	-0.506407358857298	-0.17777	-0.227558707381545	89910	UBE3B	UBE3B	-0.506407358857298	-0.227558707381545	0.278848651475753	14900	10987		none	1
CCDC152	-0.06042	-0.14069068390363	0.0093722	0.0119971070333651	100129792	CCDC152	CCDC152	-0.14069068390363	0.0119971070333651	0.152687790936995	13029	14096		none	1
CACNG1	-0.24617	-0.342155223071012	-0.3308	-0.4234483906273	786	CACNG1	CACNG1	-0.342155223071012	-0.4234483906273	-0.0812931675562881	7638	14543		none	1
FAM134C	-0.33496	-0.951679247841613	0.15057	0.192740701864427	162427	FAM134C	FAM134C	-0.951679247841613	0.192740701864427	1.14441994970604	16824	8908		top	99
XAGE2	0.27638	0.502802513221534	0.33285	0.426072541778406	9502	XAGE2	XAGE2	0.502802513221534	0.426072541778406	-0.0767299714431278	7751	1607		none	1
FBXL4	-0.084915	0.114055507842517	-0.23662	-0.30289104652428	26235	FBXL4	FBXL4	0.114055507842517	-0.30289104652428	-0.416946554366797	1455	10187		none	1
SLCO6A1	-0.033459	-0.124406726031732	-0.031972	-0.0409265173674004	133482	SLCO6A1	SLCO6A1	-0.124406726031732	-0.0409265173674004	0.0834802086643313	11639	10055		none	1
OR51A4	0.36268	0.199509560186232	0.17322	0.221734371899821	401666	OR51A4	OR51A4	0.199509560186232	0.221734371899821	0.0222248117135899	10176	13036		none	1
CHST14	0.51831	0.596731907969082	0.49144	0.629079434975454	113189	CHST14	CHST14	0.596731907969082	0.629079434975454	0.0323475270063726	10385	12334		none	1
EPHA4	0.20304	0.641346110382859	0.18051	0.231066109407902	2043	EPHA4	EPHA4	0.641346110382859	0.231066109407902	-0.410280000974958	1530	11865		none	1
JUNB	-0.018002	0.307971342042218	0.014173	0.0181424850071364	3726	JUNB	JUNB	0.307971342042218	0.0181424850071364	-0.289828857035082	3154	10042		none	1
RAB25	0.17305	0.0541913393301089	0.19833	0.253877023316543	57111	RAB25	RAB25	0.0541913393301089	0.253877023316543	0.199685683986434	13821	9913		none	1
GOLGA6D	-0.36903	-0.214392261447362	-0.27799	-0.355847696827337	653643	GOLGA6D	GOLGA6D	-0.214392261447362	-0.355847696827337	-0.141455435379975	6147	3798		none	1
NOBOX	-0.089716	-0.378587894950956	-0.07118	-0.0911156482613398	135935	NOBOX	NOBOX	-0.378587894950956	-0.0911156482613398	0.287472246689616	15015	6039		none	1
TOPORS	-0.38193	-0.193181304524703	0.03483	0.0445849680941622	10210	TOPORS	TOPORS	-0.193181304524703	0.0445849680941622	0.237766272618865	14353	2445		none	1
IGFL2	-0.045393	-0.222189576458889	-0.027238	-0.0348666483189432	147920	IGFL2	IGFL2	-0.222189576458889	-0.0348666483189432	0.187322928139946	13612	9461		none	1
HOXC5	-0.2051	-0.0362247434796366	-0.1706	-0.218380578721334	3222	HOXC5	HOXC5	-0.0362247434796366	-0.218380578721334	-0.182155835241698	5247	1178		none	1
BARX2	-0.076812	-0.25617004926999	-0.053744	-0.0687962826658815	8538	BARX2	BARX2	-0.25617004926999	-0.0687962826658815	0.187373766604109	13614	1609		none	1
EXT2	-0.19095	-0.259627988970754	-0.19219	-0.246017370600547	2132	EXT2	EXT2	-0.259627988970754	-0.246017370600547	0.0136106183702078	9948	3556		none	1
PTCHD3	-0.17423	-0.0124983049315192	-0.030125	-0.0385622211839402	374308	PTCHD3	PTCHD3	-0.0124983049315192	-0.0385622211839402	-0.026063916252421	9007	12122		none	1
FBXW2	0.026091	0.00646453916738236	-0.084837	-0.108597615222637	26190	FBXW2	FBXW2	0.00646453916738236	-0.108597615222637	-0.115062154390019	6769	1248		none	1
CXCR5	0.13194	-0.0689045337431632	0.27744	0.355143656274601	643	CXCR5	CXCR5	-0.0689045337431632	0.355143656274601	0.424048190017765	16118	3098		none	1
HCLS1	-0.13493	-0.0855602766351761	-0.20089	-0.257154012071095	3059	HCLS1	HCLS1	-0.0855602766351761	-0.257154012071095	-0.171593735435919	5495	597		none	1
YAP1	-0.21088	-0.242982416489626	-0.7836	-1.00306577658873	10413	YAP1	YAP1	-0.242982416489626	-1.00306577658873	-0.760083360099105	92	12515		bottom	52
SEPN1	0.17956	0.318616372101433	0.37894	0.48507114009767	57190	SEPN1	SEPN1	0.318616372101433	0.48507114009767	0.166454767996237	13288	11101		none	1
DHRS3	0.16062	0.410669891063599	0.28374	0.363208120787757	9249	DHRS3	DHRS3	0.410669891063599	0.363208120787757	-0.0474617702758416	8463	6974		none	1
KBTBD4	-0.37438	-0.656115807078606	-0.38342	-0.490805870418136	55709	KBTBD4	KBTBD4	-0.656115807078606	-0.490805870418136	0.16530993666047	13270	16182		none	1
SYCE2	-0.074466	0.0370395063960584	-0.0078437	-0.0100405143336256	256126	SYCE2	SYCE2	0.0370395063960584	-0.0100405143336256	-0.047080020729684	8472	13945		none	1
EFEMP2	-0.21624	-0.250553722370384	0.1971	0.252302532625879	30008	EFEMP2	EFEMP2	-0.250553722370384	0.252302532625879	0.502856254996263	16439	13999		none	1
PGAM5	0.041321	0.214821678795823	-0.18447	-0.2361352013876	192111	PGAM5	PGAM5	0.214821678795823	-0.2361352013876	-0.450956880183423	1184	5197		none	1
CSRP2	0.031135	0.0129107715951724	0.35525	0.454746193380739	1466	CSRP2	CSRP2	0.0129107715951724	0.454746193380739	0.441835421785566	16208	7024		none	1
HLA-DRB1	-0.18102	-0.194650363874701	-0.4903	-0.627620150920693	3123	HLA-DRB1	HLA-DRB1	-0.194650363874701	-0.627620150920693	-0.432969787045992	1317	14291		none	1
TMEM221	0.040697	0.318333860687972	0.080746	0.103360833584014	100130519	TMEM221	TMEM221	0.318333860687972	0.103360833584014	-0.214973027103957	4578	558		none	1
DIRAS1	-0.42234	-0.370157754373277	-0.017267	-0.0221030331347086	148252	DIRAS1	DIRAS1	-0.370157754373277	-0.0221030331347086	0.348054721238568	15605	13061		none	1
PANK1	0.059213	0.299428196899155	0.22745	0.291152770399575	53354	PANK1	PANK1	0.299428196899155	0.291152770399575	-0.00827542649957963	9449	9664		none	1
SYT4	0.20821	-0.175032771323961	-0.052618	-0.0673549196433715	6860	SYT4	SYT4	-0.175032771323961	-0.0673549196433715	0.10767785168059	12183	8458		none	1
OR10G4	0.19662	0.238258825656557	-0.11042	-0.141345741514711	390264	OR10G4	OR10G4	0.238258825656557	-0.141345741514711	-0.379604567171268	1862	5344		none	1
CLEC2B	0.25032	0.423292501017041	0.23465	0.300369301271753	9976	CLEC2B	CLEC2B	0.423292501017041	0.300369301271753	-0.122923199745288	6575	3290		none	1
CD300C	-0.021669	-0.188107399538941	-0.098162	-0.125654597704828	10871	CD300C	CD300C	-0.188107399538941	-0.125654597704828	0.0624528018341136	11139	15540		none	1
OR4M1	-0.031676	-0.0875536771685576	0.049077	0.0628221785574849	441670	OR4M1	OR4M1	-0.0875536771685576	0.0628221785574849	0.150375855726043	12981	9345		none	1
CSN2	0.033177	-0.0674772860823577	-0.28354	-0.362952106041308	1447	CSN2	CSN2	-0.0674772860823577	-0.362952106041308	-0.29547481995895	3062	6451		none	1
PAIP2B	-0.25481	-0.591748406635628	-0.41881	-0.536107679802357	400961	PAIP2B	PAIP2B	-0.591748406635628	-0.536107679802357	0.0556407268332714	10985	1180		none	1
CHSY1	-0.13383	-0.0666851240790128	-0.050963	-0.0652363976165027	22856	CHSY1	CHSY1	-0.0666851240790128	-0.0652363976165027	0.00144872646251008	9677	10168		none	1
MTA3	-0.10551	-0.355286353568684	-0.056163	-0.071892781024187	57504	MTA3	MTA3	-0.355286353568684	-0.071892781024187	0.283393572544497	14963	12719		none	1
GLOD5	0.56214	0.575441847850653	0.4136	0.52943849565735	392465	GLOD5	GLOD5	0.575441847850653	0.52943849565735	-0.0460033521933032	8493	7773		none	1
MRGPRF	-0.22188	-0.246858473082313	0.020494	0.0262338310686696	116535	MRGPRF	MRGPRF	-0.246858473082313	0.0262338310686696	0.273092304150982	14826	8948		none	1
TIMM17B	0.18536	0.184536455272793	0.31727	0.406128993029998	10245	TIMM17B	TIMM17B	0.184536455272793	0.406128993029998	0.221592537757205	14138	16436		none	1
TBC1D10C	-0.45032	-0.602924558152149	-0.36498	-0.467201310795502	374403	TBC1D10C	TBC1D10C	-0.602924558152149	-0.467201310795502	0.135723247356647	12710	7540		none	1
QPCT	-0.21391	-0.139933553315554	-0.40842	-0.52280771372431	25797	QPCT	QPCT	-0.139933553315554	-0.52280771372431	-0.382874160408757	1818	11429		none	1
CCDC54	0.0037635	-0.223330922569272	0.055654	0.0712412234944733	84692	CCDC54	CCDC54	-0.223330922569272	0.0712412234944733	0.294572146063745	15082	10836		none	1
NPC2	0.13854	0.102730190299688	0.12577	0.160994873304702	10577	NPC2	NPC2	0.102730190299688	0.160994873304702	0.0582646830050142	11034	13216		none	1
TPST2	-0.11313	-0.29721330741762	-0.42215	-0.540383126068061	8459	TPST2	TPST2	-0.29721330741762	-0.540383126068061	-0.243169818650442	3982	8474		none	1
DHX38	-1.2138	-1.22689056637888	-1.3913	-1.78096658367522	9785	DHX38	DHX38	-1.22689056637888	-1.78096658367522	-0.554076017296338	539	4440		none	1
FAM210A	-0.45146	-0.515662432762284	-0.16836	-0.215513213561101	125228	FAM210A	FAM210A	-0.515662432762284	-0.215513213561101	0.300149219201183	15146	4824		none	1
GMIP	-0.32335	-0.300219228856846	-0.11648	-0.149102988332128	51291	GMIP	GMIP	-0.300219228856846	-0.149102988332128	0.151116240524718	12993	1343		none	1
FBN3	0.48054	0.477613795597342	0.22031	0.282013043951332	84467	FBN3	FBN3	0.477613795597342	0.282013043951332	-0.195600751646011	4973	9850		none	1
LBH	0.14161	0.110819057089906	0.1236	0.158217113305726	81606	LBH	LBH	0.110819057089906	0.158217113305726	0.04739805621582	10779	1286		none	1
CD33	-0.22333	-0.169246937576278	0.01413	0.0180874418366498	945	CD33	CD33	-0.169246937576278	0.0180874418366498	0.187334379412928	13613	271		none	1
GDPD1	0.36411	0.508848257469602	0.3252	0.416279977726717	284161	GDPD1	GDPD1	0.508848257469602	0.416279977726717	-0.0925682797428848	7361	4769		none	1
VIT	-0.37585	-0.336595398454098	-0.24608	-0.315000544031336	5212	VIT	VIT	-0.336595398454098	-0.315000544031336	0.0215948544227613	10160	4856		none	1
GLCE	0.024874	-0.119400623785201	-0.033148	-0.0424318840765228	26035	GLCE	GLCE	-0.119400623785201	-0.0424318840765228	0.0769687397086781	11464	4287		none	1
CCHCR1	-0.34037	-0.0621830221940966	-0.15738	-0.201458003981029	54535	CCHCR1	CCHCR1	-0.0621830221940966	-0.201458003981029	-0.139274981786933	6207	4228		none	1
VPS45	-0.090379	-0.254565384441531	-0.0085813	-0.010984696718531	11311	VPS45	VPS45	-0.254565384441531	-0.010984696718531	0.243580687723	14437	1495		none	1
SCRN1	-0.21943	-0.193542919133933	-0.1721	-0.220300689319705	9805	SCRN1	SCRN1	-0.193542919133933	-0.220300689319705	-0.0267577701857718	8996	13690		none	1
GLIPR2	0.24834	-0.0523719658274194	0.032585	0.0417112025652678	152007	GLIPR2	GLIPR2	-0.0523719658274194	0.0417112025652678	0.0940831683926872	11897	9780		none	1
ESCO1	0.0032521	-0.160545586041676	-0.45904	-0.587605046050652	114799	ESCO1	ESCO1	-0.160545586041676	-0.587605046050652	-0.427059460008976	1368	3601		none	1
CFHR2	-0.2327	-0.47872124033811	0.059331	0.0759480546079454	3080	CFHR2	CFHR2	-0.47872124033811	0.0759480546079454	0.554669294946055	16596	1972		none	1
NPL	0.15534	0.0651200108484383	-0.14126	-0.180823215417208	80896	NPL	NPL	0.0651200108484383	-0.180823215417208	-0.245943226265646	3917	7881		none	1
TGM4	-0.17307	-0.115660172670976	-0.036189	-0.0463245882962859	7047	TGM4	TGM4	-0.115660172670976	-0.0463245882962859	0.06933558437469	11293	3613		none	1
VKORC1L1	-0.15755	-0.158341997016679	-0.15658	-0.200433944995232	154807	VKORC1L1	VKORC1L1	-0.158341997016679	-0.200433944995232	-0.0420919479785523	8611	5493		none	1
BBC3	0.16271	-0.0704538263345839	0.11183	0.143150645477179	27113	BBC3	BBC3	-0.0704538263345839	0.143150645477179	0.213604471811763	14010	1617		none	1
ACTL8	0.18118	0.019472946707047	0.08829	0.113017709820086	81569	ACTL8	ACTL8	0.019472946707047	0.113017709820086	0.0935447631130387	11886	6433		none	1
CA5B	-0.094186	0.27121095692266	-0.10645	-0.136263848797691	11238	CA5B	CA5B	0.27121095692266	-0.136263848797691	-0.40747480572035	1550	5779		none	1
AMELY	0.073893	-0.0404522442706685	-0.092795	-0.118784441983858	266	AMELY	AMELY	-0.0404522442706685	-0.118784441983858	-0.0783321977131897	7712	12136		none	1
ORAI1	0.26901	-0.259560186231524	-0.024431	-0.0312734813525259	84876	ORAI1	ORAI1	-0.259560186231524	-0.0312734813525259	0.228286704878998	14229	3468		none	1
HMGN5	0.48693	0.385379469330561	0.51832	0.663487816898253	79366	HMGN5	HMGN5	0.385379469330561	0.663487816898253	0.278108347567692	14890	11987		none	1
BEST2	0.4183	0.342358631288704	0.29519	0.377864965021985	54831	BEST2	BEST2	0.342358631288704	0.377864965021985	0.0355063337332812	10474	13982		none	1
C16orf59	-0.76952	-0.979964290557338	-0.26349	-0.337286627709756	80178	C16orf59	C16orf59	-0.979964290557338	-0.337286627709756	0.642677662847582	16714	14872		top	204
CTDSPL	-0.18481	-0.118575690457894	-0.10872	-0.139169616169891	10217	CTDSPL	CTDSPL	-0.118575690457894	-0.139169616169891	-0.0205939257119969	9139	1927		none	1
ADRA1D	-0.33834	-0.341454594765629	-0.35066	-0.448870654949725	146	ADRA1D	ADRA1D	-0.341454594765629	-0.448870654949725	-0.107416060184097	6986	8994		none	1
ZSCAN2	0.078185	0.0818627672557971	0.11293	0.144558726582651	54993	ZSCAN2	ZSCAN2	0.0818627672557971	0.144558726582651	0.062695959326854	11147	12815		none	1
PRDM2	-0.16779	0.124836143380193	-0.28639	-0.366600316178212	7799	PRDM2	PRDM2	0.124836143380193	-0.366600316178212	-0.491436459558404	895	8457		none	1
DHRS4L1	0.092194	-0.195294489897392	-0.0056403	-0.00721999987199263	728635	DHRS4L1	DHRS4L1	-0.195294489897392	-0.00721999987199263	0.188074490025399	13625	6994		none	1
ADGB	-0.044542	-0.00312581928309904	-0.075294	-0.0963818715958039	79747	ADGB	ADGB	-0.00312581928309904	-0.0963818715958039	-0.0932560523127049	7338	7321		none	1
CDK20	-0.067145	-0.0575995570221037	-0.19906	-0.254811477141083	23552	CDK20	CDK20	-0.0575995570221037	-0.254811477141083	-0.19721192011898	4943	7739		none	1
PDYN	-0.035989	-0.377638656601727	-0.18541	-0.237338470695912	5173	PDYN	PDYN	-0.377638656601727	-0.237338470695912	0.140300185905815	12781	15515		none	1
LCE1D	-0.011538	-0.246971477647697	-0.31564	-0.404042472846436	353134	LCE1D	LCE1D	-0.246971477647697	-0.404042472846436	-0.157070995198739	5810	1756		none	1
ACSL4	-0.021047	-0.0880915788997875	-0.10633	-0.136110239949821	2182	ACSL4	ACSL4	-0.0880915788997875	-0.136110239949821	-0.0480186610500336	8452	11630		none	1
MMP15	-0.27706	-0.288692763187633	-0.18404	-0.235584769682734	4324	MMP15	MMP15	-0.288692763187633	-0.235584769682734	0.053107993504899	10925	4047		none	1
GPR52	0.1372	-0.0351884916150612	0.24677	0.315883794906587	9293	GPR52	GPR52	-0.0351884916150612	0.315883794906587	0.351072286521648	15641	142		none	1
CNN3	0.18774	-0.00743298829272703	0.093006	0.119054537541362	1266	CNN3	CNN3	-0.00743298829272703	0.119054537541362	0.126487525834089	12544	11503		none	1
KDELR2	-0.03757	0.119671834742124	-0.12426	-0.159061961969009	11014	KDELR2	KDELR2	0.119671834742124	-0.159061961969009	-0.278733796711133	3341	7921		none	1
SCRIB	-0.062384	0.00792659223432627	-0.10932	-0.13993766040924	23513	SCRIB	SCRIB	0.00792659223432627	-0.13993766040924	-0.147864252643566	6004	11524		none	1
TMEM177	-0.27187	-0.283438050897256	-0.621	-0.794925787725373	80775	TMEM177	TMEM177	-0.283438050897256	-0.794925787725373	-0.511487736828117	767	9153		none	1
PRSS27	-0.00033279	-0.116112190932514	0.057909	0.0741277897606902	83886	PRSS27	PRSS27	-0.116112190932514	0.0741277897606902	0.190239980693204	13668	16676		none	1
NIPAL1	0.36874	0.601331193780229	0.17021	0.217881349965758	152519	NIPAL1	NIPAL1	0.601331193780229	0.217881349965758	-0.383449843814471	1806	13352		none	1
CDK16	0.1614	0.317418523708358	-0.016338	-0.0209138446374511	5127	CDK16	CDK16	0.317418523708358	-0.0209138446374511	-0.338332368345809	2396	16280		none	1
TUBA3D	-0.91824	-1.40385571577092	-0.69098	-0.884505347508016	113457	TUBA3D	TUBA3D	-1.40385571577092	-0.884505347508016	0.519350368262901	16500	16759		none	1
KIAA1143	0.040636	-0.0744575780861547	-0.31074	-0.397770111558426	57456	KIAA1143	KIAA1143	-0.0744575780861547	-0.397770111558426	-0.323312533472271	2619	16744		none	1
TCF7L1	-0.45807	-0.624870044749808	-0.089955	-0.115149032584277	83439	TCF7L1	TCF7L1	-0.624870044749808	-0.115149032584277	0.509721012165531	16466	14923		none	1
XKRY2	-0.056767	-0.117197034760204	-0.09277	-0.118752440140552	353515	XKRY2	XKRY2	-0.117197034760204	-0.118752440140552	-0.00155540538034779	9597	13927		none	1
NDUFA5	-0.10923	-0.171314921122813	-0.22208	-0.284278774457409	4698	NDUFA5	NDUFA5	-0.171314921122813	-0.284278774457409	-0.112963853334595	6828	5971		none	1
ZNF664-FAM101A	-0.26707	-0.556999502779912	-0.31954	-0.409034760402199	144348	ZNF664-FAM101A	ZNF664-FAM101A	-0.556999502779912	-0.409034760402199	0.147964742377713	12926	919		none	1
OLIG1	-0.30116	-0.434129638837409	-0.1264	-0.161801319756018	116448	OLIG1	OLIG1	-0.434129638837409	-0.161801319756018	0.272328319081391	14820	14100		none	1
SLC9B2	0.079857	-0.0659110428061294	0.012182	0.0155938582062327	133308	SLC9B2	SLC9B2	-0.0659110428061294	0.0155938582062327	0.081504901012362	11591	3115		none	1
ZNF155	-0.099234	0.101029471590652	-0.09179	-0.11749796788295	7711	ZNF155	ZNF155	0.101029471590652	-0.11749796788295	-0.218527439473602	4504	5394		none	1
C1orf106	-0.012318	-0.252870315960765	-0.28357	-0.362990508253275	55765	C1orf106	C1orf106	-0.252870315960765	-0.362990508253275	-0.110120192292511	6911	1536		none	1
ABCC5	-0.02468	-0.0688367310039325	0.063975	0.0818927170205004	10057	ABCC5	ABCC5	-0.0688367310039325	0.0818927170205004	0.150729448024433	12990	2051		none	1
CLPSL2	-0.19178	-0.599014600189848	-0.2674	-0.342291716002842	389383	CLPSL2	CLPSL2	-0.599014600189848	-0.342291716002842	0.256722884187006	14614	1440		none	1
UNK	0.099799	0.189881571215477	0.22837	0.292330438233242	85451	UNK	UNK	0.189881571215477	0.292330438233242	0.102448867017765	12066	1957		none	1
KRT84	-0.18893	-0.290681643538399	-0.18136	-0.232154172080312	3890	KRT84	KRT84	-0.290681643538399	-0.232154172080312	0.0585274714580872	11039	14503		none	1
RHOT2	-0.075987	-0.0378068073950188	0.053221	0.0681268041039164	89941	RHOT2	RHOT2	-0.0378068073950188	0.0681268041039164	0.105933611498935	12139	12898		none	1
ASAP3	0.198	0.21876553812774	0.019521	0.0249883193271932	55616	ASAP3	ASAP3	0.21876553812774	0.0249883193271932	-0.193777218800547	5012	14365		none	1
PRRG4	-0.056689	-0.0814197893594901	-0.0771	-0.098693684756242	79056	PRRG4	PRRG4	-0.0814197893594901	-0.098693684756242	-0.0172738953967518	9240	12567		none	1
ZNF705D	-0.13444	-0.257740812728834	-0.30995	-0.396758853309951	728957	ZNF705D	ZNF705D	-0.257740812728834	-0.396758853309951	-0.139018040581116	6215	3295		none	1
ZCCHC13	-0.052755	-0.137119739637481	0.013958	0.0178672691547033	389874	ZCCHC13	ZCCHC13	-0.137119739637481	0.0178672691547033	0.154987008792185	13073	9185		none	1
SLC25A28	0.16516	0.216607150928898	0.23821	0.304926363758552	81894	SLC25A28	SLC25A28	0.216607150928898	0.304926363758552	0.088319212829655	11770	9208		none	1
SGSM2	-0.17564	-0.0358247073181757	-0.15398	-0.19710575329139	9905	SGSM2	SGSM2	-0.0358247073181757	-0.19710575329139	-0.161281045973214	5728	59		none	1
UST	-0.57386	-0.475862224833883	-0.14517	-0.185828303710294	10090	UST	UST	-0.475862224833883	-0.185828303710294	0.29003392112359	15034	7748		none	1
IPPK	0.13491	-0.0372756859377119	-0.11799	-0.151035899667821	64768	IPPK	IPPK	-0.0372756859377119	-0.151035899667821	-0.113760213730109	6802	14679		none	1
DHCR24	-0.069313	-0.310073226958369	-0.24479	-0.313349248916738	1718	DHCR24	DHCR24	-0.310073226958369	-0.313349248916738	-0.00327602195836846	9571	16702		none	1
TPO	-0.095951	-0.592019617592551	-0.16134	-0.206527095960727	7173	TPO	TPO	-0.592019617592551	-0.206527095960727	0.385492521631823	15890	8963		none	1
PTPRQ	-0.3134	-0.118575690457894	-0.15328	-0.196209701678817	374462	PTPRQ	PTPRQ	-0.118575690457894	-0.196209701678817	-0.0776340112209222	7727	4006		none	1
FUOM	-0.35463	-0.119310220132893	-0.53468	-0.684429823157814	282969	FUOM	FUOM	-0.119310220132893	-0.684429823157814	-0.56511960302492	504	9589		none	1
SUCLG2	-0.12435	-0.474404465940424	-0.075023	-0.096034971614365	8801	SUCLG2	SUCLG2	-0.474404465940424	-0.096034971614365	0.378369494326059	15846	3198		none	1
KLHL33	-0.12341	-0.00769267278398047	-0.13382	-0.171299466849291	123103	KLHL33	KLHL33	-0.00769267278398047	-0.171299466849291	-0.16360679406531	5673	16453		none	1
TMEM163	0.086639	-0.354992541698685	0.32627	0.417649656620221	81615	TMEM163	TMEM163	-0.354992541698685	0.417649656620221	0.772642198318906	16795	10306		top	48
CASP14	0.57398	0.612891560819057	0.36398	0.465921237063255	23581	CASP14	CASP14	0.612891560819057	0.465921237063255	-0.146970323755802	6021	11554		none	1
KLHL30	-0.12703	-0.302761831577996	-0.20394	-0.261058236954449	377007	KLHL30	KLHL30	-0.302761831577996	-0.261058236954449	0.0417035946235472	10636	1197		none	1
DUSP21	-0.014551	0.0424049631605117	-0.20262	-0.259368539627883	63904	DUSP21	DUSP21	0.0424049631605117	-0.259368539627883	-0.301773502788394	2962	8323		none	1
KLHL7	-0.26369	-0.286082357727252	-0.38721	-0.495657349863352	55975	KLHL7	KLHL7	-0.286082357727252	-0.495657349863352	-0.2095749921361	4687	12081		none	1
HECW2	-0.40694	-0.870914884961352	-0.057646	-0.0737911303691093	57520	HECW2	HECW2	-0.870914884961352	-0.0737911303691093	0.797123754592243	16800	1685		top	174
GRAMD1A	0.36533	0.0106229941689644	0.19669	0.251777702395658	57655	GRAMD1A	GRAMD1A	0.0106229941689644	0.251777702395658	0.241154708226694	14400	2949		none	1
KLHL38	-0.040653	0.112077927948289	-0.079461	-0.101715938838077	340359	KLHL38	KLHL38	0.112077927948289	-0.101715938838077	-0.213793866786366	4600	12338		none	1
GKAP1	-0.2377	0.023278940469195	-0.056007	-0.0716930895219565	80318	GKAP1	GKAP1	0.023278940469195	-0.0716930895219565	-0.0949720299911514	7298	12282		none	1
AMPD3	0.099839	0.220098991999277	-0.080938	-0.103606607740606	272	AMPD3	AMPD3	0.220098991999277	-0.103606607740606	-0.323705599739883	2612	7822		none	1
FAM228B	-0.32439	-0.287235004294173	-0.31733	-0.406205797453933	375190	FAM228B	FAM228B	-0.287235004294173	-0.406205797453933	-0.11897079315976	6673	4185		none	1
DPYSL2	0.26451	0.0266396962437282	0.14898	0.190705384630155	1808	DPYSL2	DPYSL2	0.0266396962437282	0.190705384630155	0.164065688386426	13249	2632		none	1
PARD3B	0.016463	-0.219511368259278	-0.35331	-0.45226285034018	117583	PARD3B	PARD3B	-0.219511368259278	-0.45226285034018	-0.232751482080902	4192	15471		none	1
PDLIM4	-0.13873	-0.246508158929621	-0.39156	-0.501225670598626	8572	PDLIM4	PDLIM4	-0.246508158929621	-0.501225670598626	-0.254717511669006	3749	7141		none	1
ABCA8	-0.26458	-0.211352438638521	-0.38086	-0.487528881663584	10351	ABCA8	ABCA8	-0.211352438638521	-0.487528881663584	-0.276176443025063	3374	4841		none	1
DNTTIP1	0.2934	0.129853546083262	0.17529	0.224384124525573	116092	DNTTIP1	DNTTIP1	0.129853546083262	0.224384124525573	0.0945305784423109	11909	3943		none	1
SYT12	-0.079367	-0.0795495638023776	-0.14406	-0.1844074218675	91683	SYT12	SYT12	-0.0795495638023776	-0.1844074218675	-0.104857858065122	7039	16736		none	1
ASCL1	0.0011358	0.298106043484157	-0.036832	-0.0471476757061207	429	ASCL1	ASCL1	0.298106043484157	-0.0471476757061207	-0.345253719190277	2303	4521		none	1
LY6K	0.32988	0.382949871174795	0.12051	0.154261685473083	54742	LY6K	LY6K	0.382949871174795	0.154261685473083	-0.228688185701712	4291	10121		none	1
SMPD1	-0.21307	-0.0185768205035483	-0.15559	-0.199166672000307	6609	SMPD1	SMPD1	-0.0185768205035483	-0.199166672000307	-0.180589851496759	5291	3165		none	1
CALHM1	0.052855	-0.106451430637798	0.11222	0.143649874232756	255022	CALHM1	CALHM1	-0.106451430637798	0.143649874232756	0.250101304870554	14532	14642		none	1
SUPT3H	0.21478	-0.0694695565700854	0.23497	0.300778924866072	8464	SUPT3H	SUPT3H	-0.0694695565700854	0.300778924866072	0.370248481436158	15788	2920		none	1
PMF1-BGLAP	-0.15885	-0.265651132305745	-0.83123	-1.06403568845565	100527963	PMF1-BGLAP	PMF1-BGLAP	-0.265651132305745	-1.06403568845565	-0.79838455614991	60	3879		bottom	41
AQP1	-0.059659	-0.241004836595398	-0.11828	-0.151407121050172	358	AQP1	AQP1	-0.241004836595398	-0.151407121050172	0.0895977155452259	11803	13541		none	1
ARF3	-0.49587	-0.233230122496949	-0.5177	-0.66269417118426	377	ARF3	ARF3	-0.233230122496949	-0.66269417118426	-0.429464048687311	1345	12933		none	1
GPM6B	-0.29839	-0.592912353659088	-0.29324	-0.375368821244104	2824	GPM6B	GPM6B	-0.592912353659088	-0.375368821244104	0.217543532414984	14067	8484		none	1
MUC7	0.34214	0.406353116665913	0.22889	0.292996076574011	4589	MUC7	MUC7	0.406353116665913	0.292996076574011	-0.113357040091903	6817	7949		none	1
TMEM205	0.26044	0.285404330334945	0.042685	0.0546399472609622	374882	TMEM205	TMEM205	0.285404330334945	0.0546399472609622	-0.230764383073983	4240	9883		none	1
KEL	-0.30662	-0.221681055914659	-0.18958	-0.242676378159382	3792	KEL	KEL	-0.221681055914659	-0.242676378159382	-0.020995322244723	9128	6327		none	1
C6orf120	-0.076175	-0.178513311937802	-0.076445	-0.0978552364616202	387263	C6orf120	C6orf120	-0.178513311937802	-0.0978552364616202	0.0806580754761821	11560	3142		none	1
DDX60	0.11495	0.310683451611445	0.2051	0.262543122483855	55601	DDX60	DDX60	0.310683451611445	0.262543122483855	-0.04814032912759	8449	4910		none	1
FAM189A1	-0.78132	-0.869174614654432	-0.4222	-0.540447129754674	23359	FAM189A1	FAM189A1	-0.869174614654432	-0.540447129754674	0.328727484899758	15433	899		none	1
SLC35G3	-0.34831	-0.526578673778421	-0.41362	-0.529464097131995	146861	SLC35G3	SLC35G3	-0.526578673778421	-0.529464097131995	-0.00288542335357411	9577	11705		none	1
C6orf223	-0.21877	-0.485535415630791	-0.4762	-0.609571111296011	221416	C6orf223	C6orf223	-0.485535415630791	-0.609571111296011	-0.124035695665219	6554	5408		none	1
CCDC33	0.16069	0.145798490259006	0.17428	0.223091250056003	80125	CCDC33	CCDC33	0.145798490259006	0.223091250056003	0.0772927597969967	11474	14654		none	1
ADRA2C	-0.042729	-0.0235072096912715	0.066717	0.0854026791943216	152	ADRA2C	ADRA2C	-0.0235072096912715	0.0854026791943216	0.108909888885593	12214	3703		none	1
CD2	-0.1248	0.065143741807169	-0.36293	-0.464577159644395	914	CD2	CD2	0.065143741807169	-0.464577159644395	-0.529720901451564	654	13855		none	1
ZNFX1	-0.15004	0.444661664331239	-0.015985	-0.0204619786099679	57169	ZNFX1	ZNFX1	0.444661664331239	-0.0204619786099679	-0.465123642941207	1081	13659		none	1
AHRR	-0.13794	-0.0395233467432084	-0.025551	-0.0327071639326425	57491	AHRR	AHRR	-0.0395233467432084	-0.0327071639326425	0.00681618281056591	9812	11991		none	1
KCNG2	-0.019439	-0.251502960719613	0.10561	0.135188586862603	26251	KCNG2	KCNG2	-0.251502960719613	0.135188586862603	0.386691547582216	15900	11654		none	1
CXCL17	-0.12054	-0.0895301270171315	-0.049618	-0.0635146984466305	284340	CXCL17	CXCL17	-0.0895301270171315	-0.0635146984466305	0.026015428570501	10255	5009		none	1
ZNF749	-0.29517	-0.438593319170094	-0.39499	-0.505616323500234	388567	ZNF749	ZNF749	-0.438593319170094	-0.505616323500234	-0.0670230043301391	7988	13739		none	1
NTMT1	-0.25719	-0.0193723726438548	-0.09159	-0.117241953136501	28989	NTMT1	NTMT1	-0.0193723726438548	-0.117241953136501	-0.0978695804926459	7212	1267		none	1
TPPP3	-0.22245	-0.607083126158297	-0.26475	-0.338899520612387	51673	TPPP3	TPPP3	-0.607083126158297	-0.338899520612387	0.26818360554591	14771	11756		none	1
LELP1	-0.073679	-0.0801157166749537	0.086643	0.110909428383075	149018	LELP1	LELP1	-0.0801157166749537	0.110909428383075	0.191025145058029	13680	1841		none	1
SLC48A1	0.011026	0.0927541472675496	-0.1721	-0.220300689319705	55652	SLC48A1	SLC48A1	0.0927541472675496	-0.220300689319705	-0.313054836587254	2784	15257		none	1
HHIP	-0.232	-0.400612484744384	-0.075739	-0.0969515044066538	64399	HHIP	HHIP	-0.400612484744384	-0.0969515044066538	0.30366098033773	15187	4232		none	1
AKAP14	0.13769	-0.118654793653664	-0.0099735	-0.0127668153685652	158798	AKAP14	AKAP14	-0.118654793653664	-0.0127668153685652	0.105887978285098	12138	14143		none	1
UBQLN2	-0.18151	-0.228529132576956	-0.16879	-0.216063645265967	29978	UBQLN2	UBQLN2	-0.228529132576956	-0.216063645265967	0.0124654873109888	9927	5636		none	1
TCN1	0.14205	0.0310276635176061	-0.029926	-0.038307486511223	6947	TCN1	TCN1	0.0310276635176061	-0.038307486511223	-0.0693351500288291	7921	5766		none	1
CTAGE1	0.038695	-0.00721613253175428	-0.10948	-0.140142472206399	64693	CTAGE1	CTAGE1	-0.00721613253175428	-0.140142472206399	-0.132926339674645	6351	9006		none	1
SRD5A1	0.18809	0.241400352574244	-0.11098	-0.14206258280477	6715	SRD5A1	SRD5A1	0.241400352574244	-0.14206258280477	-0.383462935379014	1805	15558		none	1
PDZD4	-0.33875	-0.440130181259323	-0.19139	-0.244993311614749	57595	PDZD4	PDZD4	-0.440130181259323	-0.244993311614749	0.195136869644574	13758	16076		none	1
CT45A9	0.14421	-0.0640826289382091	-0.099923	-0.127908807547315	102723737	CT45A9	CT45A9	-0.0640826289382091	-0.127908807547315	-0.0638261786091056	8063	3744		none	1
KCNH3	0.011781	0.0703543823170456	-0.23776	-0.304350330579041	23416	KCNH3	KCNH3	0.0703543823170456	-0.304350330579041	-0.374704712896087	1929	2819		none	1
RFXANK	-0.1963	-0.0530172218957646	-0.19281	-0.24681101631454	8625	RFXANK	RFXANK	-0.0530172218957646	-0.24681101631454	-0.193793794418775	5010	16739		none	1
KATNBL1	-0.19477	0.164579849025901	-0.21559	-0.275971095935126	79768	KATNBL1	KATNBL1	0.164579849025901	-0.275971095935126	-0.440550944961027	1259	16228		none	1
CGN	-0.27087	-0.355229851285992	-0.076323	-0.0976990674662861	57530	CGN	CGN	-0.355229851285992	-0.0976990674662861	0.257530783819706	14630	3162		none	1
DEFB116	0.015206	-0.051023821362383	-0.26828	-0.343418180887219	245930	DEFB116	DEFB116	-0.051023821362383	-0.343418180887219	-0.292394359524836	3111	13712		none	1
RWDD3	-0.01975	-0.186502734710482	-0.1324	-0.1694817621495	25950	RWDD3	RWDD3	-0.186502734710482	-0.1694817621495	0.0170209725609825	10042	11574		none	1
HMG20B	0.26519	0.206561045066221	0.11311	0.144789139854456	10362	HMG20B	HMG20B	0.206561045066221	0.144789139854456	-0.0617719052117651	8117	15429		none	1
ZNF239	-0.15595	-0.241705464900782	-0.55861	-0.715061987570484	8187	ZNF239	ZNF239	-0.241705464900782	-0.715061987570484	-0.473356522669702	1025	701		none	1
SAP30	-0.080433	-0.118360981783664	-0.040424	-0.0517457005523518	8819	SAP30	SAP30	-0.118360981783664	-0.0517457005523518	0.0666152812313122	11229	7901		none	1
VSNL1	-0.2078	-0.137481354246712	-0.30618	-0.39193297533938	7447	VSNL1	VSNL1	-0.137481354246712	-0.39193297533938	-0.254451621092668	3753	8198		none	1
REG1A	-0.30502	-0.14039687203363	-0.3865	-0.494748497513457	5967	REG1A	REG1A	-0.14039687203363	-0.494748497513457	-0.354351625479827	2187	15915		none	1
SPINT4	-0.12673	-0.00406533923970528	0.052079	0.0666649599016903	391253	SPINT4	SPINT4	-0.00406533923970528	0.0666649599016903	0.0707302991413956	11319	16471		none	1
CDCA7	0.041046	0.294331691000316	0.3848	0.492572372168637	83879	CDCA7	CDCA7	0.294331691000316	0.492572372168637	0.19824068116832	13804	5787		none	1
TNNI2	0.073466	0.0305372237038376	0.083042	0.106299882873253	7136	TNNI2	TNNI2	0.0305372237038376	0.106299882873253	0.0757626591694159	11439	5613		none	1
SULT2A1	0.10624	0.111389730145098	0.26891	0.344224627338535	6822	SULT2A1	SULT2A1	0.111389730145098	0.344224627338535	0.232834897193437	14290	9012		none	1
KCNJ15	-0.081777	-0.0774228178818424	-0.12242	-0.156706626301675	3772	KCNJ15	KCNJ15	-0.0774228178818424	-0.156706626301675	-0.0792838084198326	7682	6524		none	1
RAD51AP1	-0.027719	0.319181394928355	0.26014	0.332998380706729	10635	RAD51AP1	RAD51AP1	0.319181394928355	0.332998380706729	0.0138169857783736	9955	242		none	1
CLEC4F	-0.11395	-0.237998915156172	-0.16977	-0.217318117523569	165530	CLEC4F	CLEC4F	-0.237998915156172	-0.217318117523569	0.0206807976326029	10139	9739		none	1
PLAC9	-0.23173	-0.355591465895222	-0.31435	-0.402391177731837	219348	PLAC9	PLAC9	-0.355591465895222	-0.402391177731837	-0.0467997118366152	8475	3357		none	1
TPRX1	-0.030061	0.147866473805542	0.020646	0.0264284022759711	284355	TPRX1	TPRX1	0.147866473805542	0.0264284022759711	-0.121438071529571	6614	13644		none	1
MICALCL	-0.15879	-0.684909370338562	-0.31872	-0.407985099941757	84953	MICALCL	MICALCL	-0.684909370338562	-0.407985099941757	0.276924270396805	14871	7199		none	1
ARHGEF26	0.3901	0.314163992225286	0.14068	0.180080772652505	26084	ARHGEF26	ARHGEF26	0.314163992225286	0.180080772652505	-0.134083219572781	6323	4565		none	1
DNASE1L1	-0.10548	-0.181338426072413	-0.15059	-0.192766303339072	1774	DNASE1L1	DNASE1L1	-0.181338426072413	-0.192766303339072	-0.011427877266659	9371	14149		none	1
TENM1	0.077461	0.0128440989015956	-0.05508	-0.0705064611721635	10178	TENM1	TENM1	0.0128440989015956	-0.0705064611721635	-0.0833505600737591	7607	5825		none	1
RNF38	-0.31173	-0.302411517425304	-0.39827	-0.509814965342004	152006	RNF38	RNF38	-0.302411517425304	-0.509814965342004	-0.2074034479167	4734	10815		none	1
ANKRD13B	-0.11494	-0.4648442797089	-0.51859	-0.66383343680596	124930	ANKRD13B	ANKRD13B	-0.4648442797089	-0.66383343680596	-0.19898915709706	4911	12106		none	1
UNC5A	-0.23228	0.0270623333182661	-0.2651	-0.339347546418674	90249	UNC5A	UNC5A	0.0270623333182661	-0.339347546418674	-0.36640987973694	2030	1533		none	1
C1QA	-0.23439	-0.370214256655969	-0.13895	-0.177866245095717	712	C1QA	C1QA	-0.370214256655969	-0.177866245095717	0.192348011560251	13707	2343		none	1
SLC15A4	0.20159	0.355376757220992	0.26203	0.335417720060675	121260	SLC15A4	SLC15A4	0.355376757220992	0.335417720060675	-0.0199590371603163	9159	15127		none	1
KCNAB1	0.16717	-0.0127706459340957	-0.23076	-0.295389814453312	7881	KCNAB1	KCNAB1	-0.0127706459340957	-0.295389814453312	-0.282619168519217	3275	4311		none	1
UTY	0.28527	-0.0531279663698413	0.036913	0.0472513616784327	7404	UTY	UTY	-0.0531279663698413	0.0472513616784327	0.100379328048274	12022	6886		none	1
DNAJC27	-0.14752	-0.450029381187	-0.22768	-0.291447187357992	51277	DNAJC27	DNAJC27	-0.450029381187	-0.291447187357992	0.158582193829008	13154	15100		none	1
NPC1L1	-0.19484	0.0684694661664331	0.021295	0.0272591701281994	29881	NPC1L1	NPC1L1	0.0684694661664331	0.0272591701281994	-0.0412102960382337	8640	3897		none	1
OR4C11	0.24474	0.538884870948786	-0.14242	-0.182308100946615	219429	OR4C11	OR4C11	0.538884870948786	-0.182308100946615	-0.721192971895401	141	1451		bottom	452
ADIG	-0.28668	-0.217635492473896	-0.59552	-0.76230950902772	149685	ADIG	ADIG	-0.217635492473896	-0.76230950902772	-0.544674016553824	586	13063		none	1
OFD1	0.31789	0.444153143787009	0.41994	0.537554163119796	8481	OFD1	OFD1	0.444153143787009	0.537554163119796	0.0934010193327867	11883	16606		none	1
ZNRF2	-0.08685	0.181745242507797	0.12359	0.158204312568404	223082	ZNRF2	ZNRF2	0.181745242507797	0.158204312568404	-0.0235409299393934	9061	11268		none	1
ANKRD20A4	-0.53458	-0.840030737241785	-0.38479	-0.492559571431314	728747	ANKRD20A4	ANKRD20A4	-0.840030737241785	-0.492559571431314	0.34747116581047	15598	15506		none	1
KRTAP9-8	-0.88971	-1.45075261040546	-0.22912	-0.293290493532427	83901	KRTAP9-8	KRTAP9-8	-1.45075261040546	-0.293290493532427	1.15746211687303	16825	15967		top	203
TSPEAR	0.15687	0.164274736699363	-0.11343	-0.145198763448775	54084	TSPEAR	TSPEAR	0.164274736699363	-0.145198763448775	-0.309473500148137	2848	6146		none	1
HDAC5	-0.077319	0.142272747819012	-0.11	-0.140808110547168	10014	HDAC5	HDAC5	0.142272747819012	-0.140808110547168	-0.283080858366179	3266	15214		none	1
HIVEP2	0.11825	-0.0828187858789495	-0.21192	-0.271273225337779	3097	HIVEP2	HIVEP2	-0.0828187858789495	-0.271273225337779	-0.18845443945883	5115	1038		none	1
HGH1	-0.23387	-0.0494745287709623	-0.28531	-0.365217836547385	51236	HGH1	HGH1	-0.0494745287709623	-0.365217836547385	-0.315743307776423	2746	15190		none	1
CHST10	-0.1723	0.185056276273561	-0.026148	-0.033471367950794	9486	CHST10	CHST10	0.185056276273561	-0.033471367950794	-0.218527644224355	4503	7121		none	1
TMEM174	-0.031012	-0.184739863490485	0.17887	0.228966788487017	134288	TMEM174	TMEM174	-0.184739863490485	0.228966788487017	0.413706651977502	16071	3128		none	1
ZSCAN21	0.07942	0.450944718166614	0.0099648	0.0127556787270947	7589	ZSCAN21	ZSCAN21	0.450944718166614	0.0127556787270947	-0.438189039439519	1272	14140		none	1
STRBP	0.34995	0.0661133209781675	0.11986	0.153429637547123	55342	STRBP	STRBP	0.0661133209781675	0.153429637547123	0.0873163165689552	11744	4108		none	1
FLNC	-0.13869	-0.372248338832889	-0.46873	-0.600008960516126	2318	FLNC	FLNC	-0.372248338832889	-0.600008960516126	-0.227760621683237	4314	10405		none	1
PPIAL4D	-0.48229	0.203668128192379	0.085561	0.109524388604784	645142	PPIAL4D	PPIAL4D	0.203668128192379	0.109524388604784	-0.0941437395875954	7317	1981		none	1
C9orf62	-0.21838	-0.302694028838765	-0.17886	-0.228953987749694	157927	C9orf62	C9orf62	-0.302694028838765	-0.228953987749694	0.0737400410890707	11394	6200		none	1
LMX1B	-0.017181	-0.23431496632464	0.075752	0.096968145365173	4010	LMX1B	LMX1B	-0.23431496632464	0.096968145365173	0.331283111689813	15458	4436		none	1
SZRD1	-0.09568	-0.280104416218415	0.08958	0.114669004934684	26099	SZRD1	SZRD1	-0.280104416218415	0.114669004934684	0.394773421153099	15957	3804		none	1
UGT8	0.16184	0.0861693712425982	-0.17938	-0.229619626090463	7368	UGT8	UGT8	0.0861693712425982	-0.229619626090463	-0.315788997333061	2745	12075		none	1
CMTM5	-0.13407	-0.0294433395109162	0.20918	0.267765823311423	116173	CMTM5	CMTM5	-0.0294433395109162	0.267765823311423	0.297209162822339	15110	3455		none	1
GJB7	0.32019	0.0889006915879402	0.30999	0.39681005625924	375519	GJB7	GJB7	0.0889006915879402	0.39681005625924	0.3079093646713	15229	797		none	1
TMEM248	0.023219	0.191915653392397	0.0027954	0.0035783181111232	55069	TMEM248	TMEM248	0.191915653392397	0.0035783181111232	-0.188337335281274	5120	12005		none	1
SLC9A3R2	0.042812	0.286127559553406	0.13625	0.174410046018651	9351	SLC9A3R2	SLC9A3R2	0.286127559553406	0.174410046018651	-0.111717513534755	6871	9653		none	1
CCL3L3	-0.21084	-0.0835352348234869	-0.54081	-0.692276675136488	414062	CCL3L3	CCL3L3	-0.0835352348234869	-0.692276675136488	-0.608741440313001	347	9861		bottom	160
OR2G6	0.029459	0.0976280341725806	-0.18395	-0.235469563046831	391211	OR2G6	OR2G6	0.0976280341725806	-0.235469563046831	-0.333097597219412	2474	8216		none	1
ATF2	-0.18615	-0.122519549789811	-0.2922	-0.374037544562567	1386	ATF2	ATF2	-0.122519549789811	-0.374037544562567	-0.251517994772755	3802	16356		none	1
SLC16A8	-0.22656	-0.185270984947792	-0.10968	-0.140398486952848	23539	SLC16A8	SLC16A8	-0.185270984947792	-0.140398486952848	0.0448724979949434	10716	7781		none	1
SFXN4	0.44344	0.374112914161732	0.21343	0.273206136673472	119559	SFXN4	SFXN4	0.374112914161732	0.273206136673472	-0.10090677748826	7138	5530		none	1
KLK12	0.26974	0.28072594132803	0.39978	0.511747876677697	43849	KLK12	KLK12	0.28072594132803	0.511747876677697	0.231021935349667	14264	4555		none	1
OR6P1	0.36066	0.39715454504362	0.28039	0.35891987378473	128366	OR6P1	OR6P1	0.39715454504362	0.35891987378473	-0.0382346712588898	8717	7381		none	1
CCDC166	-0.32803	-0.32720471907065	-0.25687	-0.328812539602281	100130274	CCDC166	CCDC166	-0.32720471907065	-0.328812539602281	-0.00160782053163067	9596	12437		none	1
GDPD5	-0.14483	-0.204526962889301	-0.28218	-0.361211205765452	81544	GDPD5	GDPD5	-0.204526962889301	-0.361211205765452	-0.156684242876151	5821	14319		none	1
CACUL1	-0.27437	-0.300253130226461	-0.17857	-0.228582766367343	143384	CACUL1	CACUL1	-0.300253130226461	-0.228582766367343	0.0716703638591183	11335	15591		none	1
MEF2B	0.11292	0.109933101297292	-0.089123	-0.114084011239047	100271849	MEF2B	MEF2B	0.109933101297292	-0.114084011239047	-0.22401711253634	4382	11471		none	1
KLK7	-0.32422	-0.558705871717217	-0.22905	-0.29320088837117	5650	KLK7	KLK7	-0.558705871717217	-0.29320088837117	0.265504983346047	14740	2016		none	1
TSKS	-0.27166	-0.243649143425394	-0.50417	-0.645374773586959	60385	TSKS	TSKS	-0.243649143425394	-0.645374773586959	-0.401725630161564	1606	91		none	1
SIGMAR1	-0.34729	-0.393380192559779	-0.48849	-0.625303217465326	10280	SIGMAR1	SIGMAR1	-0.393380192559779	-0.625303217465326	-0.231923024905547	4214	16359		none	1
IL27	-0.22784	0.0333352167427564	-0.3786	-0.484635915028706	246778	IL27	IL27	0.0333352167427564	-0.484635915028706	-0.517971131771462	730	10382		none	1
PPP2R5C	-0.38558	-0.244722686796547	-0.30597	-0.391664159855608	5527	PPP2R5C	PPP2R5C	-0.244722686796547	-0.391664159855608	-0.146941473059061	6022	2274		none	1
KCNK1	-0.093328	-0.384283325046332	-0.36587	-0.468340576417202	3775	KCNK1	KCNK1	-0.384283325046332	-0.468340576417202	-0.0840572513708697	7583	13384		none	1
RLBP1	-0.015738	-0.0833476472449487	0.029193	0.037369192465486	6017	RLBP1	RLBP1	-0.0833476472449487	0.037369192465486	0.120716839710435	12436	1360		none	1
NR2F6	0.35894	0.234959092347331	0.20943	0.268085841744484	2063	NR2F6	NR2F6	0.234959092347331	0.268085841744484	0.0331267493971537	10407	11818		none	1
C20orf141	-0.12933	-0.347127423947928	-0.27588	-0.353146741252296	128653	C20orf141	C20orf141	-0.347127423947928	-0.353146741252296	-0.00601931730436861	9506	5621		none	1
TMEM204	-0.0919	0.286907291054559	0.25682	0.328748535915669	79652	TMEM204	TMEM204	0.286907291054559	0.328748535915669	0.0418412448611101	10643	3207		none	1
SLC35A4	-0.10676	-0.150510780635538	-0.3332	-0.426520567584693	113829	SLC35A4	SLC35A4	-0.150510780635538	-0.426520567584693	-0.276009786949155	3379	15905		none	1
LDLR	0.028224	-0.40535867649053	-0.099261	-0.127061398736567	3949	LDLR	LDLR	-0.40535867649053	-0.127061398736567	0.278297277753963	14894	16536		none	1
P3H3	-0.27303	-0.148612303937079	-0.10678	-0.136686273129332	10536	P3H3	P3H3	-0.148612303937079	-0.136686273129332	0.0119260308077468	9916	13186		none	1
PTPRN	0.34543	0.281675179677259	0.025837	0.0330732650200652	5798	PTPRN	PTPRN	0.281675179677259	0.0330732650200652	-0.248601914657194	3859	9344		none	1
CNOT11	-0.13375	0.212459883379289	-0.0434	-0.0555551999795188	55571	CNOT11	CNOT11	0.212459883379289	-0.0555551999795188	-0.268015083358807	3512	1291		none	1
MAGEB3	-0.23239	-0.278092934954572	-0.20482	-0.262184701838826	4114	MAGEB3	MAGEB3	-0.278092934954572	-0.262184701838826	0.0159082331157462	10013	12830		none	1
GSG1L	-0.36247	-0.384825746960177	-0.075088	-0.096118176406961	146395	GSG1L	GSG1L	-0.384825746960177	-0.096118176406961	0.288707570553216	15025	7195		none	1
ACSM2B	0.28295	0.434649459838177	0.021515	0.0275407863492937	348158	ACSM2B	ACSM2B	0.434649459838177	0.0275407863492937	-0.407108673488884	1555	14940		none	1
IGFBPL1	0.11774	0.00693848031460471	0.048104	0.0615766668160086	347252	IGFBPL1	IGFBPL1	0.00693848031460471	0.0615766668160086	0.0546381865014039	10959	11078		none	1
ANXA6	-0.19423	-0.483829046693486	-0.15293	-0.19576167587253	309	ANXA6	ANXA6	-0.483829046693486	-0.19576167587253	0.288067370820956	15018	15983		none	1
CD248	0.095224	0.180649098223568	-0.20993	-0.268725878610608	57124	CD248	CD248	0.180649098223568	-0.268725878610608	-0.449374976834176	1192	4792		none	1
KRTAP22-1	0.56182	0.302671427925688	0.35662	0.456499894393917	337979	KRTAP22-1	KRTAP22-1	0.302671427925688	0.456499894393917	0.153828466468229	13051	1983		none	1
ABHD12B	0.052857	-0.109594087601139	-0.12935	-0.165577537266147	145447	ABHD12B	ABHD12B	-0.109594087601139	-0.165577537266147	-0.0559834496650074	8254	1494		none	1
HMSD	-0.068646	-0.24048501559463	0.11876	0.152021556441651	284293	HMSD	HMSD	-0.24048501559463	0.152021556441651	0.392506572036281	15936	3693		none	1
RASSF4	0.20494	0.0450662206753153	0.15388	0.196977745918165	83937	RASSF4	RASSF4	0.0450662206753153	0.196977745918165	0.15191152524285	13014	5948		none	1
RAB4B	-0.081213	-0.19886543416354	-0.34291	-0.438950083524811	53916	RAB4B	RAB4B	-0.19886543416354	-0.438950083524811	-0.240084649361271	4049	2417		none	1
SPANXA1	-0.50003	-0.581758803055643	-0.42517	-0.544248948739447	30014	SPANXA1	SPANXA1	-0.581758803055643	-0.544248948739447	0.037509854316196	10535	16353		none	1
IL12B	-0.52048	-0.294252587804547	-0.12805	-0.163913441414225	3593	IL12B	IL12B	-0.294252587804547	-0.163913441414225	0.130339146390322	12609	12733		none	1
ENG	0.26965	0.0978868146273109	0.082553	0.105673926818185	2022	ENG	ENG	0.0978868146273109	0.105673926818185	0.00778711219087379	9834	6396		none	1
LRRC56	-0.71813	-0.424614654432039	-0.35087	-0.449139470433497	115399	LRRC56	LRRC56	-0.424614654432039	-0.449139470433497	-0.0245248160014579	9038	6173		none	1
DNAJA2	-0.014171	0.209747773810062	-0.0051236	-0.00655858577454061	10294	DNAJA2	DNAJA2	0.209747773810062	-0.00655858577454061	-0.216306359584603	4557	6122		none	1
NADK	0.17547	-0.103631966731456	0.26882	0.344109420702632	65220	NADK	NADK	-0.103631966731456	0.344109420702632	0.447741387434088	16234	11327		none	1
APTX	-0.065896	-0.0250395515978846	0.0084089	0.0107640120070916	54840	APTX	APTX	-0.0250395515978846	0.0107640120070916	0.0358035636049762	10482	2704		none	1
CECR2	0.082085	-0.333521674275641	-0.2805	-0.359060681895277	27443	CECR2	CECR2	-0.333521674275641	-0.359060681895277	-0.0255390076196365	9016	15716		none	1
TALDO1	0.029589	-0.576933508113728	-0.32299	-0.413451014778451	6888	TALDO1	TALDO1	-0.576933508113728	-0.413451014778451	0.163482493335277	13239	69		none	1
RASGEF1B	-0.021217	0.164828459069746	-0.13276	-0.169942588693109	153020	RASGEF1B	RASGEF1B	0.164828459069746	-0.169942588693109	-0.334771047762855	2445	285		none	1
CSF2RB	-0.4545	-0.478856845816571	-0.023577	-0.030180298385187	1439	CSF2RB	CSF2RB	-0.478856845816571	-0.030180298385187	0.448676547431384	16238	8251		none	1
TMCC2	-0.12129	-0.315791257966822	-0.18537	-0.237287267746622	9911	TMCC2	TMCC2	-0.315791257966822	-0.237287267746622	0.0785039902201996	11510	5983		none	1
APOBR	-0.18847	-0.0545416534828007	-0.29418	-0.376572090552416	55911	APOBR	APOBR	-0.0545416534828007	-0.376572090552416	-0.322030437069615	2643	8732		none	1
TBKBP1	-0.23187	-0.203758531844687	-0.16396	-0.209880889139214	9755	TBKBP1	TBKBP1	-0.203758531844687	-0.209880889139214	-0.0061223572945279	9499	13862		none	1
FBP1	0.070044	0.0772962527686119	0.37182	0.475957015124071	2203	FBP1	FBP1	0.0772962527686119	0.475957015124071	0.398660762355459	15990	3771		none	1
STAC	-0.073006	-0.25377435248384	0.0083624	0.0107044885785421	6769	STAC	STAC	-0.25377435248384	0.0107044885785421	0.264478841062382	14727	1088		none	1
ALS2CR12	-0.22281	-0.421168015187814	-0.41297	-0.528632049206034	130540	ALS2CR12	ALS2CR12	-0.421168015187814	-0.528632049206034	-0.107464034018221	6983	13238		none	1
PARP1	-0.037816	-0.305146227907607	-0.082846	-0.106048988421733	142	PARP1	PARP1	-0.305146227907607	-0.106048988421733	0.199097239485874	13816	1928		none	1
GPR153	-0.10946	0.14366270397324	-0.17653	-0.225971415953559	387509	GPR153	GPR153	0.14366270397324	-0.225971415953559	-0.369634119926799	1983	8369		none	1
SPATA22	-0.40863	-0.339590019436785	-0.1695	-0.216972497615863	84690	SPATA22	SPATA22	-0.339590019436785	-0.216972497615863	0.122617521820923	12475	2363		none	1
BLCAP	-0.12337	-0.030389187723184	-0.10358	-0.132590037186142	10904	BLCAP	BLCAP	-0.030389187723184	-0.132590037186142	-0.102200849462958	7116	5601		none	1
C11orf91	-0.041423	-0.259639289427293	-0.39653	-0.507587637047894	100131378	C11orf91	C11orf91	-0.259639289427293	-0.507587637047894	-0.247948347620601	3870	7198		none	1
NCF1	-0.19214	0.0510362518645753	-0.089755	-0.114893017837827	653361	NCF1	NCF1	0.0510362518645753	-0.114893017837827	-0.165929269702403	5611	9810		none	1
CFD	-0.063268	-0.307191610541066	-0.33838	-0.433151349517732	1675	CFD	CFD	-0.307191610541066	-0.433151349517732	-0.125959738976666	6504	5962		none	1
UBE2Z	-0.56074	-0.709047145504678	-0.35291	-0.451750820847281	65264	UBE2Z	UBE2Z	-0.709047145504678	-0.451750820847281	0.257296324657397	14622	5934		none	1
ANGPTL6	-0.18613	-0.203148307191611	-0.17603	-0.225331379087435	83854	ANGPTL6	ANGPTL6	-0.203148307191611	-0.225331379087435	-0.0221830718958249	9091	16690		none	1
CYP8B1	0.020737	-0.00382057135108258	-0.036441	-0.0466471668768121	1582	CYP8B1	CYP8B1	-0.00382057135108258	-0.0466471668768121	-0.0428265955257295	8584	4004		none	1
ZCCHC17	-0.040698	-0.102873706097726	-0.27484	-0.351815464570759	51538	ZCCHC17	ZCCHC17	-0.102873706097726	-0.351815464570759	-0.248941758473033	3851	4170		none	1
RAET1L	0.077664	0.3803055643448	0.00071721	0.000918081681504855	154064	RAET1L	RAET1L	0.3803055643448	0.000918081681504855	-0.379387482663295	1865	13377		none	1
C8B	0.14648	0.371988428332505	0.47992	0.614332985579969	732	C8B	C8B	0.371988428332505	0.614332985579969	0.242344557247465	14420	14528		none	1
PIGO	0.13461	-0.386170501288252	0.083238	0.106550777324774	84720	PIGO	PIGO	-0.386170501288252	0.106550777324774	0.492721278613026	16410	16596		none	1
ISL2	-0.029945	-0.158726212538987	-0.0018083	-0.00231475733002221	64843	ISL2	ISL2	-0.158726212538987	-0.00231475733002221	0.156411455208964	13105	15404		none	1
SV2C	0.10069	0.193735026895087	-0.18449	-0.236160802862245	22987	SV2C	SV2C	0.193735026895087	-0.236160802862245	-0.429895829757331	1342	11922		none	1
SLC10A3	-0.021844	0.142419653754012	-0.39954	-0.511440658981957	8273	SLC10A3	SLC10A3	0.142419653754012	-0.511440658981957	-0.653860312735969	240	14415		bottom	271
ATG16L1	-0.30033	-0.127051032861728	-0.13223	-0.169264149615018	55054	ATG16L1	ATG16L1	-0.127051032861728	-0.169264149615018	-0.0422131167532902	8604	5008		none	1
PTPN13	-0.14382	0.0932445870813181	-0.4063	-0.520093957411947	5783	PTPN13	PTPN13	0.0932445870813181	-0.520093957411947	-0.613338544493265	339	14210		bottom	266
TCIRG1	-0.18107	-0.509594087601139	-0.29202	-0.373807131290762	10312	TCIRG1	TCIRG1	-0.509594087601139	-0.373807131290762	0.135786956310377	12711	1418		none	1
SOX15	-0.31568	-0.117253537042897	-0.44659	-0.571668128084178	6665	SOX15	SOX15	-0.117253537042897	-0.571668128084178	-0.454414591041281	1154	14190		none	1
ANKRD6	-0.23784	-0.327487230484112	-0.44106	-0.564589320344852	22881	ANKRD6	ANKRD6	-0.327487230484112	-0.564589320344852	-0.23710208986074	4100	13765		none	1
PHC2	-0.23222	-0.257752113185373	-0.64915	-0.830959863288125	1912	PHC2	PHC2	-0.257752113185373	-0.830959863288125	-0.573207750102753	470	10949		bottom	91
CD84	-0.16206	-0.352755051304073	-0.2604	-0.333331199877113	8832	CD84	CD84	-0.352755051304073	-0.333331199877113	0.0194238514269597	10101	7740		none	1
SLC27A2	-0.23823	-0.191260226913167	-0.48594	-0.622039029448096	11001	SLC27A2	SLC27A2	-0.191260226913167	-0.622039029448096	-0.430778802534929	1333	5520		none	1
ZC3H3	-0.2275	-0.360145549880215	-0.51883	-0.664140654501699	23144	ZC3H3	ZC3H3	-0.360145549880215	-0.664140654501699	-0.303995104621484	2926	625		none	1
KCNK9	0.030044	0.114134611038286	-0.2125	-0.272015668102483	51305	KCNK9	KCNK9	0.114134611038286	-0.272015668102483	-0.386150279140769	1775	10037		none	1
CYP2E1	-0.19272	-0.0956425439587759	-0.17239	-0.220671910702056	1571	CYP2E1	CYP2E1	-0.0956425439587759	-0.220671910702056	-0.12502936674328	6534	1556		none	1
PTK2B	-0.076075	0.199995479817385	0.15664	0.200510749419167	2185	PTK2B	PTK2B	0.199995479817385	0.200510749419167	0.000515269601781915	9656	1963		none	1
OR5T3	0.039698	-0.173891425213579	-0.46557	-0.595963927522225	390154	OR5T3	OR5T3	-0.173891425213579	-0.595963927522225	-0.422072502308647	1414	7011		none	1
C10orf12	-0.25685	0.0777584414410342	-0.095411	-0.122133114867416	84458	C10orf12	C10orf12	0.0777584414410342	-0.122133114867416	-0.199891556308451	4889	12352		none	1
CTSW	-0.41325	-0.459521764679293	-0.19614	-0.251073661842922	1521	CTSW	CTSW	-0.459521764679293	-0.251073661842922	0.208448102836371	13945	9607		none	1
IRF2BPL	-0.23255	-0.162059847217828	-0.19604	-0.250945654469697	64207	IRF2BPL	IRF2BPL	-0.162059847217828	-0.250945654469697	-0.0888858072518698	7467	5052		none	1
F11R	-0.0061701	-0.189553857975862	-0.11649	-0.14911578906945	50848	F11R	F11R	-0.189553857975862	-0.14911578906945	0.0404380689064118	10600	9691		none	1
PCSK2	0.092673	0.203216109930841	0.11825	0.151368718838205	5126	PCSK2	PCSK2	0.203216109930841	0.151368718838205	-0.0518473910926361	8375	9073		none	1
RMND5A	-0.37589	-0.58679880667179	-0.37373	-0.478401955952663	64795	RMND5A	RMND5A	-0.58679880667179	-0.478401955952663	0.108396850719127	12198	13561		none	1
OR5K3	0.090039	-0.148985219002848	0.23173	0.296631485973592	403277	OR5K3	OR5K3	-0.148985219002848	0.296631485973592	0.44561670497644	16225	3502		none	1
C16orf74	-0.29664	-0.491456854856936	-0.40854	-0.52296132257218	404550	C16orf74	C16orf74	-0.491456854856936	-0.52296132257218	-0.031504467715244	8882	13635		none	1
HEATR3	-0.37842	-0.0584131898928717	-0.14042	-0.179747953482121	55027	HEATR3	HEATR3	-0.0584131898928717	-0.179747953482121	-0.121334763589249	6615	4219		none	1
SPATS1	-0.29874	-0.840369750937938	-0.3981	-0.509597352807522	221409	SPATS1	SPATS1	-0.840369750937938	-0.509597352807522	0.330772398130416	15454	8350		none	1
NELL1	-0.04171	-0.113400081363287	-0.17855	-0.228557164892698	4745	NELL1	NELL1	-0.113400081363287	-0.228557164892698	-0.115157083529411	6765	3548		none	1
HLA-DRB5	0.076353	0.0111658681010713	-0.10157	-0.130017088984325	3127	HLA-DRB5	HLA-DRB5	0.0111658681010713	-0.130017088984325	-0.141182957085397	6154	2674		none	1
RIN2	-0.2721	-0.3149324232699	-0.15376	-0.196824137070295	54453	RIN2	RIN2	-0.3149324232699	-0.196824137070295	0.118108286199605	12398	3585		none	1
FAM157B	-0.29619	-0.778737060977263	-0.25156	-0.32201534808405	100132403	FAM157B	FAM157B	-0.778737060977263	-0.32201534808405	0.456721712893214	16267	12407		none	1
ADPGK	-0.28437	-0.0876192198164806	-0.39441	-0.50487388073553	83440	ADPGK	ADPGK	-0.0876192198164806	-0.50487388073553	-0.41725466091905	1450	13530		none	1
MRI1	0.24567	0.219454865976585	0.24608	0.315000544031336	84245	MRI1	MRI1	0.219454865976585	0.315000544031336	0.0955456780547508	11934	2668		none	1
TBC1D22A	-0.11748	-0.0649493739547078	-0.099897	-0.127875525630276	25771	TBC1D22A	TBC1D22A	-0.0649493739547078	-0.127875525630276	-0.0629261516755685	8084	5767		none	1
ZNF410	-0.48952	-0.635876689418252	-0.31015	-0.3970148680564	57862	ZNF410	ZNF410	-0.635876689418252	-0.3970148680564	0.238861821361852	14371	7018		none	1
BCL2L13	0.28721	0.21412105049044	0.036335	0.0465114790611939	23786	BCL2L13	BCL2L13	0.21412105049044	0.0465114790611939	-0.167609571429246	5575	478		none	1
MPI	-0.013472	-0.02649618044569	0.029208	0.0373883935714697	4351	MPI	MPI	-0.02649618044569	0.0373883935714697	0.0638845740171597	11172	11659		none	1
ZNF557	-0.1702	-0.143391493016318	-0.15449	-0.197758590894836	79230	ZNF557	ZNF557	-0.143391493016318	-0.197758590894836	-0.0543670978785177	8300	10387		none	1
MATN4	-0.010848	0.125966189034037	0.28508	0.364923419588968	8785	MATN4	MATN4	0.125966189034037	0.364923419588968	0.238957230554931	14374	6629		none	1
CYP20A1	-0.038221	-0.271041450074583	-0.30859	-0.395017953034095	57404	CYP20A1	CYP20A1	-0.271041450074583	-0.395017953034095	-0.123976502959512	6555	11748		none	1
KRTAP9-6	-0.4345	-0.506588166161913	-0.65131	-0.833724822549779	100507608	KRTAP9-6	KRTAP9-6	-0.506588166161913	-0.833724822549779	-0.327136656387866	2559	7769		none	1
PODXL	-0.31805	-0.303869276318763	-0.32113	-0.411070077636472	5420	PODXL	PODXL	-0.303869276318763	-0.411070077636472	-0.107200801317709	6992	10511		none	1
MAP3K8	-0.092587	-0.505944040139222	-0.2135	-0.27329574183473	1326	MAP3K8	MAP3K8	-0.505944040139222	-0.27329574183473	0.232648298304492	14287	15394		none	1
PCDHB16	-0.48031	-0.531189260046106	-0.37276	-0.477160284432383	57717	PCDHB16	PCDHB16	-0.531189260046106	-0.477160284432383	0.0540289756137226	10950	9138		none	1
ZNF605	0.063699	-0.00124598833792885	-0.19004	-0.243265212076216	100289635	ZNF605	ZNF605	-0.00124598833792885	-0.243265212076216	-0.242019223738287	3996	2683		none	1
L3HYPDH	-0.1799	-0.245999638385391	-0.40531	-0.518826684417022	112849	L3HYPDH	L3HYPDH	-0.245999638385391	-0.518826684417022	-0.272827046031632	3432	5638		none	1
PLXNA2	-0.027208	0.145888893911314	0.10523	0.134702158844349	5362	PLXNA2	PLXNA2	0.145888893911314	0.134702158844349	-0.0111867350669645	9379	3199		none	1
OPRK1	-0.027372	-0.0243219726076934	-0.29068	-0.372091832489551	4986	OPRK1	OPRK1	-0.0243219726076934	-0.372091832489551	-0.347769859881858	2261	6744		none	1
CD302	-0.371	-0.440480495412015	-0.085208	-0.1090725225773	9936	CD302	CD302	-0.440480495412015	-0.1090725225773	0.331407972834714	15460	10348		none	1
ZNF879	0.51444	0.261775075713059	0.31812	0.407217055702408	345462	ZNF879	ZNF879	0.261775075713059	0.407217055702408	0.14544197998935	12866	14691		none	1
TMEM156	0.011419	0.29960900420377	0.37965	0.485979992447565	80008	TMEM156	TMEM156	0.29960900420377	0.485979992447565	0.186370988243795	13591	15336		none	1
CCKBR	0.012947	-0.192751887176242	-0.1231	-0.157577076439603	887	CCKBR	CCKBR	-0.192751887176242	-0.157577076439603	0.035174810736639	10461	13545		none	1
NDP	0.0061592	-0.0683564616010487	-0.16635	-0.212940265359285	4693	NDP	NDP	-0.0683564616010487	-0.212940265359285	-0.144583803758236	6076	605		none	1
PTP4A2	-0.6295	-0.591172083352167	-0.52587	-0.673152373576718	8073	PTP4A2	PTP4A2	-0.591172083352167	-0.673152373576718	-0.0819802902245504	7629	13624		none	1
WFIKKN2	-0.22932	-0.386532115897482	-0.07852	-0.100511389456033	124857	WFIKKN2	WFIKKN2	-0.386532115897482	-0.100511389456033	0.28602072644145	14994	14626		none	1
ADCY2	0.18703	0.1852144826651	0.32799	0.419851383439686	108	ADCY2	ADCY2	0.1852144826651	0.419851383439686	0.234636900774586	14316	8425		none	1
NME8	-0.33141	-0.511820277539213	-0.16979	-0.217343718998214	51314	NME8	NME8	-0.511820277539213	-0.217343718998214	0.294476558540998	15080	10634		none	1
RANBP3L	0.0068614	0.0818390362970664	-0.038195	-0.0488924162031733	202151	RANBP3L	RANBP3L	0.0818390362970664	-0.0488924162031733	-0.13073145250024	6405	8954		none	1
ATP5G1	-0.29191	-0.229207159969263	0.081071	0.103776857546995	516	ATP5G1	ATP5G1	-0.229207159969263	0.103776857546995	0.332984017516257	15472	12811		none	1
ZNF675	-0.18963	-0.515413822718438	-0.26267	-0.336236967249314	171392	ZNF675	ZNF675	-0.515413822718438	-0.336236967249314	0.179176855469124	13490	14492		none	1
AP1S1	-0.028915	-0.310321837002215	-0.1292	-0.165385526206309	1174	AP1S1	AP1S1	-0.310321837002215	-0.165385526206309	0.144936310795905	12851	6765		none	1
ICOSLG	-0.037749	-0.144205125887086	-0.21661	-0.277276771142018	23308	ICOSLG	ICOSLG	-0.144205125887086	-0.277276771142018	-0.133071645254932	6344	11351		none	1
ADRA1B	0.41286	0.340516656872938	0.4504	0.576545209004039	147	ADRA1B	ADRA1B	0.340516656872938	0.576545209004039	0.236028552131101	14336	8772		none	1
PTPN3	0.10167	0.1451204628667	0.066422	0.0850250574433087	5774	PTPN3	PTPN3	0.1451204628667	0.0850250574433087	-0.0600954054233911	8158	12418		none	1
EREG	-0.098449	-0.031253672648375	0.044095	0.0564448512234305	2069	EREG	EREG	-0.031253672648375	0.0564448512234305	0.0876985238718055	11753	8583		none	1
RHBDF2	0.14477	0.278285042715726	0.33107	0.423794010535007	79651	RHBDF2	RHBDF2	0.278285042715726	0.423794010535007	0.145508967819281	12867	12676		none	1
RNF103-CHMP3	-0.52719	-0.412014645391674	-0.083197	-0.106498294301752	100526767	RNF103-CHMP3	RNF103-CHMP3	-0.412014645391674	-0.106498294301752	0.305516351089922	15207	13536		none	1
KDM5B	0.23561	0.53079374406726	0.18696	0.239322584980895	10765	KDM5B	KDM5B	0.53079374406726	0.239322584980895	-0.291471159086365	3123	13179		none	1
CDS2	-0.28715	-0.351218189214844	-0.21137	-0.270569184785044	8760	CDS2	CDS2	-0.351218189214844	-0.270569184785044	0.0806490044298007	11559	2140		none	1
TOR1AIP2	0.30501	-0.0147832572435926	0.14457	0.185060259470946	163590	TOR1AIP2	TOR1AIP2	-0.0147832572435926	0.185060259470946	0.199843516714538	13825	9081		none	1
MFAP2	0.048584	-0.0367682954391357	0.3377	0.432280899379804	4237	MFAP2	MFAP2	-0.0367682954391357	0.432280899379804	0.46904919481894	16323	6532		none	1
TSHR	-0.1472	-0.381062694932875	-0.14138	-0.180976824265078	7253	TSHR	TSHR	-0.381062694932875	-0.180976824265078	0.200085870667798	13828	6120		none	1
GPR84	0.074293	0.227331284183881	0.24772	0.317099864952221	53831	GPR84	GPR84	0.227331284183881	0.317099864952221	0.0897685807683402	11808	16358		none	1
EPCAM	-0.46577	-0.0697147764769697	-0.42446	-0.543340096389552	4072	EPCAM	EPCAM	-0.0697147764769697	-0.543340096389552	-0.473625319912582	1021	2251		none	1
ABCG5	-0.18172	-0.245321610993084	-0.22341	-0.285981272521297	64240	ABCG5	ABCG5	-0.245321610993084	-0.285981272521297	-0.0406596615282131	8654	694		none	1
ATOH1	0.21452	0.1648736608959	0.19511	0.249755185898708	474	ATOH1	ATOH1	0.1648736608959	0.249755185898708	0.0848815250028076	11667	15969		none	1
FBXO9	0.19738	-0.0441983456131628	-0.12024	-0.153916065565377	26268	FBXO9	FBXO9	-0.0441983456131628	-0.153916065565377	-0.109717719952214	6922	11364		none	1
MLLT1	0.14319	0.449351353794693	0.25457	0.325868370018113	4298	MLLT1	MLLT1	0.449351353794693	0.325868370018113	-0.12348298377658	6561	6159		none	1
SEC24C	-0.4144	-0.774047371513809	-0.27088	-0.346746372591061	9632	SEC24C	SEC24C	-0.774047371513809	-0.346746372591061	0.427300998922748	16128	1547		none	1
NR1H3	0.10267	-0.273109433621118	-0.096875	-0.124007142811426	10062	NR1H3	NR1H3	-0.273109433621118	-0.124007142811426	0.149102290809692	12947	2596		none	1
ZSCAN31	0.29473	0.232484292365412	-0.14354	-0.183741783526731	64288	ZSCAN31	ZSCAN31	0.232484292365412	-0.183741783526731	-0.416226075892143	1462	6632		none	1
XG	-0.089432	-0.211906161008905	-0.20735	-0.265423288381411	7499	XG	XG	-0.211906161008905	-0.265423288381411	-0.053517127372506	8322	14024		none	1
CCL14	-0.063487	-0.149369434525155	-0.25028	-0.320376853706773	6358	CCL14	CCL14	-0.149369434525155	-0.320376853706773	-0.171007419181619	5502	3422		none	1
SNX1	-0.013813	0.307180310084527	-0.38629	-0.494479682029685	6642	SNX1	SNX1	0.307180310084527	-0.494479682029685	-0.801659992114212	54	1564		bottom	283
ACBD6	-0.4222	-0.00478777742620802	0.29777	0.381167555251182	84320	ACBD6	ACBD6	-0.00478777742620802	0.381167555251182	0.38595533267739	15893	14967		none	1
ELMOD2	-0.28919	-0.336640600280251	-0.25664	-0.328518122643864	255520	ELMOD2	ELMOD2	-0.336640600280251	-0.328518122643864	0.00812247763638702	9843	7580		none	1
USP17L20	-0.31994	-0.536760385119559	-0.35034	-0.448461031355406	100287441	USP17L20	USP17L20	-0.536760385119559	-0.448461031355406	0.0882993537641528	11768	12922		none	1
THYN1	-0.12448	-0.00696673145595082	-0.31578	-0.404221683168951	29087	THYN1	THYN1	-0.00696673145595082	-0.404221683168951	-0.397254951713	1643	14758		none	1
STYK1	-0.19742	-0.27091714505266	-0.44165	-0.565344563846878	55359	STYK1	STYK1	-0.27091714505266	-0.565344563846878	-0.294427418794217	3078	16204		none	1
ANKS1A	-0.073881	-0.15942684084437	-0.0054006	-0.00691316619837303	23294	ANKS1A	ANKS1A	-0.15942684084437	-0.00691316619837303	0.152513674645997	13025	4473		none	1
OPRD1	0.18444	0.0251322153414998	0.0025412	0.00325292336838602	4985	OPRD1	OPRD1	0.0251322153414998	0.00325292336838602	-0.0218792919731138	9098	15945		none	1
ZNF319	-0.1443	-0.222731998372734	-0.24637	-0.315371765413688	57567	ZNF319	ZNF319	-0.222731998372734	-0.315371765413688	-0.0926397670409536	7356	303		none	1
CPXM2	0.071707	0.152838674682457	0.015459	0.019788659826806	119587	CPXM2	CPXM2	0.152838674682457	0.019788659826806	-0.133050014855651	6346	15531		none	1
SLC7A9	0.054637	-0.311101568503368	0.063249	0.0809633834908891	11136	SLC7A9	SLC7A9	-0.311101568503368	0.0809633834908891	0.392064951994257	15932	15567		none	1
HBA2	-0.026161	-0.167133752203589	-0.23856	-0.305374389564839	3040	HBA2	HBA2	-0.167133752203589	-0.305374389564839	-0.13824063736125	6237	12097		none	1
METTL24	-0.07605	-0.294987117479546	0.099165	0.126938511658272	728464	METTL24	METTL24	-0.294987117479546	0.126938511658272	0.421925629137818	16110	15722		none	1
CACNA1B	-0.40082	-0.564525606834516	-0.2961	-0.37902983211833	774	CACNA1B	CACNA1B	-0.564525606834516	-0.37902983211833	0.185495774716186	13576	7780		none	1
HERC6	0.15861	-0.175654296433576	0.32379	0.414475073764249	55008	HERC6	HERC6	-0.175654296433576	0.414475073764249	0.590129370197825	16657	9580		top	50
EPS8	0.32854	0.149064322198617	-0.12172	-0.155810574689102	2059	EPS8	EPS8	0.149064322198617	-0.155810574689102	-0.304874896887719	2911	3524		none	1
PATL1	-0.24341	-0.428705419698956	-0.32933	-0.421566682240897	219988	PATL1	PATL1	-0.428705419698956	-0.421566682240897	0.00713873745805876	9819	2770		none	1
BTG1	-0.4461	-0.351964019346382	-0.55967	-0.716418865726666	694	BTG1	BTG1	-0.351964019346382	-0.716418865726666	-0.364454846380284	2056	12840		none	1
NUDCD1	-0.053449	0.137266645572481	0.0038369	0.00491151490325843	84955	NUDCD1	NUDCD1	0.137266645572481	0.00491151490325843	-0.132355130669223	6368	7255		none	1
RGL1	0.31815	0.106639018216336	-0.065642	-0.0840265999321561	23179	RGL1	RGL1	0.106639018216336	-0.0840265999321561	-0.190665618148492	5071	7022		none	1
DEAF1	0.079735	-0.0366179993671744	0.076804	0.0983147829314968	10522	DEAF1	DEAF1	-0.0366179993671744	0.0983147829314968	0.134932782298671	12692	3427		none	1
FAM195B	-0.063661	-0.471624553631967	-0.18001	-0.230426072541778	348262	FAM195B	FAM195B	-0.471624553631967	-0.230426072541778	0.241198481090188	14402	10034		none	1
ANO9	-0.35459	-0.244971296840392	-0.27454	-0.351431442451085	338440	ANO9	ANO9	-0.244971296840392	-0.351431442451085	-0.106460145610693	7004	14552		none	1
SHMT1	-0.10035	-0.219048049541201	-0.39368	-0.50393942691099	6470	SHMT1	SHMT1	-0.219048049541201	-0.50393942691099	-0.284891377369789	3233	8449		none	1
FBXL22	0.056096	-0.341646702526782	-0.062277	-0.079719151823145	283807	FBXL22	FBXL22	-0.341646702526782	-0.079719151823145	0.261927550703637	14687	10209		none	1
ARFGEF3	0.11043	0.0101456628847805	0.24095	0.308433765784909	57221	ARFGEF3	ARFGEF3	0.0101456628847805	0.308433765784909	0.298288102900129	15121	2709		none	1
CAMK2G	-0.061176	-0.141334809926321	-0.013924	-0.0178237466478069	818	CAMK2G	CAMK2G	-0.141334809926321	-0.0178237466478069	0.123511063278514	12492	11954		none	1
SEC31A	-0.43684	-0.310400940197984	-0.34558	-0.44236788038991	22872	SEC31A	SEC31A	-0.310400940197984	-0.44236788038991	-0.131966940191926	6381	8212		none	1
AHSA2	0.059046	-0.132441350630565	0.010627	0.0136033435525886	130872	AHSA2	AHSA2	-0.132441350630565	0.0136033435525886	0.146044694183154	12882	10162		none	1
ZNF783	-0.012676	0.0342008317136012	0.035132	0.0449715503613008	100289678	ZNF783	ZNF783	0.0342008317136012	0.0449715503613008	0.0107707186476996	9896	8996		none	1
ALDH18A1	0.035367	0.141617321339782	-0.075279	-0.0963626704898202	5832	ALDH18A1	ALDH18A1	0.141617321339782	-0.0963626704898202	-0.237979991829602	4088	9781		none	1
CD207	-0.014609	-0.278477150476879	0.059329	0.0759454944604809	50489	CD207	CD207	-0.278477150476879	0.0759454944604809	0.35442264493736	15669	15790		none	1
AHR	-0.44	-0.444978077114315	-0.51004	-0.652888806395248	196	AHR	AHR	-0.444978077114315	-0.652888806395248	-0.207910729280933	4721	8637		none	1
SERPINB11	-0.057195	0.0689599059802016	-0.24085	-0.308305758411685	89778	SERPINB11	SERPINB11	0.0689599059802016	-0.308305758411685	-0.377265664391886	1896	8016		none	1
OR10S1	-0.17534	-0.484631379107716	0.016664	0.0213311486741636	219873	OR10S1	OR10S1	-0.484631379107716	0.0213311486741636	0.50596252778188	16455	8805		none	1
SMIM7	0.46443	0.131763323238259	0.056415	0.0722153596047132	79086	SMIM7	SMIM7	0.131763323238259	0.0722153596047132	-0.0595479636335456	8178	6147		none	1
TMX4	-0.071485	0.234337567237716	0.032615	0.0417496047772352	56255	TMX4	TMX4	0.234337567237716	0.0417496047772352	-0.192587962460481	5036	281		none	1
TMPRSS9	0.089328	-0.0685304886317407	0.22238	0.284662796577083	360200	TMPRSS9	TMPRSS9	-0.0685304886317407	0.284662796577083	0.353193285208824	15660	14357		none	1
TMEM26	0.16994	-0.00944006237852009	0.29248	0.374395965207596	219623	TMEM26	TMEM26	-0.00944006237852009	0.374395965207596	0.383836027586116	15884	9492		none	1
DNAJC7	0.15538	-0.021172535370429	0.051479	0.0658969156623421	7266	DNAJC7	DNAJC7	-0.021172535370429	0.0658969156623421	0.0870694510327711	11734	11975		none	1
IKBKG	-0.34257	-0.146804230890928	-0.36272	-0.464308344160624	8517	IKBKG	IKBKG	-0.146804230890928	-0.464308344160624	-0.317504113269696	2712	10419		none	1
ICA1	0.15874	0.106418659313836	0.35199	0.450573153013614	3382	ICA1	ICA1	0.106418659313836	0.450573153013614	0.344154493699777	15566	3306		none	1
NPFFR1	0.12023	0.0206990462414682	0.057089	0.0730781293002477	64106	NPFFR1	NPFFR1	0.0206990462414682	0.0730781293002477	0.0523790830587795	10906	3795		none	1
C22orf23	0.061842	0.132622157935181	-0.16627	-0.212837859460705	84645	C22orf23	C22orf23	0.132622157935181	-0.212837859460705	-0.345460017395885	2299	5552		none	1
HTR4	0.23865	0.295631243502237	0.12749	0.163196600124167	3360	HTR4	HTR4	0.295631243502237	0.163196600124167	-0.13243464337807	6363	2074		none	1
MMD2	-0.21915	-0.150386475613615	-0.084912	-0.108693620752555	221938	MMD2	MMD2	-0.150386475613615	-0.108693620752555	0.0416928548610594	10634	11583		none	1
KRTAP5-10	-0.54289	-0.308999683587217	-0.57409	-0.734877528945667	387273	KRTAP5-10	KRTAP5-10	-0.308999683587217	-0.734877528945667	-0.42587784535845	1381	4077		none	1
ASCL4	0.092526	-0.0615874881345206	0.1675	0.214412350151369	121549	ASCL4	ASCL4	-0.0615874881345206	0.214412350151369	0.275999838285889	14856	4052		none	1
GRIPAP1	0.23449	0.226461149030421	-0.068895	-0.0881906797831555	56850	GRIPAP1	GRIPAP1	0.226461149030421	-0.0881906797831555	-0.314651828813576	2758	16179		none	1
OR9A4	0.26972	0.0869999547981738	-0.024804	-0.031750948854654	130075	OR9A4	OR9A4	0.0869999547981738	-0.031750948854654	-0.118750903652828	6683	7731		none	1
LEFTY1	-0.33857	-0.242326990010396	-0.30248	-0.387196702530066	10637	LEFTY1	LEFTY1	-0.242326990010396	-0.387196702530066	-0.144869712519669	6068	8137		none	1
EBF3	-0.19243	-0.295145323871084	-0.1189	-0.152200766764166	253738	EBF3	EBF3	-0.295145323871084	-0.152200766764166	0.142944557106919	12827	684		none	1
FAM3A	0.11126	0.290478235320707	0.19341	0.247579060553888	60343	FAM3A	FAM3A	0.290478235320707	0.247579060553888	-0.042899174766819	8581	13905		none	1
ZSCAN25	-0.13036	0.189429552953939	-0.15147	-0.19389276822345	221785	ZSCAN25	ZSCAN25	0.189429552953939	-0.19389276822345	-0.383322321177389	1808	6238		none	1
ADAMTS8	-0.48417	-0.431225421507029	-0.5057	-0.647333286397296	11095	ADAMTS8	ADAMTS8	-0.431225421507029	-0.647333286397296	-0.216107864890268	4563	1605		none	1
TTYH3	-0.092989	-0.301439678162998	0.086281	0.110446041692001	80727	TTYH3	TTYH3	-0.301439678162998	0.110446041692001	0.411885719854999	16063	8488		none	1
GABRR2	-0.029625	0.184491253446639	-0.10986	-0.140628900224653	2570	GABRR2	GABRR2	0.184491253446639	-0.140628900224653	-0.325120153671292	2592	509		none	1
ZNF761	0.22456	0.192921394024319	0.4162	0.532766687361192	388561	ZNF761	ZNF761	0.192921394024319	0.532766687361192	0.339845293336873	15530	8933		none	1
KCNQ1	-0.36641	-0.451713149211228	-0.31245	-0.399959037640568	3784	KCNQ1	KCNQ1	-0.451713149211228	-0.399959037640568	0.05175411157066	10885	10708		none	1
ADCK2	-0.012366	-0.0466177733580437	0.07864	0.100664998303902	90956	ADCK2	ADCK2	-0.0466177733580437	0.100664998303902	0.147282771661946	12906	16644		none	1
PAK6	-0.023339	0.172829182298965	0.02325	0.0297617142747422	106821730	PAK6	PAK6	0.172829182298965	0.0297617142747422	-0.143067468024223	6112	13288		none	1
MBP	0.27633	0.325780861546806	0.27524	0.352327494063658	4155	MBP	MBP	0.325780861546806	0.352327494063658	0.0265466325168516	10261	10726		none	1
WIPF3	0.16224	0.0370440265786738	0.037018	0.0473857694203186	644150	WIPF3	WIPF3	0.0370440265786738	0.0473857694203186	0.0103417428416448	9890	5078		none	1
GRAMD1B	-0.2012	-0.267877322243819	-0.30741	-0.393507466030043	57476	GRAMD1B	GRAMD1B	-0.267877322243819	-0.393507466030043	-0.125630143786225	6515	6746		none	1
TRPT1	-0.10586	0.120824481309045	-0.44101	-0.564525316658239	83707	TRPT1	TRPT1	0.120824481309045	-0.564525316658239	-0.685349797967284	180	4227		bottom	238
CNNM4	0.15203	-0.0103505401618225	-0.31721	-0.406052188606064	26504	CNNM4	CNNM4	-0.0103505401618225	-0.406052188606064	-0.395701648444241	1663	8834		none	1
COL27A1	-0.28374	-0.496236947972698	-0.54768	-0.701070781677025	85301	COL27A1	COL27A1	-0.496236947972698	-0.701070781677025	-0.204833833704326	4790	2307		none	1
MLIP	-0.020934	-0.262091488496135	-0.23818	-0.304887961546585	90523	MLIP	MLIP	-0.262091488496135	-0.304887961546585	-0.0427964730504499	8587	9143		none	1
CSF2RA	-0.065177	0.275222618993807	0.099103	0.126859147086872	1438	CSF2RA	CSF2RA	0.275222618993807	0.126859147086872	-0.148363471906935	5994	8254		none	1
MED25	-0.22693	-0.0585137639560638	-0.19501	-0.249627178525483	81857	MED25	MED25	-0.0585137639560638	-0.249627178525483	-0.191113414569419	5064	3682		none	1
CCDC91	-0.07925	-0.142464855580165	-0.23564	-0.301636574266678	55297	CCDC91	CCDC91	-0.142464855580165	-0.301636574266678	-0.159171718686512	5770	4293		none	1
TRIM68	0.10785	-0.00490925733399629	0.15399	0.197118554028712	55128	TRIM68	TRIM68	-0.00490925733399629	0.197118554028712	0.202027811362708	13856	12890		none	1
TAS2R38	0.090383	0.142611761515165	0.11142	0.142625815246958	5726	TAS2R38	TAS2R38	0.142611761515165	0.142625815246958	1.40537317930012e-05	9641	2525		none	1
FAM229A	-0.20104	-0.00737682502373096	-0.23031	-0.294813781273801	100128071	FAM229A	FAM229A	-0.00737682502373096	-0.294813781273801	-0.28743695625007	3190	14657		none	1
MX1	0.16181	-0.118688695023279	-0.28592	-0.365998681524056	4599	MX1	MX1	-0.118688695023279	-0.365998681524056	-0.247309986500777	3885	972		none	1
SGSM3	-0.29064	-0.0845579261402161	-0.5032	-0.644133102066679	27352	SGSM3	SGSM3	-0.0845579261402161	-0.644133102066679	-0.559575175926463	520	561		none	1
EBF1	0.55348	0.537223703837635	0.21195	0.271311627549747	1879	EBF1	EBF1	0.537223703837635	0.271311627549747	-0.265912076287888	3558	14336		none	1
CYP4F22	-0.1249	-0.151234009853998	0.19374	0.248001484885529	126410	CYP4F22	CYP4F22	-0.151234009853998	0.248001484885529	0.399235494739527	15995	5478		none	1
BCKDHA	-0.01906	0.299236089138001	-0.30822	-0.394544325753163	593	BCKDHA	BCKDHA	0.299236089138001	-0.394544325753163	-0.693780414891164	167	5364		bottom	336
CD63	-0.0022064	-0.200266690774307	-0.10941	-0.140052867045142	967	CD63	CD63	-0.200266690774307	-0.140052867045142	0.0602138237291655	11078	10722		none	1
SEMA3C	-0.028158	-0.148148985219003	-0.049026	-0.0627568947971403	10512	SEMA3C	SEMA3C	-0.148148985219003	-0.0627568947971403	0.0853920904218625	11677	2462		none	1
GLB1L	0.18342	0.129672738778647	-0.030335	-0.0388310366677121	79411	GLB1L	GLB1L	0.129672738778647	-0.0388310366677121	-0.168503775446359	5548	994		none	1
ZNF595	0.11506	0.493208425620395	-0.15801	-0.202264450432345	152687	ZNF595	ZNF595	0.493208425620395	-0.202264450432345	-0.69547287605274	165	9881		bottom	448
ZNF638	0.16674	0.090114360620169	0.11245	0.143944291191173	27332	ZNF638	ZNF638	0.090114360620169	0.143944291191173	0.0538299305710036	10945	2604		none	1
ZNF74	-0.17972	-0.230472811101568	-0.24724	-0.316485429560743	7625	ZNF74	ZNF74	-0.230472811101568	-0.316485429560743	-0.0860126184591742	7539	11409		none	1
SSNA1	0.097088	0.0881650318672874	0.13708	0.175472507216416	8636	SSNA1	SSNA1	0.0881650318672874	0.175472507216416	0.0873074753491282	11743	826		none	1
CD22	-0.028648	-0.117795958956742	-0.10777	-0.137953546124257	933	CD22	CD22	-0.117795958956742	-0.137953546124257	-0.0201575871675149	9152	14648		none	1
GAL	-0.43205	-0.0844969036749085	-0.099327	-0.127145883602896	51083	GAL	GAL	-0.0844969036749085	-0.127145883602896	-0.0426489799279871	8595	11446		none	1
AIP	-0.39146	-0.167495366812819	-0.56606	-0.724598536875724	9049	AIP	AIP	-0.167495366812819	-0.724598536875724	-0.557103170062905	528	16672		none	1
LRRN4	-0.13646	-0.0209826877005831	-0.041207	-0.0527479982847012	164312	LRRN4	LRRN4	-0.0209826877005831	-0.0527479982847012	-0.0317653105841181	8873	10779		none	1
CLEC17A	-0.14597	-0.173541111060887	-0.1522	-0.19482722204799	388512	CLEC17A	CLEC17A	-0.173541111060887	-0.19482722204799	-0.0212861109871031	9119	143		none	1
SPOP	-0.14103	-0.408183790625141	-0.22347	-0.286058076945232	8405	SPOP	SPOP	-0.408183790625141	-0.286058076945232	0.122125713679909	12469	14344		none	1
ELMO1	0.15593	0.526058852777652	0.034596	0.0442854308408164	9844	ELMO1	ELMO1	0.526058852777652	0.0442854308408164	-0.481773421936836	959	15313		none	1
SLC1A6	0.14687	-0.0172919585951272	0.069942	0.0895309169808181	6511	SLC1A6	SLC1A6	-0.0172919585951272	0.0895309169808181	0.106822875575945	12159	8604		none	1
NUTM1	-0.043273	0.279437689282647	-0.17661	-0.226073821852139	256646	NUTM1	NUTM1	0.279437689282647	-0.226073821852139	-0.505511511134786	808	8238		none	1
RAB34	-0.23321	-0.316932604077205	-0.26233	-0.33580174218035	83871	RAB34	RAB34	-0.316932604077205	-0.33580174218035	-0.0188691381031449	9191	5098		none	1
CCDC68	0.078229	0.405369976947069	0.38471	0.492457165532735	80323	CCDC68	CCDC68	0.405369976947069	0.492457165532735	0.0870871885856661	11736	833		none	1
ROBO4	-0.10057	-0.146340912172852	-0.2512	-0.321554521540441	54538	ROBO4	ROBO4	-0.146340912172852	-0.321554521540441	-0.175213609367589	5404	5378		none	1
ALG3	-0.011931	-0.225862224833883	-0.15987	-0.204645387574324	10195	ALG3	ALG3	-0.225862224833883	-0.204645387574324	0.021216837259559	10150	8863		none	1
LCE3C	0.047632	-0.0816209374858744	-0.02048	-0.0262159100364181	353144	LCE3C	LCE3C	-0.0816209374858744	-0.0262159100364181	0.0554050274494563	10973	5829		none	1
ACAA1	0.032975	-0.324176196718347	-0.16062	-0.20560544287351	30	ACAA1	ACAA1	-0.324176196718347	-0.20560544287351	0.118570753844838	12408	3751		none	1
OR2C3	-0.18941	-0.178874926547032	-0.23684	-0.303172662745374	81472	OR2C3	OR2C3	-0.178874926547032	-0.303172662745374	-0.124297736198342	6550	5790		none	1
BTBD2	0.13313	0.425620395063961	0.26597	0.340461210565729	55643	BTBD2	BTBD2	0.425620395063961	0.340461210565729	-0.085159184498232	7559	15912		none	1
SNCB	0.0056143	-0.105655878497491	-0.025247	-0.0323180215180394	6620	SNCB	SNCB	-0.105655878497491	-0.0323180215180394	0.0733378569794519	11384	9766		none	1
PAX4	0.10143	0.0419981467251277	-0.12431	-0.159125965655622	5078	PAX4	PAX4	0.0419981467251277	-0.159125965655622	-0.201124112380749	4874	1573		none	1
TRIM21	-0.0068626	0.00733975952628486	-0.03604	-0.0461338573101811	6737	TRIM21	TRIM21	0.00733975952628486	-0.0461338573101811	-0.0534736168364659	8323	14749		none	1
ZNF579	0.046535	-0.118937305067125	-0.26108	-0.334201650015041	163033	ZNF579	ZNF579	-0.118937305067125	-0.334201650015041	-0.215264344947916	4573	10043		none	1
GSTK1	-0.063393	-0.0128791303168648	-0.3007	-0.384918171286666	373156	GSTK1	GSTK1	-0.0128791303168648	-0.384918171286666	-0.372039040969801	1953	7587		none	1
SLC5A5	0.26587	0.215816118971206	0.25172	0.322220159881209	6528	SLC5A5	SLC5A5	0.215816118971206	0.322220159881209	0.106404040910003	12151	7408		none	1
MDM1	-0.28319	-0.0452956199430457	-0.18753	-0.240052227008276	56890	MDM1	MDM1	-0.0452956199430457	-0.240052227008276	-0.19475660706523	4986	12820		none	1
HOXC11	-0.34678	-0.467262577408127	-0.29787	-0.381295562624407	3227	HOXC11	HOXC11	-0.467262577408127	-0.381295562624407	0.0859670147837202	11697	2378		none	1
ZC3H11A	-0.3255	-0.57074085793066	-0.4543	-0.581537496559802	9877	ZC3H11A	ZC3H11A	-0.57074085793066	-0.581537496559802	-0.0107966386291415	9391	13995		none	1
KLF4	-0.16707	0.106129367626452	0.10242	0.131105151656735	9314	KLF4	KLF4	0.106129367626452	0.131105151656735	0.0249757840302833	10235	13030		none	1
IFT140	-0.094113	0.0278725760520725	-0.29032	-0.371631005945943	9742	IFT140	IFT140	0.0278725760520725	-0.371631005945943	-0.399503581998015	1627	379		none	1
C17orf99	0.0044802	0.279573294761108	0.22972	0.294058537771776	100141515	C17orf99	C17orf99	0.279573294761108	0.294058537771776	0.0144852430106673	9971	6790		none	1
ATXN3L	-0.083728	-0.549337793246847	-0.26376	-0.337632247617463	92552	ATXN3L	ATXN3L	-0.549337793246847	-0.337632247617463	0.211705545629384	13986	2722		none	1
LGALS3	-0.0036509	-0.0345782669619853	0.011739	0.0150267855428473	3958	LGALS3	LGALS3	-0.0345782669619853	0.0150267855428473	0.0496050525048325	10837	8022		none	1
NMS	-0.17057	-0.217499886995435	-0.13823	-0.1769445920085	129521	NMS	NMS	-0.217499886995435	-0.1769445920085	0.0405552949869349	10604	16647		none	1
LARP4B	-0.15836	-0.520544229986891	-0.43083	-0.551494166063965	23185	LARP4B	LARP4B	-0.520544229986891	-0.551494166063965	-0.0309499360770739	8894	7212		none	1
SDR9C7	-0.14309	0.0505514622790761	-0.31434	-0.402378376994515	121214	SDR9C7	SDR9C7	0.0505514622790761	-0.402378376994515	-0.452929839273591	1167	7840		none	1
SESN1	0.11249	-0.0556468381322605	-0.15567	-0.199269077898887	27244	SESN1	SESN1	-0.0556468381322605	-0.199269077898887	-0.143622239766626	6099	1586		none	1
FUCA1	-0.060444	-0.14425032771324	0.10711	0.137108697460974	2517	FUCA1	FUCA1	-0.14425032771324	0.137108697460974	0.281359025174213	14938	9597		none	1
HERC1	-0.13878	-0.257831216381142	-0.015489	-0.0198270620387734	8925	HERC1	HERC1	-0.257831216381142	-0.0198270620387734	0.238004154342368	14356	6966		none	1
SLC23A2	-0.16295	-0.0111552456719251	-0.20188	-0.25842128506602	9962	SLC23A2	SLC23A2	-0.0111552456719251	-0.25842128506602	-0.247266039394095	3886	10192		none	1
SYNJ2	0.0047286	0.13371830221941	-0.1665	-0.213132276419122	8871	SYNJ2	SYNJ2	0.13371830221941	-0.213132276419122	-0.346850578638531	2278	14156		none	1
RSRP1	-0.084187	-0.00580854766532568	0.006837	0.00875186410737258	57035	RSRP1	RSRP1	-0.00580854766532568	0.00875186410737258	0.0145604117726983	9975	5075		none	1
ADAMTS19	-0.31735	-0.326221579351806	-0.29113	-0.372667865669063	171019	ADAMTS19	ADAMTS19	-0.326221579351806	-0.372667865669063	-0.0464462863172567	8484	4592		none	1
TRIM77	-0.10217	-0.136204402657867	-0.051246	-0.0655986584827286	390231	TRIM77	TRIM77	-0.136204402657867	-0.0655986584827286	0.0706057441751388	11314	15312		none	1
ENTHD2	0.39668	0.832685440491796	0.30644	0.392265794509764	146705	ENTHD2	ENTHD2	0.832685440491796	0.392265794509764	-0.440419645982032	1260	10349		none	1
ZNF721	0.018885	0.0382271843782489	0.22939	0.293636113440134	170960	ZNF721	ZNF721	0.0382271843782489	0.293636113440134	0.255408929061885	14600	2811		none	1
HRC	-0.16824	0.0475783121638114	0.055304	0.0707931976881868	3270	HRC	HRC	0.0475783121638114	0.0707931976881868	0.0232148855243754	10194	12917		none	1
KL	-0.5166	-0.41480585815667	-0.24336	-0.311518743479624	9365	KL	KL	-0.41480585815667	-0.311518743479624	0.103287114677045	12089	13858		none	1
ATP5J	-0.65119	-0.37848619084211	-0.11152	-0.142753822620183	522	ATP5J	ATP5J	-0.37848619084211	-0.142753822620183	0.235732368221927	14330	12858		none	1
NDUFAF6	-0.061022	0.219884283325046	0.022836	0.029231763749592	137682	NDUFAF6	NDUFAF6	0.219884283325046	0.029231763749592	-0.190652519575454	5072	5152		none	1
PALD1	-0.22294	-0.814661212312978	-0.2824	-0.361492821986546	27143	PALD1	PALD1	-0.814661212312978	-0.361492821986546	0.453168390326431	16254	15055		none	1
SDCBP2	-0.14177	-0.159946661845139	0.11625	0.148808571373711	27111	SDCBP2	SDCBP2	-0.159946661845139	0.148808571373711	0.30875523321885	15235	8439		none	1
DLK1	-0.042414	-0.0639786647380554	0.030098	0.0385276591931695	8788	DLK1	DLK1	-0.0639786647380554	0.0385276591931695	0.102506323931225	12068	10239		none	1
CAPN7	0.066367	-0.0264328978890747	0.033303	0.0426302955050211	23473	CAPN7	CAPN7	-0.0264328978890747	0.0426302955050211	0.0690631933940958	11283	1917		none	1
CT47A4	0.046308	-0.519967906703431	-0.13454	-0.172221119936508	728075	CT47A4	CT47A4	-0.519967906703431	-0.172221119936508	0.347746786766922	15603	13482		none	1
SUPT20HL1	0.23975	-0.0725410206572345	0.28372	0.363182519313112	100130302	SUPT20HL1	SUPT20HL1	-0.0725410206572345	0.363182519313112	0.435723539970347	16168	778		none	1
TRAPPC12	-0.049548	-0.295766848980699	0.14528	0.185969111820841	51112	TRAPPC12	TRAPPC12	-0.295766848980699	0.185969111820841	0.48173596080154	16370	14379		none	1
MSH5	-0.1147	-0.0813226054332595	0.064912	0.0830921461076158	4439	MSH5	MSH5	-0.0813226054332595	0.0830921461076158	0.164414751540875	13259	14859		none	1
UBQLN1	-0.12724	-0.278172038150341	-0.023737	-0.0303851101823465	29979	UBQLN1	UBQLN1	-0.278172038150341	-0.0303851101823465	0.247786927967995	14497	548		none	1
FAM168A	-0.65749	-0.911732133978213	-0.5587	-0.715177194206386	23201	FAM168A	FAM168A	-0.911732133978213	-0.715177194206386	0.196554939771826	13773	14868		none	1
HLA-DMB	-0.058449	-0.177304163088189	-0.24617	-0.315115750667238	3109	HLA-DMB	HLA-DMB	-0.177304163088189	-0.315115750667238	-0.13781158757905	6245	5717		none	1
TMEM126A	-0.46383	-0.636746824571713	-0.54929	-0.703131700385942	84233	TMEM126A	TMEM126A	-0.636746824571713	-0.703131700385942	-0.0663848758142294	7999	8243		none	1
ITGAV	-0.32632	-0.233840347150025	-0.22918	-0.293367297956362	3685	ITGAV	ITGAV	-0.233840347150025	-0.293367297956362	-0.0595269508063374	8179	9418		none	1
LCORL	-0.45155	-0.446899154725851	-0.47411	-0.606895757195614	254251	LCORL	LCORL	-0.446899154725851	-0.606895757195614	-0.159996602469763	5758	4895		none	1
NHLH1	-0.3476	-0.348664286037156	-0.34378	-0.440063747671866	4807	NHLH1	NHLH1	-0.348664286037156	-0.440063747671866	-0.09139946163471	7395	3938		none	1
SLC22A15	-0.14352	0.102402477060073	-0.26019	-0.333062384393341	55356	SLC22A15	SLC22A15	0.102402477060073	-0.333062384393341	-0.435464861453414	1296	12403		none	1
TREX2	-0.032207	-0.0225828323464268	-0.038095	-0.0487644088299486	11219	TREX2	TREX2	-0.0225828323464268	-0.0487644088299486	-0.0261815764835218	9006	10170		none	1
FAM132B	-0.43404	-0.365117750757131	-0.59502	-0.761669472161596	151176	FAM132B	FAM132B	-0.365117750757131	-0.761669472161596	-0.396551721404466	1656	7613		none	1
CHRNA3	0.058016	-0.139797947837093	-0.096483	-0.123505353908385	1136	CHRNA3	CHRNA3	-0.139797947837093	-0.123505353908385	0.0162925939287075	10025	15804		none	1
INMT	-0.10948	0.0641097500339014	-0.012763	-0.0163375810446682	11185	INMT	INMT	0.0641097500339014	-0.0163375810446682	-0.0804473310785695	7651	7288		none	1
C2orf83	-0.10725	-0.497039280386928	-0.089628	-0.114730448473832	56918	C2orf83	C2orf83	-0.497039280386928	-0.114730448473832	0.382308831913096	15870	5595		none	1
KRTAP1-4	-0.61095	-0.506836776205759	-0.74502	-0.953680531998643	728255	KRTAP1-4	KRTAP1-4	-0.506836776205759	-0.953680531998643	-0.446843755792884	1212	12477		none	1
HYPM	-0.29518	-0.369931745242508	-0.30679	-0.39271382031605	25763	HYPM	HYPM	-0.369931745242508	-0.39271382031605	-0.0227820750735424	9076	12274		none	1
HLA-DMA	-0.1612	-0.0412240654522443	0.056564	0.072406090590818	3108	HLA-DMA	HLA-DMA	-0.0412240654522443	0.072406090590818	0.113630156043062	12312	4200		none	1
OR4F3	-0.42323	-0.380429869366722	-0.59629	-0.76329516580155	26683	OR4F3	OR4F3	-0.380429869366722	-0.76329516580155	-0.382865296434828	1819	8365		none	1
PARD6G	0.10529	-0.121943226506351	-0.32356	-0.414180656805832	84552	PARD6G	PARD6G	-0.121943226506351	-0.414180656805832	-0.292237430299481	3113	9200		none	1
ZNF502	-0.20874	-0.321803100845274	-0.34748	-0.44480002048118	91392	ZNF502	ZNF502	-0.321803100845274	-0.44480002048118	-0.122996919635906	6573	14643		none	1
PIGY	0.065367	-0.400872395244768	-0.12476	-0.159701998835133	84992	PIGY	PIGY	-0.400872395244768	-0.159701998835133	0.241170396409635	14401	12977		none	1
OR2L2	-0.17818	0.0316435383989513	-0.15457	-0.197860996793415	26246	OR2L2	OR2L2	0.0316435383989513	-0.197860996793415	-0.229504535192367	4269	14737		none	1
OR4A16	-0.011261	0.0305462640690684	0.35262	0.451379599464929	81327	OR4A16	OR4A16	0.0305462640690684	0.451379599464929	0.420833335395861	16103	1544		none	1
NMUR1	-0.3756	-0.182502373095873	-0.31282	-0.400432664921499	10316	NMUR1	NMUR1	-0.182502373095873	-0.400432664921499	-0.217930291825626	4520	13641		none	1
GPRIN3	-0.14054	-0.128327984450572	-0.39572	-0.506550777324774	285513	GPRIN3	GPRIN3	-0.128327984450572	-0.506550777324774	-0.378222792874202	1884	14239		none	1
STX16	-0.053251	-0.256124847443837	0.058874	0.0753630609123085	8675	STX16	STX16	-0.256124847443837	0.0753630609123085	0.331487908356145	15461	10423		none	1
TSPAN5	-0.17724	-0.355342855851376	-0.30241	-0.387107097368808	10098	TSPAN5	TSPAN5	-0.355342855851376	-0.387107097368808	-0.0317642415174321	8874	421		none	1
CNKSR1	0.016272	-0.277448808931881	-0.33731	-0.431781670624228	10256	CNKSR1	CNKSR1	-0.277448808931881	-0.431781670624228	-0.154332861692347	5860	10136		none	1
UBQLNL	-0.010206	-0.373197577182118	-0.11385	-0.145736394416318	143630	UBQLNL	UBQLNL	-0.373197577182118	-0.145736394416318	0.2274611827658	14217	6851		none	1
CEND1	-0.066533	-0.0685632599557022	-0.021644	-0.0277059158607536	51286	CEND1	CEND1	-0.0685632599557022	-0.0277059158607536	0.0408573440949486	10614	15962		none	1
GPR75	-0.19902	-0.296829091895313	-0.34727	-0.444531204997408	10936	GPR75	GPR75	-0.296829091895313	-0.444531204997408	-0.147702113102095	6006	9454		none	1
SNX10	0.072501	-0.348494779189079	-0.40357	-0.516599356122913	29887	SNX10	SNX10	-0.348494779189079	-0.516599356122913	-0.168104576933833	5558	3902		none	1
STOM	-0.15641	0.0360800976359445	-0.26681	-0.341536472500816	2040	STOM	STOM	0.0360800976359445	-0.341536472500816	-0.377616570136761	1891	12579		none	1
FAM26E	0.033247	-0.146081001672468	-0.23641	-0.302622231040508	254228	FAM26E	FAM26E	-0.146081001672468	-0.302622231040508	-0.15654122936804	5822	12247		none	1
FAM78B	-0.14885	-0.433801925597794	-0.12876	-0.164822293764121	149297	FAM78B	FAM78B	-0.433801925597794	-0.164822293764121	0.268979631833673	14784	8155		none	1
SYVN1	-0.088664	0.0579928129096415	-0.304	-0.389142414603081	84447	SYVN1	SYVN1	0.0579928129096415	-0.389142414603081	-0.447135227512723	1206	4699		none	1
INSRR	-0.42644	-0.570695656104507	-0.37368	-0.478337952266051	3645	INSRR	INSRR	-0.570695656104507	-0.478337952266051	0.0923577038384562	11864	2457		none	1
ELL2	0.09003	0.158387198842833	0.0032646	0.00417892870629348	22936	ELL2	ELL2	0.158387198842833	0.00417892870629348	-0.15420827013654	5861	4778		none	1
CLIC6	0.071274	-0.00421303620666275	0.044953	0.0575431544856984	54102	CLIC6	CLIC6	-0.00421303620666275	0.0575431544856984	0.0617561906923611	11119	10767		none	1
CDK5R2	-0.25791	-0.339024996609863	-0.13265	-0.169801780582562	8941	CDK5R2	CDK5R2	-0.339024996609863	-0.169801780582562	0.169223216027301	13328	545		none	1
FAM169B	0.36269	0.596980518012928	0.42783	0.547653944867224	283777	FAM169B	FAM169B	0.596980518012928	0.547653944867224	-0.0493265731457033	8432	8358		none	1
TBX18	-0.052471	-0.10450323193057	-0.069575	-0.0890611299210834	9096	TBX18	TBX18	-0.10450323193057	-0.0890611299210834	0.0154421020094865	9998	10748		none	1
NLRP12	0.23709	0.466584550015821	0.12235	0.156617021140418	91662	NLRP12	NLRP12	0.466584550015821	0.156617021140418	-0.309967528875403	2839	11523		none	1
TAS2R8	0.39296	0.425518690955115	-0.2901	-0.371349389724848	50836	TAS2R8	TAS2R8	0.425518690955115	-0.371349389724848	-0.796868080679963	61	3786		bottom	351
DIS3L2	0.12717	0.272747819011888	-0.068004	-0.0870501340877234	129563	DIS3L2	DIS3L2	0.272747819011888	-0.0870501340877234	-0.359797953099611	2122	10394		none	1
UNC13C	0.080703	0.0831012972924106	-0.096016	-0.122907559475426	440279	UNC13C	UNC13C	0.0831012972924106	-0.122907559475426	-0.206008856767836	4765	10651		none	1
FAM186B	-0.093165	-0.388227184378249	-0.13422	-0.171811496342189	84070	FAM186B	FAM186B	-0.388227184378249	-0.171811496342189	0.21641568803606	14045	6584		none	1
TMEM176A	-0.068911	-0.206120327261221	0.0082695	0.0105855697288164	55365	TMEM176A	TMEM176A	-0.206120327261221	0.0105855697288164	0.216705896990038	14050	4918		none	1
PRAMEF7	-0.3064	-0.335442751887176	0.054652	0.0699585896147618	441871	PRAMEF7	PRAMEF7	-0.335442751887176	0.0699585896147618	0.405401341501938	16031	1137		none	1
TEX29	0.175	0.168128192378972	-0.11061	-0.141588955523838	121793	TEX29	TEX29	0.168128192378972	-0.141588955523838	-0.30971714790281	2840	2098		none	1
PCDHGB2	-0.098488	-0.276431767843421	-0.43782	-0.560441881452372	56103	PCDHGB2	PCDHGB2	-0.276431767843421	-0.560441881452372	-0.284010113608951	3244	3654		none	1
ASCC3	-0.5513	-0.506961081227682	-0.78909	-1.01009338137877	10973	ASCC3	ASCC3	-0.506961081227682	-1.01009338137877	-0.503132300151086	824	1850		none	1
VEGFC	-0.15007	-0.0438808027844325	-0.065893	-0.0843478984389501	7424	VEGFC	VEGFC	-0.0438808027844325	-0.0843478984389501	-0.0404670956545176	8662	16412		none	1
MYOZ1	0.18599	0.291054558604168	-0.059592	-0.0762821538520619	58529	MYOZ1	MYOZ1	0.291054558604168	-0.0762821538520619	-0.36733671245623	2016	11505		none	1
BRMS1	-0.5595	-0.819136193102201	-0.23877	-0.305643205048611	25855	BRMS1	BRMS1	-0.819136193102201	-0.305643205048611	0.513492988053591	16475	3863		none	1
C3orf56	0.2525	0.124858744293269	0.27084	0.346695169641771	285311	C3orf56	C3orf56	0.124858744293269	0.346695169641771	0.221836425348502	14143	755		none	1
RASAL2	-0.27628	-0.314243095421055	-0.3062	-0.391958576814025	9462	RASAL2	RASAL2	-0.314243095421055	-0.391958576814025	-0.0777154813929695	7723	2653		none	1
SFXN3	-0.24324	-0.144431135017855	-0.38871	-0.497577460461723	81855	SFXN3	SFXN3	-0.144431135017855	-0.497577460461723	-0.353146325443868	2203	4855		none	1
CCDC43	-0.25451	-0.22770419924965	-0.4264	-0.545823439430111	124808	CCDC43	CCDC43	-0.22770419924965	-0.545823439430111	-0.318119240180461	2704	13092		none	1
LOC400927-CSNK1E	0.22304	0.157743072820142	0.1611	0.206219878264988	102800317	LOC400927-CSNK1E	LOC400927-CSNK1E	0.157743072820142	0.206219878264988	0.0484768054448461	10814	12748		none	1
LHX1	-0.33386	-0.349602223929847	-0.52502	-0.672064310904308	3975	LHX1	LHX1	-0.349602223929847	-0.672064310904308	-0.322462086974461	2635	14378		none	1
DHRS7C	-0.17116	-0.0277697418975727	-0.092064	-0.117848708085586	201140	DHRS7C	DHRS7C	-0.0277697418975727	-0.117848708085586	-0.0900789661880131	7434	12687		none	1
SLC39A8	0.047638	-0.0393007277494011	0.0099284	0.0127090840432409	64116	SLC39A8	SLC39A8	-0.0393007277494011	0.0127090840432409	0.052009811792642	10892	5525		none	1
MGA	-0.30676	-0.285788545857253	-0.12893	-0.165039906298603	23269	MGA	MGA	-0.285788545857253	-0.165039906298603	0.12074863955865	12437	12111		none	1
HORMAD2	-0.23129	-0.139504135967093	-0.51509	-0.659353178743096	150280	HORMAD2	HORMAD2	-0.139504135967093	-0.659353178743096	-0.519849042776003	716	16416		none	1
RASGRF2	-0.017866	-0.209646069701216	-0.027751	-0.0355233261435859	5924	RASGRF2	RASGRF2	-0.209646069701216	-0.0355233261435859	0.17412274355763	13400	13116		none	1
ZNF549	0.34002	0.580922569271799	0.11198	0.143342656537017	256051	ZNF549	ZNF549	0.580922569271799	0.143342656537017	-0.437579912734782	1276	14781		none	1
FERMT3	-0.10756	-0.057270713736835	-0.23078	-0.295415415927957	83706	FERMT3	FERMT3	-0.057270713736835	-0.295415415927957	-0.238144702191122	4085	7560		none	1
SLC38A11	-0.11955	-0.0200594404013922	-0.24235	-0.310225869010055	151258	SLC38A11	SLC38A11	-0.0200594404013922	-0.310225869010055	-0.290166428608663	3147	2663		none	1
SLC27A4	0.087653	0.0777640916693034	0.4235	0.542111225606595	10999	SLC27A4	SLC27A4	0.0777640916693034	0.542111225606595	0.464347133937291	16300	7425		none	1
MGRN1	-0.33289	-0.360315056728292	-0.23408	-0.299639659244372	23295	MGRN1	MGRN1	-0.360315056728292	-0.299639659244372	0.0606753974839194	11090	6065		none	1
RAPGEFL1	-0.51645	-0.713759435881209	-0.85969	-1.1004665868754	51195	RAPGEFL1	RAPGEFL1	-0.713759435881209	-1.1004665868754	-0.386707150994195	1764	12452		none	1
SLC10A1	-0.17622	0.028617276137956	-0.24774	-0.317125466426866	6554	SLC10A1	SLC10A1	0.028617276137956	-0.317125466426866	-0.345742742564822	2294	15317		none	1
EFNB1	-0.11294	-0.0119039009175971	0.073579	0.0941865451450004	1947	EFNB1	EFNB1	-0.0119039009175971	0.0941865451450004	0.106090446062597	12144	14228		none	1
ADAMTS1	0.2264	0.4646973737739	0.23427	0.299882873253499	9510	ADAMTS1	ADAMTS1	0.4646973737739	0.299882873253499	-0.164814500520401	5633	523		none	1
AARD	0.043066	0.0867942864891742	0.058359	0.0747038229402014	441376	AARD	AARD	0.0867942864891742	0.0747038229402014	-0.0120904635489728	9359	11612		none	1
AMT	-0.25952	-0.385515074809022	-0.37809	-0.48398307742526	275	AMT	AMT	-0.385515074809022	-0.48398307742526	-0.0984680026162374	7201	5936		none	1
TMEM190	-0.084911	-0.153561903900918	0.045779	0.0586004953885344	147744	TMEM190	TMEM190	-0.153561903900918	0.0586004953885344	0.212162399289452	13998	11702		none	1
IL1RL2	-0.10551	0.000500474619174615	0.033375	0.0427224608137429	8808	IL1RL2	IL1RL2	0.000500474619174615	0.0427224608137429	0.0422219861945683	10651	7916		none	1
RNF31	-0.53117	-0.835318446865253	-0.40455	-0.517853828380515	55072	RNF31	RNF31	-0.835318446865253	-0.517853828380515	0.317464618484739	15313	892		none	1
TGFBRAP1	-0.42917	-0.261707272973828	-0.091216	-0.11676320556064	9392	TGFBRAP1	TGFBRAP1	-0.261707272973828	-0.11676320556064	0.144944067413188	12853	7046		none	1
FSCB	0.1747	-0.163834018894363	-0.030281	-0.0387619126861707	84075	FSCB	FSCB	-0.163834018894363	-0.0387619126861707	0.125072106208193	12513	15137		none	1
HIST1H2AH	-0.43475	-0.86642860371559	-0.34266	-0.438630065091749	85235	HIST1H2AH	HIST1H2AH	-0.86642860371559	-0.438630065091749	0.427798538623841	16130	2177		none	1
POU1F1	0.008106	0.149685847308231	-0.15453	-0.197809793844125	5449	POU1F1	POU1F1	0.149685847308231	-0.197809793844125	-0.347495641152357	2266	9260		none	1
MFNG	-0.026226	-0.0964900781991593	-0.12933	-0.165551935791502	4242	MFNG	MFNG	-0.0964900781991593	-0.165551935791502	-0.0690618575923423	7923	7523		none	1
NUDT12	-0.16519	-0.233546535280025	-0.27485	-0.351828265308082	83594	NUDT12	NUDT12	-0.233546535280025	-0.351828265308082	-0.118281730028056	6696	12059		none	1
CLUL1	-0.1793	-0.40739275866745	-0.25909	-0.331654303287869	27098	CLUL1	CLUL1	-0.40739275866745	-0.331654303287869	0.0757384553795808	11438	62		none	1
OTUD4	-0.19642	-0.556976901866835	-0.02281	-0.0291984818325536	54726	OTUD4	OTUD4	-0.556976901866835	-0.0291984818325536	0.527778420034282	16532	3368		none	1
FATE1	0.0011008	0.176185417890883	0.29789	0.381321164099052	89885	FATE1	FATE1	0.176185417890883	0.381321164099052	0.205135746208169	13904	7791		none	1
HOXA5	-0.2966	-0.432796184965873	-0.067923	-0.0869464481154114	3202	HOXA5	HOXA5	-0.432796184965873	-0.0869464481154114	0.345849736850461	15582	13431		none	1
CCDC53	-0.025518	-0.274804502101885	-0.19394	-0.248257499631979	51019	CCDC53	CCDC53	-0.274804502101885	-0.248257499631979	0.0265470024699061	10262	4939		none	1
ALDH3A2	-0.14808	0.0381254802694029	-0.026651	-0.0341152450381142	224	ALDH3A2	ALDH3A2	0.0381254802694029	-0.0341152450381142	-0.0722407253075171	7859	9843		none	1
ADAM17	-0.053054	-0.0932592776748181	-0.24768	-0.317048662002931	6868	ADAM17	ADAM17	-0.0932592776748181	-0.317048662002931	-0.223789384328113	4392	835		none	1
YWHAZ	-0.59154	-1.19366722415586	-0.60413	-0.773330943862366	7534	YWHAZ	YWHAZ	-1.19366722415586	-0.773330943862366	0.42033628029349	16100	1473		none	1
GSTM1	0.091235	-0.119061610089048	0.44204	0.565843792602454	2944	GSTM1	GSTM1	-0.119061610089048	0.565843792602454	0.684905402691501	16748	4125		top	31
RER1	-0.096895	-0.171473127514352	-0.15487	-0.198245018913089	11079	RER1	RER1	-0.171473127514352	-0.198245018913089	-0.0267718913987378	8995	16651		none	1
CREM	-0.35231	-0.429089635221263	-0.43682	-0.559161807720125	1390	CREM	CREM	-0.429089635221263	-0.559161807720125	-0.130072172498862	6415	5943		none	1
SLC43A1	-0.64719	-0.750531121457307	-0.14703	-0.188209240852273	8501	SLC43A1	SLC43A1	-0.750531121457307	-0.188209240852273	0.562321880605034	16605	13544		none	1
ZBTB16	-0.24614	-0.00436977353885097	-0.21191	-0.271260424600457	7704	ZBTB16	ZBTB16	-0.00436977353885097	-0.271260424600457	-0.266890651061606	3535	7078		none	1
AKAP4	-0.068493	-0.0865501966279438	0.1019	0.130439513315967	8852	AKAP4	AKAP4	-0.0865501966279438	0.130439513315967	0.216989709943911	14055	9849		none	1
PRKCG	0.1052	0.141436514035167	0.11476	0.146901261512663	5582	PRKCG	PRKCG	0.141436514035167	0.146901261512663	0.00546474747749612	9778	1323		none	1
TMEM59L	-0.025553	0.183892329250102	0.058058	0.074318520746795	25789	TMEM59L	TMEM59L	0.183892329250102	0.074318520746795	-0.109573808503307	6924	3360		none	1
ABHD16A	-0.12004	-0.180355286353569	0.045695	0.0584929691950256	7920	ABHD16A	ABHD16A	-0.180355286353569	0.0584929691950256	0.238848255548594	14370	13467		none	1
MROH1	0.096748	0.31457080866067	0.26892	0.344237428075857	727957	MROH1	MROH1	0.31457080866067	0.344237428075857	0.0296666194151873	10325	15466		none	1
WWTR1	-0.14222	0.00413054287393211	0.0752	0.0962615446649727	25937	WWTR1	WWTR1	0.00413054287393211	0.0962615446649727	0.0921310017910406	11859	10797		none	1
CHURC1	0.13453	0.194040139221625	-0.0069599	-0.00890918516906574	91612	CHURC1	CHURC1	0.194040139221625	-0.00890918516906574	-0.20294932439069	4824	9860		none	1
ETNPPL	0.010018	0.0528635356868417	-0.13868	-0.177520625188011	64850	ETNPPL	ETNPPL	0.0528635356868417	-0.177520625188011	-0.230384160874853	4248	10338		none	1
FAM9C	0.16563	0.469997287890431	0.06513	0.0833712021812456	171484	FAM9C	FAM9C	0.469997287890431	0.0833712021812456	-0.386626085709185	1766	12304		none	1
GPIHBP1	-0.29375	-0.293303349455318	-0.23756	-0.304094315832592	338328	GPIHBP1	GPIHBP1	-0.293303349455318	-0.304094315832592	-0.0107909663772739	9392	11105		none	1
EPPK1	-0.29801	-0.291676083713782	-0.49465	-0.633188471655967	83481	EPPK1	EPPK1	-0.291676083713782	-0.633188471655967	-0.341512387942185	2348	7615		none	1
CNDP1	-0.20841	0.00113637390950594	0.057267	0.0733059824245876	84735	CNDP1	CNDP1	0.00113637390950594	0.0733059824245876	0.0721696085150817	11349	11741		none	1
C3orf30	-0.25139	-0.47704877277042	-0.26211	-0.335520125959255	152405	C3orf30	C3orf30	-0.47704877277042	-0.335520125959255	0.141528646811165	12805	8534		none	1
DCAF4	-0.15354	0.263379740541518	-0.013255	-0.0169673773209337	26094	DCAF4	DCAF4	0.263379740541518	-0.0169673773209337	-0.280347117862452	3310	792		none	1
P4HB	-0.17654	-0.166433123898205	-0.074936	-0.0959236051996595	5034	P4HB	P4HB	-0.166433123898205	-0.0959236051996595	0.070509518698546	11311	11956		none	1
PCGF3	-0.18572	-0.380192559779415	-0.094579	-0.121068093522187	10336	PCGF3	PCGF3	-0.380192559779415	-0.121068093522187	0.259124466257228	14650	1233		none	1
C16orf97	0.044596	-0.16828639877051	-0.15181	-0.194327993292414	388276	C16orf97	C16orf97	-0.16828639877051	-0.194327993292414	-0.0260415945219033	9008	14713		none	1
C4orf19	0.085286	0.407562265515527	0.25956	0.332255937942025	55286	C4orf19	C4orf19	0.407562265515527	0.332255937942025	-0.0753063275735013	7784	14376		none	1
HS3ST3B1	-0.50289	-0.689373050671247	-0.41935	-0.53679891961777	9953	HS3ST3B1	HS3ST3B1	-0.689373050671247	-0.53679891961777	0.152574131053477	13027	10486		none	1
ALKBH5	-0.27996	-0.244677484970393	-0.094767	-0.121308747383849	54890	ALKBH5	ALKBH5	-0.244677484970393	-0.121308747383849	0.123368737586543	12489	13585		none	1
LRRC8E	-0.082852	-0.025072322921846	-0.23381	-0.299294039336666	80131	LRRC8E	LRRC8E	-0.025072322921846	-0.299294039336666	-0.27422171641482	3408	8409		none	1
HAPLN4	0.094487	-0.250237309587307	-0.13787	-0.176483765464891	404037	HAPLN4	HAPLN4	-0.250237309587307	-0.176483765464891	0.0737535441224166	11395	8864		none	1
CA10	-0.20279	-0.532364507526104	-0.30411	-0.389283222713628	56934	CA10	CA10	-0.532364507526104	-0.389283222713628	0.143081284812476	12830	16501		none	1
PPP1R27	0.14763	-0.247140984495774	0.1676	0.214540357524593	116729	PPP1R27	PPP1R27	-0.247140984495774	0.214540357524593	0.461681342020367	16286	8239		none	1
ABHD10	-0.032257	-0.012180762102789	-0.14631	-0.187287587765055	55347	ABHD10	ABHD10	-0.012180762102789	-0.187287587765055	-0.175106825662266	5406	15924		none	1
CCDC89	-0.17024	-0.343036658681011	-0.13037	-0.166883212473038	220388	CCDC89	CCDC89	-0.343036658681011	-0.166883212473038	0.176153446207972	13435	13682		none	1
GRIK3	-0.1158	0.0906398318492067	-0.20962	-0.268329055753611	2899	GRIK3	GRIK3	0.0906398318492067	-0.268329055753611	-0.358968887602818	2130	11436		none	1
MED16	-0.026126	-0.060858608687791	0.0425	0.0544031336204965	10025	MED16	MED16	-0.060858608687791	0.0544031336204965	0.115261742308288	12346	16780		none	1
ENTHD1	-0.37945	-0.140611580707861	-0.17617	-0.22551058940995	150350	ENTHD1	ENTHD1	-0.140611580707861	-0.22551058940995	-0.0848990087020894	7565	11232		none	1
RGS12	0.40936	0.0615422863083669	0.36615	0.468698997062231	6002	RGS12	RGS12	0.0615422863083669	0.468698997062231	0.407156710753864	16039	5126		none	1
KLF1	-0.063166	0.0389571938706324	-0.083728	-0.107178013453575	10661	KLF1	KLF1	0.0389571938706324	-0.107178013453575	-0.146135207324207	6036	7485		none	1
NLRP9	-0.21774	-0.258023324142295	-0.16486	-0.211032955498237	338321	NLRP9	NLRP9	-0.258023324142295	-0.211032955498237	0.0469903686440586	10767	1653		none	1
SPINK14	-0.24107	0.197113863400081	-0.17383	-0.222515216876492	408187	SPINK14	SPINK14	0.197113863400081	-0.222515216876492	-0.419629080276573	1433	10228		none	1
SMARCA2	0.22961	0.38836278985671	-0.11573	-0.148142933032943	6595	SMARCA2	SMARCA2	0.38836278985671	-0.148142933032943	-0.536505722889653	615	275		none	1
FGF16	-0.12743	-0.124248519640193	-0.58033	-0.742865189034888	8823	FGF16	FGF16	-0.124248519640193	-0.742865189034888	-0.618616669394695	327	9790		bottom	127
PTPN14	0.22793	0.362439542557519	0.086559	0.110801902189566	5784	PTPN14	PTPN14	0.362439542557519	0.110801902189566	-0.251637640367953	3801	15607		none	1
RTP1	-0.097292	0.226110834877729	-0.088906	-0.11380623523915	132112	RTP1	RTP1	0.226110834877729	-0.11380623523915	-0.339917070116879	2370	6586		none	1
LSS	0.29278	0.550072322921846	0.091082	0.116591675680519	4047	LSS	LSS	0.550072322921846	0.116591675680519	-0.433480647241327	1311	393		none	1
RGS7	-0.13523	-0.0226698458617728	-0.21905	-0.2804001510487	6000	RGS7	RGS7	-0.0226698458617728	-0.2804001510487	-0.257730305186928	3693	4031		none	1
CTXN1	0.082886	0.442774488089319	0.34454	0.441036603708374	404217	CTXN1	CTXN1	0.442774488089319	0.441036603708374	-0.00173788438094519	9593	7032		none	1
FAM118B	-0.21121	-0.44138453193509	-0.14408	-0.184433023342145	79607	FAM118B	FAM118B	-0.44138453193509	-0.184433023342145	0.256951508592946	14616	8758		none	1
ZFX	0.29262	0.218370022148895	0.28004	0.358471847978444	7543	ZFX	ZFX	0.218370022148895	0.358471847978444	0.140101825829549	12778	12633		none	1
SLC10A7	-0.39128	-0.212787596618903	-0.47707	-0.610684775443065	84068	SLC10A7	SLC10A7	-0.212787596618903	-0.610684775443065	-0.397897178824162	1638	9566		none	1
CHN2	-0.16673	-0.272454007141889	0.0012446	0.00159317976715459	1124	CHN2	CHN2	-0.272454007141889	0.00159317976715459	0.274047186909043	14835	7866		none	1
SLC38A5	-0.11094	-0.0494858292275008	-0.13296	-0.170198603439558	92745	SLC38A5	SLC38A5	-0.0494858292275008	-0.170198603439558	-0.120712774212057	6628	12882		none	1
TMEM210	-0.28006	-0.392035438231705	-0.1257	-0.160905268143445	100505993	TMEM210	TMEM210	-0.392035438231705	-0.160905268143445	0.23113017008826	14265	8635		none	1
PHOSPHO1	-0.32497	-0.295111422501469	-0.41818	-0.535301233351041	162466	PHOSPHO1	PHOSPHO1	-0.295111422501469	-0.535301233351041	-0.240189810849572	4047	3762		none	1
PAPOLG	0.2227	0.117908963522126	0.24384	0.312133178871103	64895	PAPOLG	PAPOLG	0.117908963522126	0.312133178871103	0.194224215348977	13739	10096		none	1
WNT16	0.24077	0.0335352348234869	0.33218	0.425214892377801	51384	WNT16	WNT16	0.0335352348234869	0.425214892377801	0.391679657554314	15930	2942		none	1
IFNA1	0.032161	-0.390735885729784	0.067559	0.0864805012768735	3439	IFNA1	IFNA1	-0.390735885729784	0.0864805012768735	0.477216387006657	16354	802		none	1
TLX1	-0.0049348	0.0227545992858111	-0.22408	-0.286838921921903	3195	TLX1	TLX1	0.0227545992858111	-0.286838921921903	-0.309593521207714	2843	14802		none	1
ZC2HC1A	-0.13404	-0.22327442028658	-0.34703	-0.444223987301669	51101	ZC2HC1A	ZC2HC1A	-0.22327442028658	-0.444223987301669	-0.220949567015089	4452	12643		none	1
ROBO2	0.089018	0.0416602630746282	0.24404	0.312389193617552	6092	ROBO2	ROBO2	0.0416602630746282	0.312389193617552	0.270728930542924	14802	11129		none	1
ZFYVE28	-0.15129	0.0449102743750847	-0.21881	-0.280092933352961	57732	ZFYVE28	ZFYVE28	0.0449102743750847	-0.280092933352961	-0.325003207728046	2593	2487		none	1
GBX1	-0.26965	-0.152364055507843	-0.098304	-0.125836368174807	2636	GBX1	GBX1	-0.152364055507843	-0.125836368174807	0.0265276873330356	10260	1991		none	1
N4BP2	-0.22238	-0.286997694706866	-0.1707	-0.218508586094559	55728	N4BP2	N4BP2	-0.286997694706866	-0.218508586094559	0.0684891086123071	11268	8029		none	1
SLC16A11	-0.26447	-0.418636712923202	-0.35519	-0.454669388956804	162515	SLC16A11	SLC16A11	-0.418636712923202	-0.454669388956804	-0.0360326760336018	8771	16025		none	1
S100A7	-0.05438	-0.168817520227817	-0.51632	-0.660927669433759	6278	S100A7	S100A7	-0.168817520227817	-0.660927669433759	-0.492110149205942	892	3266		none	1
S100A3	-0.0033052	-0.151866835420151	-0.048358	-0.0619018055439993	6274	S100A3	S100A3	-0.151866835420151	-0.0619018055439993	0.0899650298761517	11814	12714		none	1
MFSD6	-0.0029843	-0.151053202549383	-0.2308	-0.295441017402602	54842	MFSD6	MFSD6	-0.151053202549383	-0.295441017402602	-0.144387814853219	6083	7466		none	1
MAGEB16	-0.12308	-0.160850698368214	-0.28349	-0.362888102354696	139604	MAGEB16	MAGEB16	-0.160850698368214	-0.362888102354696	-0.202037403986482	4845	2731		none	1
RTL1	-0.22156	-0.645549880215161	-0.49098	-0.628490601058621	388015	RTL1	RTL1	-0.645549880215161	-0.628490601058621	0.0170592791565397	10043	10660		none	1
CLDN9	0.1017	-0.197226867965466	-0.36442	-0.466484469505444	9080	CLDN9	CLDN9	-0.197226867965466	-0.466484469505444	-0.269257601539978	3487	8220		none	1
TCTA	0.096932	0.119276318763278	-0.035065	-0.0448857854212403	6988	TCTA	TCTA	0.119276318763278	-0.0448857854212403	-0.164162104184518	5655	14690		none	1
COX8C	0.038096	-0.0397629164218234	0.049565	0.0634468545388214	341947	COX8C	COX8C	-0.0397629164218234	0.0634468545388214	0.103209770960645	12086	961		none	1
SPARC	0.17249	0.0973025810242734	0.18266	0.233818267932233	6678	SPARC	SPARC	0.0973025810242734	0.233818267932233	0.13651568690796	12721	996		none	1
TAS2R9	-0.047834	-0.160398680106676	-0.20958	-0.268277852804321	50835	TAS2R9	TAS2R9	-0.160398680106676	-0.268277852804321	-0.107879172697645	6973	420		none	1
SYNPR	0.013773	0.0779279482891109	0.13888	0.17777663993446	132204	SYNPR	SYNPR	0.0779279482891109	0.17777663993446	0.0998486916453493	12013	2159		none	1
HIST1H4I	-0.45101	-0.573984088957194	-0.38126	-0.488040911156483	8294	HIST1H4I	HIST1H4I	-0.573984088957194	-0.488040911156483	0.0859431778007113	11695	9134		none	1
PEX12	-0.43549	-0.343748587442933	-0.58787	-0.752516944976031	5193	PEX12	PEX12	-0.343748587442933	-0.752516944976031	-0.408768357533098	1542	11060		none	1
ZNF185	-0.015037	-0.130294263888261	-0.082786	-0.105972183997798	7739	ZNF185	ZNF185	-0.130294263888261	-0.105972183997798	0.0243220798904628	10219	2076		none	1
ECE2	0.21117	0.22145504678389	-0.088593	-0.113405572160956	9718	ECE2	ECE2	0.22145504678389	-0.113405572160956	-0.334860618944847	2444	13424		none	1
HNRNPH2	0.06322	-0.00829611716313339	-0.080229	-0.102699035464443	3188	HNRNPH2	HNRNPH2	-0.00829611716313339	-0.102699035464443	-0.0944029183013094	7311	9935		none	1
TSPAN17	0.13944	-0.0655878497491299	0.032308	0.0413566221414354	26262	TSPAN17	TSPAN17	-0.0655878497491299	0.0413566221414354	0.106944471890565	12161	12486		none	1
ABI1	0.11755	-0.146544320390544	-0.27665	-0.354132398026126	10006	ABI1	ABI1	-0.146544320390544	-0.354132398026126	-0.207588077635583	4727	906		none	1
DLL1	-0.0090463	-0.0306411879039913	-0.17494	-0.223936098719286	28514	DLL1	DLL1	-0.0306411879039913	-0.223936098719286	-0.193294910815295	5025	3649		none	1
GP6	0.19907	0.225794422094653	0.078794	0.100862129658668	51206	GP6	GP6	0.225794422094653	0.100862129658668	-0.124932292435984	6537	13298		none	1
DCLK2	0.027565	-0.0734721782760024	-0.05846	-0.0748331103871583	166614	DCLK2	DCLK2	-0.0734721782760024	-0.0748331103871583	-0.00136093211115594	9601	5243		none	1
DOLPP1	0.19528	0.297122903765312	0.089435	0.114483394243508	57171	DOLPP1	DOLPP1	0.297122903765312	0.114483394243508	-0.182639509521804	5237	2919		none	1
SLC35G2	0.17344	0.212878000271211	-0.19491	-0.249499171152258	80723	SLC35G2	SLC35G2	0.212878000271211	-0.249499171152258	-0.462377171423469	1101	15700		none	1
CMC2	0.62716	0.853975500610225	0.37966	0.485992793184887	56942	CMC2	CMC2	0.853975500610225	0.485992793184887	-0.367982707425337	2010	16491		none	1
CFTR	0.056167	0.332775844144103	0.24984	0.319813621264585	1080	CFTR	CFTR	0.332775844144103	0.319813621264585	-0.0129622228795186	9341	1818		none	1
MMP1	0.12194	0.267549609004204	-0.17463	-0.22353927586229	4312	MMP1	MMP1	0.267549609004204	-0.22353927586229	-0.491088884866493	896	10440		none	1
FOXD4L3	-0.42161	-0.577430728201419	-0.43043	-0.550982136571066	286380	FOXD4L3	FOXD4L3	-0.577430728201419	-0.550982136571066	0.0264485916303528	10259	5347		none	1
DPYSL4	-0.022914	-0.36897120643674	0.20429	0.261506262760735	10570	DPYSL4	DPYSL4	-0.36897120643674	0.261506262760735	0.630477469197475	16697	7796		top	83
FRS2	-0.47545	-0.0735535415630791	-0.33334	-0.426699777907207	10818	FRS2	FRS2	-0.0735535415630791	-0.426699777907207	-0.353146236344128	2204	12313		none	1
SCRT1	-0.19807	-0.183372508249333	-0.35359	-0.452621270985209	83482	SCRT1	SCRT1	-0.183372508249333	-0.452621270985209	-0.269248762735876	3488	16009		none	1
AGR3	0.20529	-0.210041585680061	0.11395	0.145864401789543	155465	AGR3	AGR3	-0.210041585680061	0.145864401789543	0.355905987469605	15681	12752		none	1
WFS1	0.050032	0.123163675812503	-0.11075	-0.141768165846353	7466	WFS1	WFS1	0.123163675812503	-0.141768165846353	-0.264931841658856	3571	6822		none	1
VCL	-0.462	-0.63429462550287	-0.23538	-0.301303755096294	7414	VCL	VCL	-0.63429462550287	-0.301303755096294	0.332990870406577	15473	12699		none	1
CA14	0.0038611	-0.081573475568413	-0.21959	-0.281091390864114	23632	CA14	CA14	-0.081573475568413	-0.281091390864114	-0.199517915295701	4897	13749		none	1
WAS	-0.34089	-0.252339194503458	-0.34736	-0.44464641163331	7454	WAS	WAS	-0.252339194503458	-0.44464641163331	-0.192307217129852	5043	8897		none	1
TNIK	0.011956	0.142476156036704	0.022838	0.0292343238970565	23043	TNIK	TNIK	0.142476156036704	0.0292343238970565	-0.113241832139647	6820	15060		none	1
MORC1	0.1108	0.344449215748316	-0.012376	-0.0158421925102886	27136	MORC1	MORC1	0.344449215748316	-0.0158421925102886	-0.360291408258605	2115	4623		none	1
LYPD6	0.27066	0.428038692763188	0.3635	0.465306801671776	130574	LYPD6	LYPD6	0.428038692763188	0.465306801671776	0.0372681089085886	10528	6695		none	1
KHSRP	0.057938	0.316480585815667	0.25545	0.32699483490249	8570	KHSRP	KHSRP	0.316480585815667	0.32699483490249	0.0105142490868235	9892	6308		none	1
SMYD2	0.14002	0.0183112597748949	0.11487	0.14704206962321	56950	SMYD2	SMYD2	0.0183112597748949	0.14704206962321	0.128730809848315	12579	9379		none	1
CCL7	0.17205	0.543777968629933	-0.13088	-0.167536050076484	6354	CCL7	CCL7	0.543777968629933	-0.167536050076484	-0.711314018706417	148	7036		bottom	459
USH1G	-0.3117	-0.0555473941147222	-0.19558	-0.250356820552864	124590	USH1G	USH1G	-0.0555473941147222	-0.250356820552864	-0.194809426438142	4985	2405		none	1
C9orf24	-0.045221	-0.278782262803417	-0.2501	-0.320146440434969	84688	C9orf24	C9orf24	-0.278782262803417	-0.320146440434969	-0.0413641776315518	8635	7037		none	1
HOOK1	-0.27935	-0.113863400081363	-0.45722	-0.585275311857963	51361	HOOK1	HOOK1	-0.113863400081363	-0.585275311857963	-0.4714119117766	1036	4966		none	1
CHST11	0.049469	0.000261311756994983	-0.17261	-0.220953526923151	50515	CHST11	CHST11	0.000261311756994983	-0.220953526923151	-0.221214838680146	4443	2322		none	1
PGBD1	0.053145	-0.0210606608506984	-0.045898	-0.0587528241626718	84547	PGBD1	PGBD1	-0.0210606608506984	-0.0587528241626718	-0.0376921633119734	8730	3533		none	1
CLECL1	-0.20255	-0.395154364236315	-0.49648	-0.635531006585979	160365	CLECL1	CLECL1	-0.395154364236315	-0.635531006585979	-0.240376642349664	4040	2412		none	1
ITCH	-0.2601	-0.330527053292953	-0.20507	-0.262504720271888	83737	ITCH	ITCH	-0.330527053292953	-0.262504720271888	0.0680223330210654	11254	9424		none	1
APBB1	-0.51844	-0.421077611535506	-0.7826	-1.00178570285648	322	APBB1	APBB1	-0.421077611535506	-1.00178570285648	-0.580708091320978	439	13458		bottom	53
EPHA8	-0.46923	-0.663528906567825	-0.36722	-0.470068675955735	2046	EPHA8	EPHA8	-0.663528906567825	-0.470068675955735	0.19346023061209	13721	4333		none	1
NEFL	0.44235	0.067213985445012	0.53652	0.686785158825148	4747	NEFL	NEFL	0.067213985445012	0.686785158825148	0.619571173380136	16688	4470		top	15
METTL12	-0.35534	-0.571226777561814	-0.32884	-0.420939446112096	751071	METTL12	METTL12	-0.571226777561814	-0.420939446112096	0.150287331449717	12978	11425		none	1
RAB23	0.3217	-0.0106639018216336	0.11105	0.142152187966027	51715	RAB23	RAB23	-0.0106639018216336	0.142152187966027	0.15281608978766	13031	847		none	1
PCDH8	-0.32516	-0.489196763549247	-0.33632	-0.430514397629303	5100	PCDH8	PCDH8	-0.489196763549247	-0.430514397629303	0.0586823659199439	11045	5363		none	1
RHOU	-0.45306	-0.105106676309723	-0.36284	-0.464461953008493	58480	RHOU	RHOU	-0.105106676309723	-0.464461953008493	-0.35935527669877	2127	16693		none	1
METTL9	-0.29372	0.0744202865795778	-0.18515	-0.237005651525528	51108	METTL9	METTL9	0.0744202865795778	-0.237005651525528	-0.311425938105106	2812	6708		none	1
GADD45A	-0.27632	-0.296320571351083	-0.11542	-0.147746110175946	1647	GADD45A	GADD45A	-0.296320571351083	-0.147746110175946	0.148574461175136	12941	4198		none	1
ZNF608	0.26629	0.448786330967771	0.15332	0.196260904628107	57507	ZNF608	ZNF608	0.448786330967771	0.196260904628107	-0.252525426339665	3785	12788		none	1
ZNF333	-0.36481	-0.304264792297609	-0.68651	-0.878783417924872	84449	ZNF333	ZNF333	-0.304264792297609	-0.878783417924872	-0.574518625627264	464	6352		bottom	78
FAM69B	-0.26906	-0.492790308728473	-0.18418	-0.235763980005248	138311	FAM69B	FAM69B	-0.492790308728473	-0.235763980005248	0.257026328723224	14618	6040		none	1
LINGO3	-0.036161	-0.119604032002893	0.20306	0.259931772070071	645191	LINGO3	LINGO3	-0.119604032002893	0.259931772070071	0.379535804072964	15849	10648		none	1
DCUN1D4	-0.11956	-0.30323645075261	-0.32349	-0.414091051644575	23142	DCUN1D4	DCUN1D4	-0.30323645075261	-0.414091051644575	-0.110854600891964	6897	1645		none	1
LOC149373	0.07462	-0.206165529087375	0.20023	0.256309163407812	149373	LOC149373	LOC149373	-0.206165529087375	0.256309163407812	0.462474692495187	16290	15745		none	1
TMEM92	-0.31132	-0.183700221488948	-0.1997	-0.255630724329721	162461	TMEM92	TMEM92	-0.183700221488948	-0.255630724329721	-0.0719305028407732	7863	14692		none	1
RNF149	0.16102	0.113987705103286	0.18157	0.232422987564084	284996	RNF149	RNF149	0.113987705103286	0.232422987564084	0.118435282460798	12404	14087		none	1
TCAF2	-0.30257	0.0900431677439769	0.016128	0.0206450291536793	285966	TCAF2	TCAF2	0.0900431677439769	0.0206450291536793	-0.0693981385902976	7917	10445		none	1
MTRNR2L5	0.076097	-0.264939203543823	-0.14102	-0.180515997721469	100463289	MTRNR2L5	MTRNR2L5	-0.264939203543823	-0.180515997721469	0.0844232058223544	11656	14566		none	1
CD3E	0.33955	0.688819328300863	0.18653	0.238772153276029	916	CD3E	CD3E	0.688819328300863	0.238772153276029	-0.450047175024835	1189	9032		none	1
CSNK2A2	-0.12858	-0.335612258735253	-0.19019	-0.243457223136053	1459	CSNK2A2	CSNK2A2	-0.335612258735253	-0.243457223136053	0.0921550355992002	11860	2904		none	1
EGLN3	-0.083953	0.244293269448086	0.20649	0.264322424971678	112399	EGLN3	EGLN3	0.244293269448086	0.264322424971678	0.0200291555235926	10118	7421		none	1
SGCB	0.19129	0.0348811191972156	-0.082615	-0.105753291389584	6443	SGCB	SGCB	0.0348811191972156	-0.105753291389584	-0.1406344105868	6172	15649		none	1
ZNF146	0.22167	-0.0679338245265109	-0.01319	-0.0168841725283376	7705	ZNF146	ZNF146	-0.0679338245265109	-0.0168841725283376	0.0510496519981732	10869	16819		none	1
MBNL2	0.20684	0.0083366858021064	0.095867	0.122716828489321	10150	MBNL2	MBNL2	0.0083366858021064	0.122716828489321	0.114380142687215	12328	2148		none	1
HTR2B	0.16332	-0.238191022917326	0.024935	0.0319186385135784	3357	HTR2B	HTR2B	-0.238191022917326	0.0319186385135784	0.270109661430904	14797	13524		none	1
SLC13A5	-0.031969	-0.00482314785517335	-0.22211	-0.284317176669376	284111	SLC13A5	SLC13A5	-0.00482314785517335	-0.284317176669376	-0.279494028814203	3328	908		none	1
MED12L	-0.11265	-0.0132091036477874	-0.38524	-0.493135604610826	116931	MED12L	MED12L	-0.0132091036477874	-0.493135604610826	-0.479926500963038	979	1073		none	1
OR8B3	0.014211	-0.287223703837635	0.074211	0.0949955517437804	390271	OR8B3	OR8B3	-0.287223703837635	0.0949955517437804	0.382219255581415	15867	7457		none	1
HOXB7	0.31957	0.361908421100212	0.025412	0.0325292336838602	3217	HOXB7	HOXB7	0.361908421100212	0.0325292336838602	-0.329379187416352	2515	6072		none	1
ENSA	0.28897	0.174038331148578	0.2189	0.280208139988863	2029	ENSA	ENSA	0.174038331148578	0.280208139988863	0.106169808840285	12147	265		none	1
RNF145	-0.16097	-0.195701306332776	-0.19381	-0.248091090046787	153830	RNF145	RNF145	-0.195701306332776	-0.248091090046787	-0.0523897837140109	8359	82		none	1
KLHDC7A	0.040664	-0.16792478416128	-0.097858	-0.125265455290225	127707	KLHDC7A	KLHDC7A	-0.16792478416128	-0.125265455290225	0.0426593288710554	10665	7729		none	1
PGBD4	0.01504	0.427055553044343	-0.037694	-0.0482510992633176	161779	PGBD4	PGBD4	0.427055553044343	-0.0482510992633176	-0.475306652307661	1009	4703		none	1
GABRA2	0.11481	0.144453735930932	0.2246	0.287504560262671	2555	GABRA2	GABRA2	0.144453735930932	0.287504560262671	0.14305082433174	12828	9572		none	1
AMOTL2	-0.20621	-0.432185960312797	-0.14518	-0.185841104447616	51421	AMOTL2	AMOTL2	-0.432185960312797	-0.185841104447616	0.24634485586518	14480	12613		none	1
FBXL14	0.05839	-0.0376067893142883	-0.12468	-0.159599592936553	144699	FBXL14	FBXL14	-0.0376067893142883	-0.159599592936553	-0.121992803622265	6599	6160		none	1
GFAP	-0.4411	-0.141730325905167	-0.046183	-0.0591176451763622	2670	GFAP	GFAP	-0.141730325905167	-0.0591176451763622	0.0826126807288044	11617	2578		none	1
NECAB2	0.17791	0.172399764950504	0.074919	0.0959018439462113	54550	NECAB2	NECAB2	0.172399764950504	0.0959018439462113	-0.0764979210042927	7754	8701		none	1
C15orf52	-0.18769	-0.120722777200199	-0.010411	-0.0133268476264233	388115	C15orf52	C15orf52	-0.120722777200199	-0.0133268476264233	0.107395929573776	12178	178		none	1
CYLC1	0.045383	-0.0929406048004339	-0.041034	-0.0525265455290225	1538	CYLC1	CYLC1	-0.0929406048004339	-0.0525265455290225	0.0404140592714115	10599	7208		none	1
HNF1A	-0.49111	-0.320458346517199	-0.1951	-0.249742385161385	6927	HNF1A	HNF1A	-0.320458346517199	-0.249742385161385	0.070715961355814	11318	7163		none	1
VSTM1	0.24833	0.187079057993943	0.033583	0.0429887161500502	284415	VSTM1	VSTM1	0.187079057993943	0.0429887161500502	-0.144090341843893	6092	205		none	1
YIPF3	0.018579	0.356868417484066	-0.068029	-0.0870821359310296	25844	YIPF3	YIPF3	0.356868417484066	-0.0870821359310296	-0.443950553415096	1232	6675		none	1
IPO5	0.18303	0.239739185463093	-0.0522	-0.0668198488232922	3843	IPO5	IPO5	0.239739185463093	-0.0668198488232922	-0.306559034286385	2885	9786		none	1
FAM163B	-0.51933	-0.36032635718483	-0.31143	-0.398653362433676	642968	FAM163B	FAM163B	-0.36032635718483	-0.398653362433676	-0.0383270052488459	8716	14984		none	1
AANAT	0.069059	-0.151211408940921	-0.03827	-0.0489884217330918	15	AANAT	AANAT	-0.151211408940921	-0.0489884217330918	0.102222987207829	12064	2572		none	1
HLA-DQA1	-0.38083	-0.170783799665506	0.034838	0.0445952086840202	3117	HLA-DQA1	HLA-DQA1	-0.170783799665506	0.0445952086840202	0.215379008349527	14030	13572		none	1
SPAG6	-0.26804	-0.102714369660534	-0.60663	-0.776531128192984	9576	SPAG6	SPAG6	-0.102714369660534	-0.776531128192984	-0.67381675853245	205	16811		bottom	109
C17orf85	-0.10859	-0.642634362428242	-0.26007	-0.332908775545471	55421	C17orf85	C17orf85	-0.642634362428242	-0.332908775545471	0.309725586882771	15239	15978		none	1
DYRK1A	0.19796	0.122485648420196	-0.11577	-0.148194135982233	1859	DYRK1A	DYRK1A	0.122485648420196	-0.148194135982233	-0.270679784402429	3465	14703		none	1
MXRA5	0.052423	0.153335894770149	0.11507	0.14729808436966	25878	MXRA5	MXRA5	0.153335894770149	0.14729808436966	-0.00603781040048904	9504	8559		none	1
ATRN	-0.018968	-0.0636859829137097	-0.041024	-0.0525137447917	8455	ATRN	ATRN	-0.0636859829137097	-0.0525137447917	0.0111722381220097	9904	5215		none	1
SLC24A1	-0.32273	-0.487897211047326	-0.3124	-0.399895033953956	9187	SLC24A1	SLC24A1	-0.487897211047326	-0.399895033953956	0.0880021770933705	11763	5732		none	1
LPIN3	-0.16131	-0.356461601048682	-0.15754	-0.201662815778189	64900	LPIN3	LPIN3	-0.356461601048682	-0.201662815778189	0.154798785270494	13067	10380		none	1
KIF3B	0.056053	-0.366948424716359	0.00080682	0.00103278908865151	9371	KIF3B	KIF3B	-0.366948424716359	0.00103278908865151	0.36798121380501	15778	5246		none	1
C1orf101	0.15381	0.227805903358496	0.40193	0.514500035202028	257044	C1orf101	C1orf101	0.227805903358496	0.514500035202028	0.286694131843532	15003	2133		none	1
RORA	0.075349	0.265673733218822	-0.14768	-0.189041288778234	6095	RORA	RORA	0.265673733218822	-0.189041288778234	-0.454715021997056	1150	14578		none	1
OTUD1	0.12513	0.158093386972834	-0.064484	-0.0825442745502141	220213	OTUD1	OTUD1	0.158093386972834	-0.0825442745502141	-0.240637661523048	4027	6866		none	1
AIM1	-0.092044	-0.0867976766261357	-0.12813	-0.164015847312805	202	AIM1	AIM1	-0.0867976766261357	-0.164015847312805	-0.0772181706866695	7736	8884		none	1
HSD3B2	-0.24245	-0.167574470008588	-0.073334	-0.0938729270805998	3284	HSD3B2	HSD3B2	-0.167574470008588	-0.0938729270805998	0.0737015429279885	11392	13254		none	1
BTBD3	0.41944	0.148002079284003	0.23946	0.306526455923861	22903	BTBD3	BTBD3	0.148002079284003	0.306526455923861	0.158524376639858	13151	3859		none	1
TEX12	-0.47227	-0.192299868914704	-0.39464	-0.505168297693947	56158	TEX12	TEX12	-0.192299868914704	-0.505168297693947	-0.312868428779243	2788	13229		none	1
WDR90	0.13198	0.041552908737513	0.11535	0.147656505014689	197335	WDR90	WDR90	0.041552908737513	0.147656505014689	0.106103596277176	12145	4286		none	1
FOXO1	-0.29901	-0.146148804411698	-0.063035	-0.0806894477121882	2308	FOXO1	FOXO1	-0.146148804411698	-0.0806894477121882	0.06545935669951	11198	10766		none	1
SORBS2	0.21329	0.0932050354834335	0.054431	0.0696756933199352	8470	SORBS2	SORBS2	0.0932050354834335	0.0696756933199352	-0.0235293421634983	9062	13326		none	1
TRIM7	-0.40536	-0.293664964064548	-0.4231	-0.541599196113696	81786	TRIM7	TRIM7	-0.293664964064548	-0.541599196113696	-0.247934232049148	3871	15522		none	1
BOC	-0.034454	0.0235704922478868	-0.14433	-0.184753041775206	91653	BOC	BOC	0.0235704922478868	-0.184753041775206	-0.208323534023093	4717	13455		none	1
ARHGEF16	-0.1816	-0.17896533019934	-0.089908	-0.115088869118861	27237	ARHGEF16	ARHGEF16	-0.17896533019934	-0.115088869118861	0.0638764610804788	11171	11462		none	1
TRAF2	0.13484	-0.131119197215568	0.35484	0.454221363150517	7186	TRAF2	TRAF2	-0.131119197215568	0.454221363150517	0.585340560366085	16646	12408		top	43
SLC41A3	0.11724	0.180513492745107	0.0032223	0.00412478158741944	54946	SLC41A3	SLC41A3	0.180513492745107	0.00412478158741944	-0.176388711157687	5376	7585		none	1
REEP2	-0.045009	-0.44937395470777	-0.12723	-0.162863780953783	51308	REEP2	REEP2	-0.44937395470777	-0.162863780953783	0.286510173753987	15001	3777		none	1
HDAC6	-0.13004	-0.264136871129594	-0.12697	-0.162530961783399	10013	HDAC6	HDAC6	-0.264136871129594	-0.162530961783399	0.101605909346195	12046	10690		none	1
SLC4A10	-0.042198	-0.236993174524251	-0.033967	-0.0434802644632331	57282	SLC4A10	SLC4A10	-0.236993174524251	-0.0434802644632331	0.193512910061018	13722	4728		none	1
DCAF17	-0.18656	-0.114383221082132	-0.077107	-0.0987026452723677	80067	DCAF17	DCAF17	-0.114383221082132	-0.0987026452723677	0.015680575809764	10008	11996		none	1
RPS4Y1	-0.001306	-0.181982552095105	0.017497	0.0223974500931254	6192	RPS4Y1	RPS4Y1	-0.181982552095105	0.0223974500931254	0.20438000218823	13894	1039		none	1
HEPH	-0.092599	-0.121592912353659	-0.12355	-0.158153109619114	9843	HEPH	HEPH	-0.121592912353659	-0.158153109619114	-0.036560197265455	8756	10071		none	1
LYG1	0.051874	0.173405505582426	-0.1004	-0.128519402717597	129530	LYG1	LYG1	0.173405505582426	-0.128519402717597	-0.301924908300022	2959	9084		none	1
SOCS6	0.23024	-0.0373841703204809	-0.065704	-0.0841059645035554	9306	SOCS6	SOCS6	-0.0373841703204809	-0.0841059645035554	-0.0467217941830744	8477	13719		none	1
JAKMIP3	0.013061	-0.170625593273968	-0.058098	-0.0743697236960849	282973	JAKMIP3	JAKMIP3	-0.170625593273968	-0.0743697236960849	0.0962558695778834	11946	11880		none	1
FAIM2	-0.34906	-0.542048998779551	-0.25337	-0.324332281539417	23017	FAIM2	FAIM2	-0.542048998779551	-0.324332281539417	0.217716717240134	14071	9443		none	1
CHST6	0.0098732	-0.236665461284636	0.0078536	0.0100531870635749	4166	CHST6	CHST6	-0.236665461284636	0.0100531870635749	0.246718648348211	14484	6387		none	1
KCNK4	-0.41067	-0.367649053021742	-0.35641	-0.456231078910145	50801	KCNK4	KCNK4	-0.367649053021742	-0.456231078910145	-0.0885820258884031	7473	516		none	1
RBP7	-0.058162	0.159799755910139	-0.055957	-0.0716290858353441	116362	RBP7	RBP7	0.159799755910139	-0.0716290858353441	-0.231428841745483	4229	10809		none	1
OR2D2	-0.18484	-0.0101823893685305	-0.21497	-0.275177450221133	120776	OR2D2	OR2D2	-0.0101823893685305	-0.275177450221133	-0.264995060852602	3570	13766		none	1
RALGDS	0.13628	0.247525200018081	-0.1076	-0.137735933589775	5900	RALGDS	RALGDS	0.247525200018081	-0.137735933589775	-0.385261133607856	1779	6860		none	1
FDCSP	-0.22288	-0.0864439723364824	-0.2416	-0.30926581371087	260436	FDCSP	FDCSP	-0.0864439723364824	-0.30926581371087	-0.222821841374387	4409	1635		none	1
CHD7	-0.16412	0.0878791303168648	-0.24119	-0.308740983480648	55636	CHD7	CHD7	0.0878791303168648	-0.308740983480648	-0.396620113797513	1654	16381		none	1
TULP3	0.11922	0.413574108393979	0.19707	0.252264130413912	7289	TULP3	TULP3	0.413574108393979	0.252264130413912	-0.161309977980067	5726	12113		none	1
OR2D3	-0.22874	-0.153561903900918	-0.063822	-0.0816968657394666	120775	OR2D3	OR2D3	-0.153561903900918	-0.0816968657394666	0.071865038161451	11342	7386		none	1
RADIL	-0.44737	-0.110955792614022	-0.5077	-0.64989343386179	55698	RADIL	RADIL	-0.110955792614022	-0.64989343386179	-0.538937641247769	605	8240		none	1
DEDD	0.58472	0.325871265199114	0.53578	0.685837904263286	9191	DEDD	DEDD	0.325871265199114	0.685837904263286	0.359966639064172	15718	15393		none	1
RPUSD1	-0.0139	-0.292817429824165	-0.086449	-0.110661094079019	113000	RPUSD1	RPUSD1	-0.292817429824165	-0.110661094079019	0.182156335745146	13527	3784		none	1
SPATA31A7	-0.18417	-0.00347624644035619	-0.40941	-0.524074986719235	26165	SPATA31A7	SPATA31A7	-0.00347624644035619	-0.524074986719235	-0.520598740278879	708	11508		none	1
OR4A47	0.2846	-0.107860597568142	-0.016559	-0.0211967409322777	403253	OR4A47	OR4A47	-0.107860597568142	-0.0211967409322777	0.0866638566358641	11727	16036		none	1
SLC10A6	-0.13635	0.101608054965421	-0.10856	-0.138964804372732	345274	SLC10A6	SLC10A6	0.101608054965421	-0.138964804372732	-0.240572859338152	4029	16435		none	1
PPIL6	0.068475	0.39417122451747	-0.16861	-0.215833231994163	285755	PPIL6	PPIL6	0.39417122451747	-0.215833231994163	-0.610004456511633	345	2104		bottom	442
LGI3	0.016887	0.184276544772409	0.0078519	0.01005101093823	203190	LGI3	LGI3	0.184276544772409	0.01005101093823	-0.174225533834179	5426	3001		none	1
GATAD1	-0.052089	-0.316028567554129	0.10581	0.135444601609053	57798	GATAD1	GATAD1	-0.316028567554129	0.135444601609053	0.451473169163182	16247	8992		none	1
APLN	-0.11483	-0.0266091850110744	-0.33827	-0.433010541407185	8862	APLN	APLN	-0.0266091850110744	-0.433010541407185	-0.406401356396111	1561	14027		none	1
ATP5H	-0.60697	-1.03827464629571	-0.94366	-1.20795437817218	10476	ATP5H	ATP5H	-1.03827464629571	-1.20795437817218	-0.169679731876472	5527	12738		none	1
SELENBP1	-0.25567	-0.146058400759391	-0.43217	-0.553209464865176	8991	SELENBP1	SELENBP1	-0.146058400759391	-0.553209464865176	-0.407151064105785	1554	4779		none	1
CMKLR1	-0.61059	-0.676072413325498	-0.13472	-0.172451533208313	1240	CMKLR1	CMKLR1	-0.676072413325498	-0.172451533208313	0.503620880117186	16441	1476		none	1
KRT78	-0.37176	-0.582030014012566	-0.41453	-0.530628964228339	196374	KRT78	KRT78	-0.582030014012566	-0.530628964228339	0.0514010497842265	10872	7887		none	1
IQGAP2	-0.085402	-0.2848619084211	-0.34441	-0.440870194123181	10788	IQGAP2	IQGAP2	-0.2848619084211	-0.440870194123181	-0.156008285702081	5829	16289		none	1
HEMK1	-0.49229	-0.402770871943227	-0.37764	-0.483407044245748	51409	HEMK1	HEMK1	-0.402770871943227	-0.483407044245748	-0.080636172302522	7649	3076		none	1
HCAR1	-0.045425	0.0204334855128147	-0.10436	-0.133588494697295	27198	HCAR1	HCAR1	0.0204334855128147	-0.133588494697295	-0.154021980210109	5866	4420		none	1
CERKL	0.16847	0.353082764543688	0.14928	0.191089406749829	375298	CERKL	CERKL	0.353082764543688	0.191089406749829	-0.161993357793859	5712	9082		none	1
DPP9	0.21904	0.13139040817249	0.18246	0.233562253185783	91039	DPP9	DPP9	0.13139040817249	0.233562253185783	0.102171845013293	12061	9806		none	1
ZDHHC12	0.27472	0.279369886543416	0.12796	0.163798234778323	84885	ZDHHC12	ZDHHC12	0.279369886543416	0.163798234778323	-0.115571651765093	6755	14118		none	1
ACVR1B	-0.22195	-0.12528816164173	-0.033671	-0.043101362638488	91	ACVR1B	ACVR1B	-0.12528816164173	-0.043101362638488	0.0821867990032423	11603	722		none	1
ZSWIM1	-0.31035	-0.229274962708493	-0.37826	-0.484200689959742	90204	ZSWIM1	ZSWIM1	-0.229274962708493	-0.484200689959742	-0.254925727251248	3747	3713		none	1
TMEM100	-0.36902	-0.140645482077476	-0.24032	-0.307627319333594	55273	TMEM100	TMEM100	-0.140645482077476	-0.307627319333594	-0.166981837256118	5587	2092		none	1
IQCG	0.2199	0.46673145595082	0.071537	0.091572634583752	84223	IQCG	IQCG	0.46673145595082	0.091572634583752	-0.375158821367068	1923	2361		none	1
LRRC14	-0.34917	-0.532545314830719	-0.49789	-0.637335910548448	9684	LRRC14	LRRC14	-0.532545314830719	-0.637335910548448	-0.104790595717728	7042	14116		none	1
PRCD	-0.23807	-0.16131401708629	-0.38582	-0.493878047375529	768206	PRCD	PRCD	-0.16131401708629	-0.493878047375529	-0.332564030289239	2480	5175		none	1
SUMO1	-0.39196	-0.316706594946436	-0.14831	-0.189847735229549	7341	SUMO1	SUMO1	-0.316706594946436	-0.189847735229549	0.126858859716887	12550	7801		none	1
GIT2	-0.25149	-0.658601907517064	-0.2613	-0.334483266236135	9815	GIT2	GIT2	-0.658601907517064	-0.334483266236135	0.324118641280929	15384	2042		none	1
HOMER2	0.056324	-0.265312118609592	0.10301	0.131860395158761	9455	HOMER2	HOMER2	-0.265312118609592	0.131860395158761	0.397172513768353	15973	11648		none	1
C8orf74	-0.15181	-0.464053247751209	-0.42165	-0.539743089201938	203076	C8orf74	C8orf74	-0.464053247751209	-0.539743089201938	-0.0756898414507289	7773	7146		none	1
KCNQ2	-0.015865	-0.125423767120192	0.13633	0.17451245191723	3785	KCNQ2	KCNQ2	-0.125423767120192	0.17451245191723	0.299936219037422	15143	4797		none	1
TMEM214	0.082511	0.334346607602947	-0.014168	-0.0181360846384752	54867	TMEM214	TMEM214	0.334346607602947	-0.0181360846384752	-0.352482692241422	2212	4668		none	1
MAP4K3	0.15306	-0.157833476472449	0.024222	0.0310059459424863	8491	MAP4K3	MAP4K3	-0.157833476472449	0.0310059459424863	0.188839422414936	13639	14603		none	1
TPGS2	0.10921	0.139255525923247	0.07316	0.0936501942511889	25941	TPGS2	TPGS2	0.139255525923247	0.0936501942511889	-0.0456053316720584	8505	2816		none	1
ELSPBP1	-0.017122	-0.13575238439633	-0.15193	-0.194481602140283	64100	ELSPBP1	ELSPBP1	-0.13575238439633	-0.194481602140283	-0.0587292177439537	8199	2021		none	1
KCNH5	-0.058961	-0.0558219952086064	-0.17425	-0.223052847844036	27133	KCNH5	KCNH5	-0.0558219952086064	-0.223052847844036	-0.167230852635429	5581	2357		none	1
ZNF765	0.22728	0.097232518193735	0.10392	0.133025262255106	91661	ZNF765	ZNF765	0.097232518193735	0.133025262255106	0.0357927440613709	10481	1229		none	1
GPR137B	-0.26731	-0.225252000180807	-0.031359	-0.040141832169533	7107	GPR137B	GPR137B	-0.225252000180807	-0.040141832169533	0.185110168011274	13572	13725		none	1
CACNA1I	-0.12695	-0.395787189802468	-0.2112	-0.270351572250562	8911	CACNA1I	CACNA1I	-0.395787189802468	-0.270351572250562	0.125435617551906	12524	13413		none	1
NPFFR2	0.19986	-0.106892148442797	0.03369	0.0431256840394007	10886	NPFFR2	NPFFR2	-0.106892148442797	0.0431256840394007	0.150017832482198	12972	13138		none	1
UBASH3B	0.0826	-0.132656059304796	0.10173	0.130221900781485	84959	UBASH3B	UBASH3B	-0.132656059304796	0.130221900781485	0.262877960086281	14702	14136		none	1
JMJD7-PLA2G4B	-0.097887	0.00643730506712471	-0.12367	-0.158306718466984	8681	JMJD7-PLA2G4B	JMJD7-PLA2G4B	0.00643730506712471	-0.158306718466984	-0.164744023534108	5635	11434		none	1
HPS5	-0.19388	-0.676253220630113	-0.67559	-0.864805012768735	11234	HPS5	HPS5	-0.676253220630113	-0.864805012768735	-0.188551792138622	5112	240		none	1
APOA4	0.029488	-0.0224336663201193	-0.072673	-0.0930267983435846	337	APOA4	APOA4	-0.0224336663201193	-0.0930267983435846	-0.0705931320234652	7896	1318		none	1
ZNF362	-0.052163	0.107697870993988	0.032693	0.0418494505283504	149076	ZNF362	ZNF362	0.107697870993988	0.0418494505283504	-0.0658484204656377	8011	1014		none	1
GJB6	0.28676	0.663766216155133	0.05136	0.0657445868882048	10804	GJB6	GJB6	0.663766216155133	0.0657445868882048	-0.598021629266928	378	11657		bottom	485
MYBPC2	-0.037796	0.437745784929711	0.35523	0.454720591906094	4606	MYBPC2	MYBPC2	0.437745784929711	0.454720591906094	0.0169748069763827	10040	14285		none	1
MON1A	-0.26538	-0.460471003028522	-0.16393	-0.209842486927247	84315	MON1A	MON1A	-0.460471003028522	-0.209842486927247	0.250628516101275	14541	971		none	1
TRMT12	-0.00088942	0.123988609139809	-0.25685	-0.328786938127636	55039	TRMT12	TRMT12	0.123988609139809	-0.328786938127636	-0.452775547267445	1170	7186		none	1
CCDC157	-0.34657	-0.172173755819735	-0.18513	-0.236980050050883	550631	CCDC157	CCDC157	-0.172173755819735	-0.236980050050883	-0.0648062942311478	8041	6673		none	1
EIF5A2	-0.01771	-0.0585973873344483	-0.33444	-0.428107859012679	56648	EIF5A2	EIF5A2	-0.0585973873344483	-0.428107859012679	-0.369510471678231	1986	9176		none	1
NKX2-4	-0.24083	-0.0970053790173123	-0.041066	-0.0525675078884544	644524	NKX2-4	NKX2-4	-0.0970053790173123	-0.0525675078884544	0.0444378711288579	10705	8556		none	1
THAP10	-0.31169	-0.0510486823667676	-0.29983	-0.383804507139611	56906	THAP10	THAP10	-0.0510486823667676	-0.383804507139611	-0.332755824772844	2478	153		none	1
CCDC184	-0.17447	-0.151900736789766	-0.0011388	-0.00145774796628286	387856	CCDC184	CCDC184	-0.151900736789766	-0.00145774796628286	0.150442988823483	12983	988		none	1
CXCR2	-0.10067	-0.251039642001537	-0.21885	-0.280144136302251	3579	CXCR2	CXCR2	-0.251039642001537	-0.280144136302251	-0.0291044943007142	8946	3840		none	1
PRSS45	-0.045337	-0.119637933372508	0.015897	0.0203493321215302	377047	PRSS45	PRSS45	-0.119637933372508	0.0203493321215302	0.139987265494038	12772	7724		none	1
SLC38A1	0.025647	0.25341273787461	0.22858	0.292599253717014	81539	SLC38A1	SLC38A1	0.25341273787461	0.292599253717014	0.039186515842404	10581	7521		none	1
OR1L8	0.068683	-0.375864484925191	-0.33049	-0.423051567770304	138881	OR1L8	OR1L8	-0.375864484925191	-0.423051567770304	-0.0471870828451126	8468	1994		none	1
NACC2	-0.084453	-0.141255706730552	-0.30225	-0.386902285571649	138151	NACC2	NACC2	-0.141255706730552	-0.386902285571649	-0.245646578841097	3921	8075		none	1
CLIC1	0.063014	0.0105063734574877	0.034927	0.0447091352461902	1192	CLIC1	CLIC1	0.0105063734574877	0.0447091352461902	0.0342027617887025	10436	4993		none	1
SLAIN2	-0.16222	-0.0569271798580663	-0.28163	-0.360507165212716	57606	SLAIN2	SLAIN2	-0.0569271798580663	-0.360507165212716	-0.30357998535465	2929	576		none	1
CCDC28A	-0.023733	-0.268973466528048	-0.15459	-0.19788659826806	25901	CCDC28A	CCDC28A	-0.268973466528048	-0.19788659826806	0.0710868682599875	11327	10718		none	1
PADI4	-0.005604	-0.220279799303892	-0.074668	-0.0955805454394173	23569	PADI4	PADI4	-0.220279799303892	-0.0955805454394173	0.124699253864475	12507	11337		none	1
SRGAP2C	0.038772	-0.1597884554536	-0.21135	-0.270543583310399	653464	SRGAP2C	SRGAP2C	-0.1597884554536	-0.270543583310399	-0.110755127856798	6900	182		none	1
AARSD1	-0.17611	-0.363388780906749	-0.279	-0.357140571296907	80755	AARSD1	AARSD1	-0.363388780906749	-0.357140571296907	0.0062482096098419	9798	10997		none	1
SPIRE2	-0.42778	-0.376260000904036	-0.36116	-0.462311429138318	84501	SPIRE2	SPIRE2	-0.376260000904036	-0.462311429138318	-0.0860514282342818	7537	9841		none	1
PAX7	-0.10556	-0.145289969714776	0.10534	0.134842966954897	5081	PAX7	PAX7	-0.145289969714776	0.134842966954897	0.280132936669673	14926	13475		none	1
SUPT7L	-0.048503	-0.178920128373186	0.065267	0.0835465722825635	9913	SUPT7L	SUPT7L	-0.178920128373186	0.0835465722825635	0.26246670065575	14694	7634		none	1
PTPRU	0.022733	0.102108665190074	0.10802	0.138273564557319	10076	PTPRU	PTPRU	0.102108665190074	0.138273564557319	0.0361648993672448	10491	5773		none	1
ESD	0.0028834	0.244135063056547	-0.053131	-0.0680115974680141	2098	ESD	ESD	0.244135063056547	-0.0680115974680141	-0.312146660524562	2800	11070		none	1
1-Mar	0.015942	-0.267979026352665	-0.15441	-0.197656184996256	56895	1-Mar	1-Mar	-0.267979026352665	-0.197656184996256	0.0703228413564089	11307	16244		none	1
NCAN	-0.02792	-0.351952718889843	0.28885	0.369749297559539	1463	NCAN	NCAN	-0.351952718889843	0.369749297559539	0.721702016449383	16773	4067		top	59
SPTB	-0.27262	-0.267187994394974	-0.029125	-0.0372821474516932	6710	SPTB	SPTB	-0.267187994394974	-0.0372821474516932	0.22990584694328	14253	5155		none	1
SLC25A6	-0.19773	-0.0864281516973286	-0.14654	-0.187582004723472	293	SLC25A6	SLC25A6	-0.0864281516973286	-0.187582004723472	-0.101153853026143	7133	5487		none	1
SHB	0.15255	0.0197091262487004	-0.16587	-0.212325829967806	6461	SHB	SHB	0.0197091262487004	-0.212325829967806	-0.232034956216507	4210	1443		none	1
PRMT2	-0.24949	0.0692751887176242	-0.18577	-0.237799297239521	3275	PRMT2	PRMT2	0.0692751887176242	-0.237799297239521	-0.307074485957145	2878	15057		none	1
HPD	-0.23198	-0.100623785200922	0.11842	0.151586331372687	3242	HPD	HPD	-0.100623785200922	0.151586331372687	0.252210116573609	14559	12850		none	1
FAM127C	-0.38343	-0.371570311440582	-0.35755	-0.457690362964907	441518	FAM127C	FAM127C	-0.371570311440582	-0.457690362964907	-0.0861200515243246	7533	5305		none	1
LRRC42	0.32621	0.321950006780274	0.13395	0.171465876434483	115353	LRRC42	LRRC42	0.321950006780274	0.171465876434483	-0.150484130345791	5946	4089		none	1
BID	-0.13865	0.0776183157799575	0.1066	0.136455859857528	637	BID	BID	0.0776183157799575	0.136455859857528	0.0588375440775703	11048	1889		none	1
DIRC1	-0.1251	0.197159065226235	-0.020981	-0.0268572269762738	116093	DIRC1	DIRC1	0.197159065226235	-0.0268572269762738	-0.224016292202509	4383	15017		none	1
ZBTB26	-0.33478	0.0275753740451114	-0.069424	-0.0888678387875142	57684	ZBTB26	ZBTB26	0.0275753740451114	-0.0888678387875142	-0.116443212832626	6734	5392		none	1
TPSB2	-0.10821	0.32567915743796	0.13042	0.166947216159651	64499	TPSB2	TPSB2	0.32567915743796	0.166947216159651	-0.15873194127831	5779	4165		none	1
CCDC153	-0.14451	-0.54823034850608	-0.080583	-0.103152181565658	283152	CCDC153	CCDC153	-0.54823034850608	-0.103152181565658	0.445078166940421	16221	9031		none	1
PROB1	-0.088685	-0.213205713510826	0.044663	0.0571719331033467	389333	PROB1	PROB1	-0.213205713510826	0.0571719331033467	0.270377646614173	14798	8622		none	1
LAMB4	0.36263	0.344765628531393	0.29445	0.376917710460122	22798	LAMB4	LAMB4	0.344765628531393	0.376917710460122	0.0321520819287298	10379	208		none	1
BHLHE41	0.036698	-0.0932750983139719	-0.076584	-0.0980331667104025	79365	BHLHE41	BHLHE41	-0.0932750983139719	-0.0980331667104025	-0.00475806839643064	9536	8461		none	1
ZNF845	-0.22734	-0.372926366225195	-0.38121	-0.48797690746987	91664	ZNF845	ZNF845	-0.372926366225195	-0.48797690746987	-0.115050541244675	6770	1170		none	1
TRIM42	0.094619	0.156149708448221	0.060427	0.0773510154184881	287015	TRIM42	TRIM42	0.156149708448221	0.0773510154184881	-0.0787986930297332	7698	4099		none	1
DEFB121	0.094534	0.230518012927722	-0.20069	-0.256897997324646	245934	DEFB121	DEFB121	0.230518012927722	-0.256897997324646	-0.487416010252368	918	9634		none	1
SLC6A7	-0.025611	-0.305473941147222	-0.23039	-0.294916187172381	6534	SLC6A7	SLC6A7	-0.305473941147222	-0.294916187172381	0.0105577539748412	9893	4324		none	1
EFCAB1	-0.079934	0.0253548343353071	-0.2032	-0.260110982392586	79645	EFCAB1	EFCAB1	0.0253548343353071	-0.260110982392586	-0.285465816727893	3221	14966		none	1
EFCAB14	-0.39706	-0.261842878452289	-0.52745	-0.675174890073668	9813	EFCAB14	EFCAB14	-0.261842878452289	-0.675174890073668	-0.413332011621379	1497	13419		none	1
COQ7	0.11739	0.373999909596348	0.13811	0.17679098316063	10229	COQ7	COQ7	0.373999909596348	0.17679098316063	-0.197208926435718	4944	7481		none	1
TAPT1	-0.18086	-0.36918591511097	0.10514	0.134586952208447	202018	TAPT1	TAPT1	-0.36918591511097	0.134586952208447	0.503772867319418	16444	5894		none	1
CHRNB1	0.026025	0.0721850562762736	0.029293	0.0374971998387107	1140	CHRNB1	CHRNB1	0.0721850562762736	0.0374971998387107	-0.0346878564375629	8808	13606		none	1
LGALS4	0.033772	0.199780771143154	-0.24585	-0.314706127072919	3960	LGALS4	LGALS4	0.199780771143154	-0.314706127072919	-0.514486898216074	754	12459		none	1
CKMT2	0.077862	-0.198492519097772	0.15777	0.201957232736606	1160	CKMT2	CKMT2	-0.198492519097772	0.201957232736606	0.400449751834377	16003	7194		none	1
FBLN1	0.15599	0.141029697599783	0.014056	0.0179927163804635	2192	FBLN1	FBLN1	0.141029697599783	0.0179927163804635	-0.123036981219319	6572	5550		none	1
MPDZ	0.35555	0.48917416263617	0.20905	0.267599413726231	8777	MPDZ	MPDZ	0.48917416263617	0.267599413726231	-0.22157474890994	4435	6022		none	1
POU6F2	0.19087	0.366903222890205	0.33267	0.425842128506602	11281	POU6F2	POU6F2	0.366903222890205	0.425842128506602	0.0589389056163972	11052	8074		none	1
TRIM35	-0.18517	-0.329566514487185	-0.39045	-0.499804788755832	23087	TRIM35	TRIM35	-0.329566514487185	-0.499804788755832	-0.170238274268647	5517	3991		none	1
DNAH10	-0.054623	-0.136803326854405	-0.19545	-0.250190410967672	196385	DNAH10	DNAH10	-0.136803326854405	-0.250190410967672	-0.113387084113267	6816	9179		none	1
RUNX2	0.061836	-0.112822628034173	-0.095308	-0.122001267272995	860	RUNX2	RUNX2	-0.112822628034173	-0.122001267272995	-0.00917863923882235	9431	13095		none	1
HES7	-0.313	-0.12812457623288	-0.53695	-0.687335590530015	84667	HES7	HES7	-0.12812457623288	-0.687335590530015	-0.559211014297135	521	10649		none	1
DPF3	0.044768	0.171642634362428	0.15842	0.202789280662566	8110	DPF3	DPF3	0.171642634362428	0.202789280662566	0.0311466463001379	10360	15129		none	1
CERS4	0.3304	0.371186095918275	0.11184	0.143163446214502	79603	CERS4	CERS4	0.371186095918275	0.143163446214502	-0.228022649703773	4303	7890		none	1
RNASE12	-0.21479	-0.0929575554852416	-0.068397	-0.0875532030644965	493901	RNASE12	RNASE12	-0.0929575554852416	-0.0875532030644965	0.00540435242074508	9777	13451		none	1
FUZ	-0.062668	0.191565339239705	0.13281	0.170006592379721	80199	FUZ	FUZ	0.191565339239705	0.170006592379721	-0.0215587468599842	9109	893		none	1
NANOS3	0.13814	-0.0808852777652217	-0.059445	-0.0760939830134216	342977	NANOS3	NANOS3	-0.0808852777652217	-0.0760939830134216	0.00479129475180014	9762	5815		none	1
SSPN	0.0063079	-0.123672196356733	-0.15868	-0.20312209983295	8082	SSPN	SSPN	-0.123672196356733	-0.20312209983295	-0.0794499034762175	7679	8767		none	1
DCDC2C	-0.26453	-0.368078470370203	-0.17136	-0.219353434757842	728597	DCDC2C	DCDC2C	-0.368078470370203	-0.219353434757842	0.148725035612361	12942	8446		none	1
ZNF429	-0.37848	-0.416082809745514	-0.50098	-0.641291338381091	353088	ZNF429	ZNF429	-0.416082809745514	-0.641291338381091	-0.225208528635577	4367	15202		none	1
CRLF3	-0.06116	-0.393696605342856	-0.32561	-0.416804807956938	51379	CRLF3	CRLF3	-0.393696605342856	-0.416804807956938	-0.0231082026140825	9068	10531		none	1
CLTCL1	-0.0099736	0.125231659359038	-0.023035	-0.0294864984223091	8218	CLTCL1	CLTCL1	0.125231659359038	-0.0294864984223091	-0.154718157781347	5851	6105		none	1
KDM2B	-0.65742	-0.576244180264883	-0.30654	-0.392393801882988	84678	KDM2B	KDM2B	-0.576244180264883	-0.392393801882988	0.183850378381894	13550	16375		none	1
FOXI2	0.10989	0.0497118383582697	0.18471	0.236442419083339	399823	FOXI2	FOXI2	0.0497118383582697	0.236442419083339	0.18673058072507	13598	10229		none	1
MTSS1	-0.20871	-0.390475975229399	-0.7777	-0.995513341568474	9788	MTSS1	MTSS1	-0.390475975229399	-0.995513341568474	-0.605037366339075	353	8514		bottom	56
STX19	-0.11362	0.108836957013063	-0.28313	-0.362427275811087	415117	STX19	STX19	0.108836957013063	-0.362427275811087	-0.47126423282415	1037	15865		none	1
SPATA31D3	-0.51807	-0.357817655833296	-0.50671	-0.648626160866866	389762	SPATA31D3	SPATA31D3	-0.357817655833296	-0.648626160866866	-0.29080850503357	3138	10521		none	1
SGCE	-0.01258	0.0309564706414139	-0.14144	-0.181053628689012	8910	SGCE	SGCE	0.0309564706414139	-0.181053628689012	-0.212010099330426	4636	5907		none	1
MEF2BNB-MEF2B	0.14584	-0.148454097545541	0.027848	0.0356474932956138	4207	MEF2BNB-MEF2B	MEF2BNB-MEF2B	-0.148454097545541	0.0356474932956138	0.184101590841155	13557	7315		none	1
CEP85L	0.089648	0.0860529765402522	-0.53705	-0.687463597903239	387119	CEP85L	CEP85L	0.0860529765402522	-0.687463597903239	-0.773516574443491	75	6386		bottom	165
ZDHHC8	-0.013402	-0.0544998417936085	0.16239	0.207871173379587	29801	ZDHHC8	ZDHHC8	-0.0544998417936085	0.207871173379587	0.262371015173195	14692	1753		none	1
TOM1	0.045451	0.217997107083126	0.23744	0.303940706984722	10043	TOM1	TOM1	0.217997107083126	0.303940706984722	0.0859435999015962	11696	16715		none	1
PDZD11	-0.15404	-0.364914342539439	-0.19185	-0.245582145531583	51248	PDZD11	PDZD11	-0.364914342539439	-0.245582145531583	0.119332197007856	12417	3172		none	1
KRT20	-0.29161	-0.351274691497536	-0.49862	-0.638270364372988	54474	KRT20	KRT20	-0.351274691497536	-0.638270364372988	-0.286995672875451	3193	14630		none	1
GPR62	-0.21222	-0.332052614925643	-0.44064	-0.564051689377308	118442	GPR62	GPR62	-0.332052614925643	-0.564051689377308	-0.231999074451665	4211	16638		none	1
KRTAP15-1	0.051662	-0.109536455272793	-0.10737	-0.137441516631358	254950	KRTAP15-1	KRTAP15-1	-0.109536455272793	-0.137441516631358	-0.0279050613585649	8975	14475		none	1
MCTP1	-0.30149	-0.449995479817385	-0.45222	-0.578874943196728	79772	MCTP1	MCTP1	-0.449995479817385	-0.578874943196728	-0.128879463379344	6442	5504		none	1
DCANP1	-0.088226	-0.355772273199837	-0.45292	-0.579770994809301	140947	DCANP1	DCANP1	-0.355772273199837	-0.579770994809301	-0.223998721609464	4384	11894		none	1
HOXD1	-0.063002	-0.0343511277855625	0.098415	0.125978456359086	3231	HOXD1	HOXD1	-0.0343511277855625	0.125978456359086	0.160329584144649	13177	6528		none	1
LILRB3	-0.21387	-0.2299529901008	-0.05535	-0.0708520810798702	11025	LILRB3	LILRB3	-0.2299529901008	-0.0708520810798702	0.15910090902093	13161	4800		none	1
ACOT4	-0.075406	-0.382204041043258	-0.25189	-0.322437772415691	122970	ACOT4	ACOT4	-0.382204041043258	-0.322437772415691	0.0597662686275671	11068	2877		none	1
EPHX1	0.4075	0.413664512046287	0.28577	0.365806670464219	2052	EPHX1	EPHX1	0.413664512046287	0.365806670464219	-0.0478578415820679	8456	3953		none	1
GLTP	-0.21811	0.106853726890566	-0.38765	-0.496220582305541	51228	GLTP	GLTP	0.106853726890566	-0.496220582305541	-0.603074309196107	360	11447		bottom	281
FAM180A	0.074176	0.0821305880757583	0.3318	0.424728464359547	389558	FAM180A	FAM180A	0.0821305880757583	0.424728464359547	0.342597876283789	15554	9828		none	1
EHBP1L1	-0.13953	-0.123423586312887	-0.40001	-0.512042293636113	254102	EHBP1L1	EHBP1L1	-0.123423586312887	-0.512042293636113	-0.388618707323226	1741	5729		none	1
SYPL1	-0.20695	-0.06048795371333	-0.18624	-0.238400931893677	6856	SYPL1	SYPL1	-0.06048795371333	-0.238400931893677	-0.177912978180347	5352	1599		none	1
SLC16A6	-0.24137	-0.080810694752068	-0.21389	-0.273794970590306	9120	SLC16A6	SLC16A6	-0.080810694752068	-0.273794970590306	-0.192984275838238	5029	6748		none	1
YIPF2	-0.075703	-0.101576413687113	-0.17549	-0.224640139272022	78992	YIPF2	YIPF2	-0.101576413687113	-0.224640139272022	-0.123063725584909	6571	4509		none	1
HIST1H1E	-0.514	-0.482778104235411	-0.67502	-0.864075370741355	3008	HIST1H1E	HIST1H1E	-0.482778104235411	-0.864075370741355	-0.381297266505944	1836	11796		none	1
C12orf57	0.31133	-0.323091352890657	0.14281	0.182807329702191	113246	C12orf57	C12orf57	-0.323091352890657	0.182807329702191	0.505898682592848	16453	14684		none	1
SUZ12	-0.14018	-0.00550524341183384	-0.45092	-0.577210847344807	23512	SUZ12	SUZ12	-0.00550524341183384	-0.577210847344807	-0.571705603932973	477	170		bottom	232
FAM160A1	0.22367	0.287743524838403	0.29952	0.383407684282615	729830	FAM160A1	FAM160A1	0.287743524838403	0.383407684282615	0.0956641594442112	11937	15155		none	1
SSC5D	-0.3328	-0.0401505220810921	-0.3158	-0.404247284643595	284297	SSC5D	SSC5D	-0.0401505220810921	-0.404247284643595	-0.364096762562503	2062	286		none	1
MARVELD2	0.082209	0.189260046105863	-0.14648	-0.187505200299537	153562	MARVELD2	MARVELD2	0.189260046105863	-0.187505200299537	-0.3767652464054	1899	10460		none	1
ZNF740	0.42671	0.0200933417710076	0.38707	0.495478139540838	283337	ZNF740	ZNF740	0.0200933417710076	0.495478139540838	0.47538479776983	16346	808		none	1
PDXK	-0.40219	-0.731862767255797	-0.23692	-0.303275068643954	8566	PDXK	PDXK	-0.731862767255797	-0.303275068643954	0.428587698611843	16135	6567		none	1
PROCR	0.23585	0.152002440898612	0.079925	0.10230989304984	10544	PROCR	PROCR	0.152002440898612	0.10230989304984	-0.0496925478487726	8421	10027		none	1
EGFL8	-0.33851	0.0358823396465217	-0.22785	-0.291664799892474	80864	EGFL8	EGFL8	0.0358823396465217	-0.291664799892474	-0.327547139538996	2552	10501		none	1
MRRF	-0.219	-0.458278714460064	-0.094621	-0.121121856618941	92399	MRRF	MRRF	-0.458278714460064	-0.121121856618941	0.337156857841123	15505	7981		none	1
BEAN1	-0.2852	-0.21666365321159	-0.43706	-0.559469025415864	146227	BEAN1	BEAN1	-0.21666365321159	-0.559469025415864	-0.342805372204274	2333	13702		none	1
ZPLD1	-0.14475	-0.437587578538173	-0.47373	-0.606409329177361	131368	ZPLD1	ZPLD1	-0.437587578538173	-0.606409329177361	-0.168821750639188	5542	12583		none	1
TNFRSF10C	-0.29063	-0.390306468381323	-0.42116	-0.539115853073137	8794	TNFRSF10C	TNFRSF10C	-0.390306468381323	-0.539115853073137	-0.148809384691814	5984	902		none	1
GPC2	-0.092116	0.13219274058672	-0.26566	-0.340064387708732	221914	GPC2	GPC2	0.13219274058672	-0.340064387708732	-0.472257128295452	1029	7399		none	1
RENBP	-0.13065	0.134373728698639	-0.069807	-0.0893581070269647	5973	RENBP	RENBP	0.134373728698639	-0.0893581070269647	-0.223731835725604	4393	6083		none	1
KBTBD7	-0.26845	-0.149143425394386	-0.13492	-0.172707547954762	84078	KBTBD7	KBTBD7	-0.149143425394386	-0.172707547954762	-0.0235641225603763	9060	5558		none	1
KRT13	-0.089505	0.0672026849884735	-0.3495	-0.447385769420319	3860	KRT13	KRT13	0.0672026849884735	-0.447385769420319	-0.514588454408792	753	9895		none	1
PROSC	-0.54553	-0.582176919947566	-0.64158	-0.821269705135016	11212	PROSC	PROSC	-0.582176919947566	-0.821269705135016	-0.23909278518745	4066	3990		none	1
LTA4H	-0.20324	-0.294116982326086	-0.10287	-0.131681184836247	4048	LTA4H	LTA4H	-0.294116982326086	-0.131681184836247	0.162435797489839	13217	11376		none	1
GPR137C	0.20166	0.302795732947611	0.068439	0.0876069661612509	283554	GPR137C	GPR137C	0.302795732947611	0.0876069661612509	-0.21518876678636	4574	13511		none	1
LOC728485	0.38961	0.337815847760249	0.069515	0.0889843254971486	728485	LOC728485	LOC728485	0.337815847760249	0.0889843254971486	-0.248831522263101	3855	13270		none	1
SOX12	-0.56234	-0.699238349229309	-0.57458	-0.735504765074468	6666	SOX12	SOX12	-0.699238349229309	-0.735504765074468	-0.0362664158451594	8767	348		none	1
FAM21A	0.21016	0.0877277041992496	0.29184	0.373576718018958	387680	FAM21A	FAM21A	0.0877277041992496	0.373576718018958	0.285849013819708	14991	2331		none	1
B3GNT9	-0.30727	-0.613852099624825	-0.15492	-0.198309022599702	84752	B3GNT9	B3GNT9	-0.613852099624825	-0.198309022599702	0.415543077025123	16078	15678		none	1
WRAP73	-0.25314	-0.199577362925462	-0.21828	-0.27941449427487	49856	WRAP73	WRAP73	-0.199577362925462	-0.27941449427487	-0.079837131349408	7671	853		none	1
NECAP1	0.052658	-0.320627853365276	-0.23337	-0.298730806894477	25977	NECAP1	NECAP1	-0.320627853365276	-0.298730806894477	0.0218970464707988	10168	13189		none	1
ADAMTSL5	-0.40549	-0.279211680151878	-0.093296	-0.119425758923714	339366	ADAMTSL5	ADAMTSL5	-0.279211680151878	-0.119425758923714	0.159785921228164	13168	6337		none	1
DVL3	-0.028187	-0.121638114179813	0.25569	0.32730205259823	1857	DVL3	DVL3	-0.121638114179813	0.32730205259823	0.448940166778042	16243	13389		none	1
ODF4	-0.16904	-0.433530714640871	-0.44655	-0.571616925134888	146852	ODF4	ODF4	-0.433530714640871	-0.571616925134888	-0.138086210494016	6239	4412		none	1
TMEM129	-0.021378	-0.0506520363422682	0.091785	0.117491567514289	92305	TMEM129	TMEM129	-0.0506520363422682	0.117491567514289	0.168143603856557	13314	10197		none	1
TBC1D23	-0.21632	-0.391289608100167	-0.3013	-0.385686215526014	55773	TBC1D23	TBC1D23	-0.391289608100167	-0.385686215526014	0.00560339257415293	9780	10788		none	1
TMEM200B	-0.35244	-0.832527234100258	-0.40924	-0.523857374184753	399474	TMEM200B	TMEM200B	-0.832527234100258	-0.523857374184753	0.308669859915505	15234	13124		none	1
SPATA4	0.013074	0.0420727297382814	0.040654	0.0520401175107686	132851	SPATA4	SPATA4	0.0420727297382814	0.0520401175107686	0.00996738777248719	9882	4612		none	1
LMO4	-0.19004	-0.251356054784613	-0.4448	-0.569376796103455	8543	LMO4	LMO4	-0.251356054784613	-0.569376796103455	-0.318020741318842	2706	5506		none	1
TLR9	-0.23559	-0.132531754282873	-0.25476	-0.32611158402724	54106	TLR9	TLR9	-0.132531754282873	-0.32611158402724	-0.193579829744367	5016	14871		none	1
RAB11FIP1	0.30122	0.210233693441215	0.20225	0.258894912346951	80223	RAB11FIP1	RAB11FIP1	0.210233693441215	0.258894912346951	0.0486612189057361	10817	11298		none	1
DCAF10	0.17063	0.0465612710753514	0.096332	0.123312062774816	79269	DCAF10	DCAF10	0.0465612710753514	0.123312062774816	0.0767507916994644	11461	10327		none	1
PNLDC1	0.52131	0.397595262848619	0.19296	0.247003027374377	154197	PNLDC1	PNLDC1	0.397595262848619	0.247003027374377	-0.150592235474242	5944	9879		none	1
ZSCAN9	0.037398	-0.348212267775618	-0.080105	-0.102540306321644	7746	ZSCAN9	ZSCAN9	-0.348212267775618	-0.102540306321644	0.245671961453974	14470	750		none	1
UQCR10	-0.61548	-0.986857569045789	-0.86205	-1.10348756088351	29796	UQCR10	UQCR10	-0.986857569045789	-1.10348756088351	-0.116629991837717	6726	6700		none	1
FEZF1	-0.20905	-0.675439587759345	0.061624	0.0788832636759877	389549	FEZF1	FEZF1	-0.675439587759345	0.0788832636759877	0.754322851435333	16786	2225		top	139
NPAS1	0.072908	0.100691587940153	-0.025904	-0.0331590299601257	4861	NPAS1	NPAS1	0.100691587940153	-0.0331590299601257	-0.133850617900278	6326	9692		none	1
QRFPR	0.21018	0.0987829408308096	-0.18278	-0.233971876780103	84109	QRFPR	QRFPR	0.0987829408308096	-0.233971876780103	-0.332754817610912	2479	16223		none	1
ADGRG7	0.20826	-0.0541483975952628	0.11195	0.143304254325049	84873	ADGRG7	ADGRG7	-0.0541483975952628	0.143304254325049	0.197452651920312	13787	2802		none	1
ADAM8	0.15393	0.367061429281743	0.1764	0.225805006368367	101	ADAM8	ADAM8	0.367061429281743	0.225805006368367	-0.141256422913376	6152	6787		none	1
TGM7	0.021097	0.180095375853184	-0.063597	-0.081408849149711	116179	TGM7	TGM7	0.180095375853184	-0.081408849149711	-0.261504225002895	3622	6566		none	1
DGAT2L6	-0.013655	-0.397572661935542	0.010452	0.0133793306494454	347516	DGAT2L6	DGAT2L6	-0.397572661935542	0.0133793306494454	0.410951992584988	16057	14278		none	1
C3orf67	-0.12168	0.270069610812277	0.027109	0.0347015188074833	200844	C3orf67	C3orf67	0.270069610812277	0.0347015188074833	-0.235368092004793	4134	14012		none	1
PSG11	-0.26124	-0.525335623559192	0.10462	0.133921313867679	5680	PSG11	PSG11	-0.525335623559192	0.133921313867679	0.659256937426871	16726	12506		top	120
SAYSD1	-0.55974	-0.029161958143109	-0.40089	-0.513168758520491	55776	SAYSD1	SAYSD1	-0.029161958143109	-0.513168758520491	-0.484006800377382	940	7305		none	1
MADCAM1	-0.10642	0.0172603173168196	0.27419	0.350983416644799	8174	MADCAM1	MADCAM1	0.0172603173168196	0.350983416644799	0.333723099327979	15481	10933		none	1
MPZL1	0.13462	-0.034377118835601	-0.062969	-0.0806049628458599	9019	MPZL1	MPZL1	-0.034377118835601	-0.0806049628458599	-0.046227844010259	8488	4225		none	1
GJD3	-0.39772	-0.637786466573249	-0.38867	-0.497526257512433	125111	GJD3	GJD3	-0.637786466573249	-0.497526257512433	0.140260209060817	12780	4544		none	1
C1QL1	-0.30813	-0.391696424535551	-0.37322	-0.477749118349217	10882	C1QL1	C1QL1	-0.391696424535551	-0.477749118349217	-0.0860526938136657	7536	13817		none	1
TRIM24	0.10173	0.350980879627537	-0.036113	-0.0462273026926351	8805	TRIM24	TRIM24	0.350980879627537	-0.0462273026926351	-0.397208182320172	1646	9302		none	1
STYX	0.1619	0.137255345115943	-0.013783	-0.0176432562515601	6815	STYX	STYX	0.137255345115943	-0.0176432562515601	-0.154898601367503	5844	2940		none	1
GRTP1	0.069008	-0.110247253989061	0.24094	0.308420965047587	79774	GRTP1	GRTP1	-0.110247253989061	0.308420965047587	0.418668219036648	16091	4857		none	1
MYD88	-0.14209	-0.535336527595715	-0.17865	-0.228685172265922	4615	MYD88	MYD88	-0.535336527595715	-0.228685172265922	0.306651355329792	15216	6298		none	1
PPP2R1B	-0.33684	-0.609580527053293	-0.33489	-0.42868389219219	5519	PPP2R1B	PPP2R1B	-0.609580527053293	-0.42868389219219	0.180896634861103	13514	2701		none	1
PCDHA12	-0.25826	-0.737264385481173	0.025159	0.0322053750296017	56137	PCDHA12	PCDHA12	-0.737264385481173	0.0322053750296017	0.769469760510775	16794	13039		top	150
SLC2A4RG	-0.40114	-0.575283641459115	-0.22473	-0.287670969847863	56731	SLC2A4RG	SLC2A4RG	-0.575283641459115	-0.287670969847863	0.287612671611252	15016	16334		none	1
EPPIN	0.19681	0.294546399674547	0.23339	0.298756408369122	57119	EPPIN	EPPIN	0.294546399674547	0.298756408369122	0.00421000869457522	9743	14792		none	1
AMER2	0.045575	0.183101297292411	-0.11131	-0.142485007136411	219287	AMER2	AMER2	0.183101297292411	-0.142485007136411	-0.325586304428822	2583	7508		none	1
FOXL1	0.077993	0.0689226144736247	-0.097838	-0.12523985381558	2300	FOXL1	FOXL1	0.0689226144736247	-0.12523985381558	-0.194162468289204	5001	15467		none	1
GALK1	-0.2172	-0.145945396194006	-0.22426	-0.287069335193707	2584	GALK1	GALK1	-0.145945396194006	-0.287069335193707	-0.141123938999701	6155	2571		none	1
SCG5	-0.28718	-0.435350088143561	-0.31749	-0.406410609251093	6447	SCG5	SCG5	-0.435350088143561	-0.406410609251093	0.0289394788924681	10312	4136		none	1
HIST1H4K	-0.074309	-0.477715499706188	-0.29167	-0.373359105484476	8362	HIST1H4K	HIST1H4K	-0.477715499706188	-0.373359105484476	0.104356394221712	12107	444		none	1
CCDC92	0.091424	0.390769787099399	0.093038	0.119095499900794	80212	CCDC92	CCDC92	0.390769787099399	0.119095499900794	-0.271674287198605	3448	14327		none	1
KLHL21	0.11988	-0.10374497129684	-0.0074052	-0.00947920200203532	9903	KLHL21	KLHL21	-0.10374497129684	-0.00947920200203532	0.0942657692948051	11902	2479		none	1
PAX5	-0.21708	-0.101968539528997	-0.031339	-0.040116230694888	5079	PAX5	PAX5	-0.101968539528997	-0.040116230694888	0.0618523088341089	11122	9856		none	1
SNX12	0.12833	0.0762905121366903	-0.11505	-0.147272482895015	29934	SNX12	SNX12	0.0762905121366903	-0.147272482895015	-0.223562995031705	4400	4267		none	1
LRRC43	-0.16074	-0.13531166659133	-0.042541	-0.0544556166435187	254050	LRRC43	LRRC43	-0.13531166659133	-0.0544556166435187	0.0808560499478116	11566	14700		none	1
WASF3	0.005048	-0.0255356416399223	-0.11588	-0.14833494409278	10810	WASF3	WASF3	-0.0255356416399223	-0.14833494409278	-0.122799302452857	6577	15272		none	1
ZSCAN5A	-0.04924	-0.324707318175654	-0.066326	-0.084902170365013	79149	ZSCAN5A	ZSCAN5A	-0.324707318175654	-0.084902170365013	0.239805147810641	14383	8023		none	1
NRG1	-0.21437	-0.35619039009176	-0.11732	-0.150178250267215	3084	NRG1	NRG1	-0.35619039009176	-0.150178250267215	0.206012139824544	13916	13897		none	1
OR51V1	0.26856	0.464301857795055	-0.08261	-0.105746891020923	283111	OR51V1	OR51V1	0.464301857795055	-0.105746891020923	-0.570048748815978	484	11074		bottom	476
HNRNPA2B1	-0.08849	-0.373999909596348	0.10762	0.13776153506442	3181	HNRNPA2B1	HNRNPA2B1	-0.373999909596348	0.13776153506442	0.511761444660767	16471	6188		none	1
ATAD3A	-0.30244	-0.356292094200606	-0.67458	-0.863512138299166	55210	ATAD3A	ATAD3A	-0.356292094200606	-0.863512138299166	-0.50722004409856	795	8469		none	1
OR14I1	0.0333	0.185949012340099	-0.017491	-0.0223897696507319	401994	OR14I1	OR14I1	0.185949012340099	-0.0223897696507319	-0.20833878199083	4716	16269		none	1
TET3	0.24973	-0.258836957013063	0.32363	0.414270261967089	200424	TET3	TET3	-0.258836957013063	0.414270261967089	0.673107218980153	16738	15318		top	51
OR51A2	0.14305	0.034565836459793	-0.037211	-0.0476328236506423	401667	OR51A2	OR51A2	0.034565836459793	-0.0476328236506423	-0.0821986601104353	7627	9280		none	1
ZNF320	-0.049869	0.0612247434796366	-0.1952	-0.24987039253461	162967	ZNF320	ZNF320	0.0612247434796366	-0.24987039253461	-0.311095136014247	2817	5428		none	1
TNMD	0.018665	0.0416094110202052	-0.074883	-0.0958557612918504	64102	TNMD	TNMD	0.0416094110202052	-0.0958557612918504	-0.137465172312056	6259	9770		none	1
ATP1B2	-0.32303	-0.24949147945577	-0.066724	-0.0854116397104473	482	ATP1B2	ATP1B2	-0.24949147945577	-0.0854116397104473	0.164079839745323	13250	9627		none	1
OR51M1	-0.20833	0.0573803281652579	-0.17108	-0.218995014112813	390059	OR51M1	OR51M1	0.0573803281652579	-0.218995014112813	-0.276375342278071	3372	7746		none	1
XKR4	-0.056146	0.0641583419970167	0.14506	0.185687495599747	114786	XKR4	XKR4	0.0641583419970167	0.185687495599747	0.12152915360273	12457	14818		none	1
PCMTD2	-0.48583	-0.661641730325905	-0.49572	-0.634558150549472	55251	PCMTD2	PCMTD2	-0.661641730325905	-0.634558150549472	0.0270835797764335	10278	7837		none	1
CARF	-0.07087	0.172162455363197	-0.35066	-0.448870654949725	79800	CARF	CARF	0.172162455363197	-0.448870654949725	-0.621033110312922	320	6778		bottom	310
GNAT3	-0.28682	-0.531177959589567	-0.48476	-0.620528542444045	346562	GNAT3	GNAT3	-0.531177959589567	-0.620528542444045	-0.0893505828544774	7450	14980		none	1
TTC26	0.10815	0.16349500519821	0.32076	0.41059645035554	79989	TTC26	TTC26	0.16349500519821	0.41059645035554	0.24710144515733	14490	2393		none	1
POU3F1	-0.058782	-0.242428694119242	-0.22852	-0.292522449293079	5453	POU3F1	POU3F1	-0.242428694119242	-0.292522449293079	-0.0500937551738369	8413	9270		none	1
MROH6	-0.35652	-0.0162952583284365	0.058302	0.0746308587374633	642475	MROH6	MROH6	-0.0162952583284365	0.0746308587374633	0.0909261170658997	11830	4117		none	1
NPIPB5	0.20075	0.0663596709307056	-0.035963	-0.046035291632798	100132247	NPIPB5	NPIPB5	0.0663596709307056	-0.046035291632798	-0.112394962563504	6846	13866		none	1
ZIC3	-0.29891	-0.0472133074176197	-0.36769	-0.470670310609891	7547	ZIC3	ZIC3	-0.0472133074176197	-0.470670310609891	-0.423457003192271	1401	13222		none	1
CASP6	0.25462	0.113513085928672	0.22869	0.292740061827561	839	CASP6	CASP6	0.113513085928672	0.292740061827561	0.17922697589889	13491	8292		none	1
ATCAY	-0.19307	-0.34907110247254	-0.23251	-0.297629943484745	85300	ATCAY	ATCAY	-0.34907110247254	-0.297629943484745	0.0514411589877952	10873	13516		none	1
TFAP2A	-0.11336	-0.241784568096551	-0.13025	-0.166729603625169	7020	TFAP2A	TFAP2A	-0.241784568096551	-0.166729603625169	0.0750549644713823	11422	5911		none	1
BGLAP	-0.2178	-0.305214030646838	-0.21594	-0.276419121741412	632	BGLAP	BGLAP	-0.305214030646838	-0.276419121741412	0.0287949089054258	10308	11191		none	1
CRB3	0.0090976	0.308231252542603	0.098204	0.125708360801582	92359	CRB3	CRB3	0.308231252542603	0.125708360801582	-0.182522891741021	5241	8106		none	1
HCAR3	-0.57675	-0.579397007639109	-0.26085	-0.333907233056624	8843	HCAR3	HCAR3	-0.579397007639109	-0.333907233056624	0.245489774582484	14466	984		none	1
UGT1A3	0.18553	0.014395651584324	-0.029282	-0.037483119027656	54659	UGT1A3	UGT1A3	0.014395651584324	-0.037483119027656	-0.05187877061198	8372	3144		none	1
COL19A1	0.047311	0.0732472991908873	0.0091866	0.0117595253486601	1310	COL19A1	COL19A1	0.0732472991908873	0.0117595253486601	-0.0614877738422272	8131	394		none	1
C19orf24	0.10812	0.00379774442887493	0.061645	0.0789101452243649	55009	C19orf24	C19orf24	0.00379774442887493	0.0789101452243649	0.07511240079549	11423	9202		none	1
TRNAU1AP	-0.39288	-0.309044885413371	-0.43699	-0.559379420254607	54952	TRNAU1AP	TRNAU1AP	-0.309044885413371	-0.559379420254607	-0.250334534841236	3823	14237		none	1
CATIP	-0.14529	-0.212199972878904	-0.11045	-0.141384143726679	375307	CATIP	CATIP	-0.212199972878904	-0.141384143726679	0.0708158291522256	11322	2730		none	1
ZNF347	-0.54203	-0.413698413415902	-0.30893	-0.395453178103059	84671	ZNF347	ZNF347	-0.413698413415902	-0.395453178103059	0.0182452353128433	10075	11160		none	1
SCUBE2	-0.49499	-0.365501966279438	-0.24475	-0.313298045967448	57758	SCUBE2	SCUBE2	-0.365501966279438	-0.313298045967448	0.0522039203119899	10900	14879		none	1
CES3	-0.094124	-0.144126022691317	0.022698	0.0290551135745419	23491	CES3	CES3	-0.144126022691317	0.0290551135745419	0.173181136265859	13388	2876		none	1
LANCL2	0.0042861	-0.121027889526737	0.15261	0.195352052278211	55915	LANCL2	LANCL2	-0.121027889526737	0.195352052278211	0.316379941804948	15306	1581		none	1
PANO1	0.023284	-0.103000271210957	-0.39714	-0.508368482024565	101927423	PANO1	PANO1	-0.103000271210957	-0.508368482024565	-0.405368210813608	1572	15715		none	1
GPR85	-0.26344	-0.161189712064367	-0.081682	-0.104558982597398	54329	GPR85	GPR85	-0.161189712064367	-0.104558982597398	0.0566307294669698	11005	8508		none	1
GATA3	-0.0016125	0.130542873932107	0.24749	0.316805447993804	2625	GATA3	GATA3	0.130542873932107	0.316805447993804	0.186262574061698	13588	8895		none	1
OR1L4	0.054399	-0.0453329114496226	0.21312	0.272809313816476	254973	OR1L4	OR1L4	-0.0453329114496226	0.272809313816476	0.318142225266098	15317	3113		none	1
TMEM14C	0.29499	0.698085702662388	0.15998	0.204786195684871	51522	TMEM14C	TMEM14C	0.698085702662388	0.204786195684871	-0.493299506977516	882	5511		none	1
IRF6	-0.29201	-0.294772408805316	-0.43746	-0.559981054908763	3664	IRF6	IRF6	-0.294772408805316	-0.559981054908763	-0.265208646103447	3567	16649		none	1
FDX1	-0.32774	-0.147165845500158	-0.33362	-0.427058198552237	2230	FDX1	FDX1	-0.147165845500158	-0.427058198552237	-0.279892353052078	3322	13910		none	1
NPFF	-0.22943	-0.215804818514668	-0.058402	-0.074758866110688	8620	NPFF	NPFF	-0.215804818514668	-0.074758866110688	0.14104595240398	12796	10723		none	1
MPP7	0.011681	0.177914387741265	-0.11565	-0.148040527134363	143098	MPP7	MPP7	0.177914387741265	-0.148040527134363	-0.325954914875628	2576	1491		none	1
CDHR3	-0.030187	-0.00575351444198346	-0.076565	-0.0980088453094898	222256	CDHR3	CDHR3	-0.00575351444198346	-0.0980088453094898	-0.0922553308675064	7369	11432		none	1
MRPS18C	-0.55347	-0.535483433530715	-0.65202	-0.834633674899674	51023	MRPS18C	MRPS18C	-0.535483433530715	-0.834633674899674	-0.29915024136896	3017	1416		none	1
INHBB	-0.10297	-0.162557067305519	-0.20188	-0.25842128506602	3625	INHBB	INHBB	-0.162557067305519	-0.25842128506602	-0.0958642177605007	7275	5169		none	1
GPAT2	-0.23414	-0.216290738145821	-0.34894	-0.44666892813026	150763	GPAT2	GPAT2	-0.216290738145821	-0.44666892813026	-0.230378189984439	4249	8227		none	1
KRTAP9-1	-0.7006	-0.768182434570357	-0.87998	-1.1264392829027	728318	KRTAP9-1	KRTAP9-1	-0.768182434570357	-1.1264392829027	-0.358256848332338	2135	15610		none	1
ASPRV1	0.16713	0.146340912172852	0.17646	0.225881810792302	151516	ASPRV1	ASPRV1	0.146340912172852	0.225881810792302	0.0795408986194499	11530	3781		none	1
ARHGAP33	0.17551	-0.0210346698006599	-0.058735	-0.0751851306635262	115703	ARHGAP33	ARHGAP33	-0.0210346698006599	-0.0751851306635262	-0.0541504608628663	8307	2741		none	1
PRAMEF10	-0.26282	0.171009808796275	-0.48736	-0.623856734147887	343071	PRAMEF10	PRAMEF10	0.171009808796275	-0.623856734147887	-0.794866542944162	63	15436		bottom	205
ZBTB8A	0.013376	0.0384204221850563	0.040092	0.0513207160732458	653121	ZBTB8A	ZBTB8A	0.0384204221850563	0.0513207160732458	0.0129002938881895	9935	9851		none	1
SFN	-0.067138	-0.0366812819237897	-0.26706	-0.341856490933878	2810	SFN	SFN	-0.0366812819237897	-0.341856490933878	-0.305175209010088	2905	14939		none	1
MIF	-0.35216	-0.242507797315012	-0.1726	-0.220940726185828	4282	MIF	MIF	-0.242507797315012	-0.220940726185828	0.0215670711291832	10158	3327		none	1
LRP2BP	-0.042235	0.075311892600461	-0.075216	-0.0962820258446887	55805	LRP2BP	LRP2BP	0.075311892600461	-0.0962820258446887	-0.17159391844515	5494	13620		none	1
TNFRSF10A	-0.38851	-0.42271617773358	-0.26087	-0.333932834531269	8797	TNFRSF10A	TNFRSF10A	-0.42271617773358	-0.333932834531269	0.0887833432023115	11781	14165		none	1
KDELC2	-0.037615	0.00413155991502057	0.174	0.222732829410974	143888	KDELC2	KDELC2	0.00413155991502057	0.222732829410974	0.218601269495953	14091	15689		none	1
PLCD1	-0.51548	-0.477964109750034	-0.14899	-0.190718185367477	5333	PLCD1	PLCD1	-0.477964109750034	-0.190718185367477	0.287245924382557	15012	569		none	1
TCP10	-0.042768	-0.00138012475704018	-0.1015	-0.129927483823068	6953	TCP10	TCP10	-0.00138012475704018	-0.129927483823068	-0.128547359066028	6451	12238		none	1
GOLGA2	-0.061459	-0.153482800705148	-0.26705	-0.341843690196555	2801	GOLGA2	GOLGA2	-0.153482800705148	-0.341843690196555	-0.188360889491407	5118	4358		none	1
ATP6V1E2	-0.18855	-0.246982778104235	-0.15251	-0.195224044904987	90423	ATP6V1E2	ATP6V1E2	-0.246982778104235	-0.195224044904987	0.0517587331992489	10886	635		none	1
ZNF587	0.40731	0.422004248971658	0.33165	0.42453645329971	84914	ZNF587	ZNF587	0.422004248971658	0.42453645329971	0.00253220432805162	9698	13868		none	1
LRRTM2	-0.06864	-0.237739004655788	-0.37707	-0.482677402218368	26045	LRRTM2	LRRTM2	-0.237739004655788	-0.482677402218368	-0.24493839756258	3938	10468		none	1
CDPF1	0.12647	0.00727681598336573	-0.11699	-0.149755825935574	150383	CDPF1	CDPF1	0.00727681598336573	-0.149755825935574	-0.15703264191894	5813	6093		none	1
PRKAG3	-0.15129	-0.0496847172625774	0.18238	0.233459847287204	53632	PRKAG3	PRKAG3	-0.0496847172625774	0.233459847287204	0.283144564549781	14960	3062		none	1
FAM109B	-0.078376	0.156488722144375	-0.14711	-0.188311646750853	150368	FAM109B	FAM109B	0.156488722144375	-0.188311646750853	-0.344800368895227	2309	11335		none	1
OAF	-0.13482	-0.173349003299733	-0.23443	-0.300087685050659	220323	OAF	OAF	-0.173349003299733	-0.300087685050659	-0.126738681750926	6490	12480		none	1
TMCO5A	-0.33798	-0.491841070379243	-0.61337	-0.785158825148328	145942	TMCO5A	TMCO5A	-0.491841070379243	-0.785158825148328	-0.293317754769085	3100	16409		none	1
MS4A3	-0.23525	-0.206900058762374	-0.08803	-0.112684890649701	932	MS4A3	MS4A3	-0.206900058762374	-0.112684890649701	0.0942151681126726	11900	1968		none	1
TMUB2	-0.18487	0.0904725850924377	-0.23289	-0.298116371502999	79089	TMUB2	TMUB2	0.0904725850924377	-0.298116371502999	-0.388588956595436	1742	8431		none	1
PRMT3	-0.20144	-0.0884498033720562	-0.36094	-0.462029812917224	10196	PRMT3	PRMT3	-0.0884498033720562	-0.462029812917224	-0.373580009545168	1941	10928		none	1
PALM2	-0.22662	-0.733071916105411	-0.13388	-0.171376271273225	445815	PALM2	PALM2	-0.733071916105411	-0.171376271273225	0.561695644832185	16603	1908		none	1
RNFT1	-0.39668	-0.654386837228224	-0.22691	-0.290461530584162	51136	RNFT1	RNFT1	-0.654386837228224	-0.290461530584162	0.363925306644062	15751	194		none	1
ARHGAP8	-0.088438	-0.15274827103015	0.11232	0.143777881605981	23779	ARHGAP8	ARHGAP8	-0.15274827103015	0.143777881605981	0.29652615263613	15104	3091		none	1
DNAJB12	-0.36451	-0.426750440717805	-0.16335	-0.209100044162544	54788	DNAJB12	DNAJB12	-0.426750440717805	-0.209100044162544	0.217650396555261	14068	3364		none	1
CLHC1	-0.37634	-0.44879763142431	-0.54566	-0.698485032737886	130162	CLHC1	CLHC1	-0.44879763142431	-0.698485032737886	-0.249687401313576	3837	2286		none	1
SIRT4	-0.19112	0.0438356009582787	0.10658	0.136430258382883	23409	SIRT4	SIRT4	0.0438356009582787	0.136430258382883	0.0925946574246041	11874	2090		none	1
C16orf45	-0.045078	-0.0189113140170863	-0.086913	-0.111255048290782	89927	C16orf45	C16orf45	-0.0189113140170863	-0.111255048290782	-0.0923437342736953	7367	15152		none	1
AHCYL1	-0.096436	-0.186604438819328	-0.41395	-0.529886521463636	10768	AHCYL1	AHCYL1	-0.186604438819328	-0.529886521463636	-0.343282082644308	2324	4141		none	1
CORO2A	0.02675	-0.0585962572887945	0.20397	0.261096639166416	7464	CORO2A	CORO2A	-0.0585962572887945	0.261096639166416	0.31969289645521	15334	15103		none	1
MTMR6	-0.3212	0.191780047913936	-0.0039126	-0.00500841648478952	9107	MTMR6	MTMR6	0.191780047913936	-0.00500841648478952	-0.196788464398725	4950	10433		none	1
PPP2R5B	-0.43308	-0.105091985716223	-0.61116	-0.782329862200063	5526	PPP2R5B	PPP2R5B	-0.105091985716223	-0.782329862200063	-0.67723787648384	199	8729		bottom	107
YBX2	-0.46929	-0.642871672015549	-0.22987	-0.294250548831613	51087	YBX2	YBX2	-0.642871672015549	-0.294250548831613	0.348621123183937	15609	8780		none	1
EML4	0.08179	-0.0348494779189079	-0.1698	-0.217356519735537	27436	EML4	EML4	-0.0348494779189079	-0.217356519735537	-0.182507041816629	5242	293		none	1
SH3RF2	-0.013637	0.063219274058672	0.092719	0.118687156380207	153769	SH3RF2	SH3RF2	0.063219274058672	0.118687156380207	0.0554678823215355	10979	10002		none	1
CLYBL	0.10944	0.119558830176739	0.081409	0.104209522468494	171425	CLYBL	CLYBL	0.119558830176739	0.104209522468494	-0.015349307708245	9281	4235		none	1
RPS6KA4	-0.0019408	-0.380825385345568	-0.18074	-0.231360526366319	8986	RPS6KA4	RPS6KA4	-0.380825385345568	-0.231360526366319	0.149464858979249	12960	14256		none	1
RNASE4	0.26241	0.181157618767798	0.23044	0.294980190858993	6038	RNASE4	RNASE4	0.181157618767798	0.294980190858993	0.113822572091195	12317	1406		none	1
ABHD13	-0.017823	-0.228393527098495	-0.16618	-0.212722652824803	84945	ABHD13	ABHD13	-0.228393527098495	-0.212722652824803	0.0156708742736921	10007	7599		none	1
SCAMP5	-0.25696	-0.387266645572481	-0.25981	-0.332575956375087	192683	SCAMP5	SCAMP5	-0.387266645572481	-0.332575956375087	0.0546906891973939	10962	4616		none	1
TBC1D20	-0.011134	-0.398374994349772	0.065302	0.0835913748631921	128637	TBC1D20	TBC1D20	-0.398374994349772	0.0835913748631921	0.481966369212964	16372	11277		none	1
ANGPTL3	0.13975	0.139990055598246	0.062383	0.0798548396387632	27329	ANGPTL3	ANGPTL3	0.139990055598246	0.0798548396387632	-0.060135215959483	8156	4335		none	1
SPIB	0.076781	0.0448616824119694	0.079105	0.101260232589397	6689	SPIB	SPIB	0.0448616824119694	0.101260232589397	0.0563985501774277	11000	4984		none	1
AIFM3	-0.18764	-0.339499615784478	-0.31185	-0.39919099340122	150209	AIFM3	AIFM3	-0.339499615784478	-0.39919099340122	-0.0596913776167423	8171	10137		none	1
ADAD2	-0.21461	-0.0849048501559463	-0.3313	-0.424088427493424	161931	ADAD2	ADAD2	-0.0849048501559463	-0.424088427493424	-0.339183577337477	2380	16789		none	1
TNR	0.24577	0.0682185960312797	-0.10062	-0.128801018938691	7143	TNR	TNR	0.0682185960312797	-0.128801018938691	-0.197019614969971	4947	14568		none	1
ZNF25	0.16276	0.164432943090901	0.1756	0.224780947382569	219749	ZNF25	ZNF25	0.164432943090901	0.224780947382569	0.0603480042916684	11082	10384		none	1
MYBPH	-0.7501	-0.81645798490259	-0.74618	-0.95516541752805	4608	MYBPH	MYBPH	-0.81645798490259	-0.95516541752805	-0.138707432625459	6226	13738		none	1
KDM4D	-0.32601	-0.488145821091172	-0.31361	-0.401443923169975	55693	KDM4D	KDM4D	-0.488145821091172	-0.401443923169975	0.0867018979211975	11729	13920		none	1
C11orf53	0.085699	-0.204233151019301	-0.12075	-0.154568903168823	341032	C11orf53	C11orf53	-0.204233151019301	-0.154568903168823	0.0496642478504787	10839	6136		none	1
ZNF235	0.11365	0.106188130000452	-0.12499	-0.15999641579355	9310	ZNF235	ZNF235	0.106188130000452	-0.15999641579355	-0.266184545794002	3549	10337		none	1
ARID5A	-0.30108	-0.433270804140487	-0.026334	-0.0337094616649919	10865	ARID5A	ARID5A	-0.433270804140487	-0.0337094616649919	0.399561342475495	15999	1524		none	1
SSTR5	0.15511	0.218584730823125	0.35035	0.448473832092729	6755	SSTR5	SSTR5	0.218584730823125	0.448473832092729	0.229889101269603	14252	16191		none	1
ITGB1BP1	0.14605	0.102766351760611	0.35897	0.459508067664697	9270	ITGB1BP1	ITGB1BP1	0.102766351760611	0.459508067664697	0.356741715904086	15689	1434		none	1
PRR20A	-0.44392	-0.232303485060796	-0.14445	-0.184906650623076	122183	PRR20A	PRR20A	-0.232303485060796	-0.184906650623076	0.0473968344377206	10778	817		none	1
CFAP52	-0.27411	-0.391086199882475	-0.30561	-0.391203333311999	146845	CFAP52	CFAP52	-0.391086199882475	-0.391203333311999	-0.000117133429523519	9638	6411		none	1
TICAM1	0.17417	0.179530353026262	-0.16246	-0.207960778540844	148022	TICAM1	TICAM1	0.179530353026262	-0.207960778540844	-0.387491131567106	1756	15221		none	1
3-Sep	-0.20577	-0.688898431496632	-0.37735	-0.483035822863397	28352	3-Sep	3-Sep	-0.688898431496632	-0.483035822863397	0.205862608633236	13914	10561		none	1
ADAT1	0.17737	0.377062333318266	0.0061363	0.00785491644318713	23536	ADAT1	ADAT1	0.377062333318266	0.00785491644318713	-0.369207416875079	1993	12416		none	1
GPT	-0.24308	-0.849274510690232	-0.28457	-0.364270581985522	2875	GPT	GPT	-0.849274510690232	-0.364270581985522	0.48500392870471	16380	11301		none	1
CD300LD	-0.071182	-0.0647945577001311	0.018808	0.0240756267561011	100131439	CD300LD	CD300LD	-0.0647945577001311	0.0240756267561011	0.0888701844562322	11784	5278		none	1
PREX1	0.43128	0.601658907019844	0.3232	0.413719830262223	57580	PREX1	PREX1	0.601658907019844	0.413719830262223	-0.187939076757621	5127	14750		none	1
ARL13B	-0.22581	0.147979478370926	-0.12491	-0.15989400989497	200894	ARL13B	ARL13B	0.147979478370926	-0.15989400989497	-0.307873488265896	2869	16016		none	1
CEBPE	-0.19637	-0.130768883062876	-0.11869	-0.151931951280394	1053	CEBPE	CEBPE	-0.130768883062876	-0.151931951280394	-0.021163068217518	9123	12629		none	1
LYPD6B	0.13472	0.204583465171993	-0.0081817	-0.0104731792551251	130576	LYPD6B	LYPD6B	0.204583465171993	-0.0104731792551251	-0.215056644427118	4576	218		none	1
GPR156	-0.39022	-0.300829453509922	-0.23731	-0.30377429739953	165829	GPR156	GPR156	-0.300829453509922	-0.30377429739953	-0.00294484388960842	9575	1630		none	1
CDK11B	-0.3048	-0.26089364010306	-0.24251	-0.310430680807214	984	CDK11B	CDK11B	-0.26089364010306	-0.310430680807214	-0.0495370407041543	8428	11149		none	1
LIPJ	0.26468	0.25769561090268	0.37528	0.480386070237646	142910	LIPJ	LIPJ	0.25769561090268	0.480386070237646	0.222690459334965	14158	9574		none	1
MR1	-0.23012	-0.444876373005469	-0.31395	-0.401879148238939	3140	MR1	MR1	-0.444876373005469	-0.401879148238939	0.0429972247665308	10670	12609		none	1
CHP2	-0.039182	-0.204651267911224	-0.10492	-0.134305335987353	63928	CHP2	CHP2	-0.204651267911224	-0.134305335987353	0.0703459319238708	11308	7664		none	1
DRD5	-0.015209	-0.210889119920445	-0.13714	-0.17554931164035	1816	DRD5	DRD5	-0.210889119920445	-0.17554931164035	0.0353398082800943	10467	15516		none	1
CCDC144NL	-0.51013	-0.870948786330968	-0.47839	-0.612374472769632	339184	CCDC144NL	CCDC144NL	-0.870948786330968	-0.612374472769632	0.258574313561336	14643	15769		none	1
PHLDB2	-0.27823	-0.31224291461375	-0.20747	-0.26557689722928	90102	PHLDB2	PHLDB2	-0.31224291461375	-0.26557689722928	0.04666601738447	10759	8628		none	1
LIG4	-0.58141	0.171529629797044	-0.0089383	-0.0114416830409432	3981	LIG4	LIG4	0.171529629797044	-0.0114416830409432	-0.182971312837987	5228	16799		none	1
LRRC75B	0.017529	0.270227817203815	-0.21854	-0.279747313445254	388886	LRRC75B	LRRC75B	0.270227817203815	-0.279747313445254	-0.549975130649069	558	15179		none	1
SMIM5	-0.095086	-0.24317452425078	-0.15279	-0.195582465550016	643008	SMIM5	SMIM5	-0.24317452425078	-0.195582465550016	0.047592058700764	10788	12045		none	1
NPPA	0.14893	-0.095888893911314	-0.24637	-0.315371765413688	4878	NPPA	NPPA	-0.095888893911314	-0.315371765413688	-0.219482871502374	4484	5861		none	1
DBP	0.24276	0.105886407810876	0.12995	0.166345581505495	1628	DBP	DBP	0.105886407810876	0.166345581505495	0.0604591736946192	11084	3394		none	1
RAB9A	0.15662	0.0790625141255707	0.021311	0.0272796513079153	9367	RAB9A	RAB9A	0.0790625141255707	0.0272796513079153	-0.0517828628176553	8378	10063		none	1
ALDH8A1	-0.049085	0.195690005876237	-0.23376	-0.299230035650053	64577	ALDH8A1	ALDH8A1	0.195690005876237	-0.299230035650053	-0.494920041526291	870	6630		none	1
KRT79	-0.12029	-0.00130678479410568	0.12286	0.157269858743864	338785	KRT79	KRT79	-0.00130678479410568	0.157269858743864	0.158576643537969	13153	2048		none	1
KMT2A	-0.50326	-0.614948243909054	-1.1947	-1.52930408791546	4297	KMT2A	KMT2A	-0.614948243909054	-1.52930408791546	-0.91435584400641	22	11391		bottom	9
ASIP	-0.19677	-0.151991140442074	-0.094101	-0.120456218278173	434	ASIP	ASIP	-0.151991140442074	-0.120456218278173	0.0315349221639011	10367	11339		none	1
KLF10	-0.087175	-0.0533415449984179	-0.15294	-0.195774476609853	7071	KLF10	KLF10	-0.0533415449984179	-0.195774476609853	-0.142432931611435	6128	6263		none	1
IL15RA	0.16373	0.376113094969037	0.29583	0.378684212210623	3601	IL15RA	IL15RA	0.376113094969037	0.378684212210623	0.00257111724158654	9699	552		none	1
JAK2	-0.16521	-0.216494146363513	-0.29086	-0.372322245761356	3717	JAK2	JAK2	-0.216494146363513	-0.372322245761356	-0.155828099397843	5835	14527		none	1
CDH18	-0.062657	0.0727512091488496	-0.11476	-0.146901261512663	1016	CDH18	CDH18	0.0727512091488496	-0.146901261512663	-0.219652470661513	4478	14595		none	1
TKTL1	0.17392	0.157867377842065	0.039488	0.0505475515389686	8277	TKTL1	TKTL1	0.157867377842065	0.0505475515389686	-0.107319826303096	6990	4191		none	1
SLC35G5	-0.033445	0.097479998191927	-0.25255	-0.323282621078974	83650	SLC35G5	SLC35G5	0.097479998191927	-0.323282621078974	-0.420762619270901	1427	9872		none	1
KIAA0513	0.21864	-0.103337024815803	-0.021975	-0.0281296202661273	9764	KIAA0513	KIAA0513	-0.103337024815803	-0.0281296202661273	0.0752074045496752	11429	10800		none	1
ARHGEF2	0.1403	-0.0625774081272883	-0.022074	-0.0282563475656198	9181	ARHGEF2	ARHGEF2	-0.0625774081272883	-0.0282563475656198	0.0343210605616686	10438	8205		none	1
FAHD2B	-0.26935	-0.376847624644036	-0.3255	-0.416663999846391	151313	FAHD2B	FAHD2B	-0.376847624644036	-0.416663999846391	-0.0398163752023555	8679	16652		none	1
PFKP	-0.23017	0.11301586584098	-0.3203	-0.410007616438707	5214	PFKP	PFKP	0.11301586584098	-0.410007616438707	-0.523023482279687	695	15574		none	1
AMMECR1L	0.01447	0.102385526375266	0.20848	0.26686977169885	83607	AMMECR1L	AMMECR1L	0.102385526375266	0.26686977169885	0.164484245323584	13260	4364		none	1
FGF2	0.27235	0.4450910816797	0.22368	0.286326892429004	2247	FGF2	FGF2	0.4450910816797	0.286326892429004	-0.158764189250696	5778	6737		none	1
B9D1	-0.20339	-0.296422275459929	-0.16557	-0.211941807848132	27077	B9D1	B9D1	-0.296422275459929	-0.211941807848132	0.0844804676117965	11658	12214		none	1
RAG1	0.156	-0.0193610721873164	0.26457	0.338669107340583	5896	RAG1	RAG1	-0.0193610721873164	0.338669107340583	0.358030179527899	15701	2376		none	1
GPR55	-0.28152	-0.0062325407946481	-0.14724	-0.188478056336045	9290	GPR55	GPR55	-0.0062325407946481	-0.188478056336045	-0.182245515541397	5245	12017		none	1
TTYH2	-0.068097	0.109411020205216	0.064389	0.0824226675456506	94015	TTYH2	TTYH2	0.109411020205216	0.0824226675456506	-0.0269883526595657	8990	4494		none	1
PIK3R3	-0.30489	-0.602551643086381	-0.23934	-0.306372847075992	8503	PIK3R3	PIK3R3	-0.602551643086381	-0.306372847075992	0.296178796010389	15099	10707		none	1
IGSF23	-0.17212	-0.326006870677575	-0.37787	-0.483701461204165	147710	IGSF23	IGSF23	-0.326006870677575	-0.483701461204165	-0.15769459052659	5804	3475		none	1
PTAR1	-0.36224	-0.336019075170637	-0.18501	-0.236826441203013	375743	PTAR1	PTAR1	-0.336019075170637	-0.236826441203013	0.0991926339676236	12000	5201		none	1
C14orf169	-0.43284	-0.567316819599512	0.017342	0.0221990386646271	79697	C14orf169	C14orf169	-0.567316819599512	0.0221990386646271	0.589515858264139	16652	9870		top	153
PDLIM1	0.2867	0.195543099941238	-0.13522	-0.173091570074436	9124	PDLIM1	PDLIM1	0.195543099941238	-0.173091570074436	-0.368634670015674	2001	12041		none	1
FSBP	-0.073754	-0.0656217511187452	0.16854	0.215743626832906	100861412	FSBP	FSBP	-0.0656217511187452	0.215743626832906	0.281365377951651	14939	6098		none	1
FSIP2	0.366	0.395278669258238	0.24029	0.307588917121626	401024	FSIP2	FSIP2	0.395278669258238	0.307588917121626	-0.0876897521366118	7498	2764		none	1
TAS1R2	-0.11578	-0.0285991954074945	0.033138	0.0424190833392003	80834	TAS1R2	TAS1R2	-0.0285991954074945	0.0424190833392003	0.0710182787466948	11325	13602		none	1
SLC22A16	0.0036738	-0.0813418162093749	-0.02868	-0.0367125146408433	85413	SLC22A16	SLC22A16	-0.0813418162093749	-0.0367125146408433	0.0446293015685316	10709	10415		none	1
NSG1	0.12687	0.135560276635176	0.025658	0.0328441318219929	27065	NSG1	NSG1	0.135560276635176	0.0328441318219929	-0.102716144813183	7103	14785		none	1
MMP25	-0.41015	-0.232981512453103	-0.46978	-0.601353037934985	64386	MMP25	MMP25	-0.232981512453103	-0.601353037934985	-0.368371525481882	2005	11793		none	1
CATSPERG	0.050384	0.253401437418072	0.051331	0.0657074647499696	57828	CATSPERG	CATSPERG	0.253401437418072	0.0657074647499696	-0.187693972668102	5134	10647		none	1
ZNF316	0.48164	0.325882565655652	0.21309	0.272770911604508	100131017	ZNF316	ZNF316	0.325882565655652	0.272770911604508	-0.0531116540511441	8332	4693		none	1
STOML3	-0.036826	-0.0914082628938209	-0.11796	-0.150997497455853	161003	STOML3	STOML3	-0.0914082628938209	-0.150997497455853	-0.0595892345620325	8176	12785		none	1
LPPR1	0.48373	0.246598562581928	0.1388	0.17767423403588	54886	LPPR1	LPPR1	0.246598562581928	0.17767423403588	-0.0689243285460478	7927	6749		none	1
USP17L13	-0.29994	-0.201057722731998	-0.43592	-0.558009741361102	100287238	USP17L13	USP17L13	-0.201057722731998	-0.558009741361102	-0.356952018629104	2153	162		none	1
ETFB	0.03854	-0.214640871491208	-0.052633	-0.0673741207493552	2109	ETFB	ETFB	-0.214640871491208	-0.0673741207493552	0.147266750741853	12905	5761		none	1
ANKRD31	-0.0094476	-0.265526827283822	-0.14431	-0.184727440300561	256006	ANKRD31	ANKRD31	-0.265526827283822	-0.184727440300561	0.080799386983261	11565	13091		none	1
LZTS3	-0.04548	0.18099941237626	-0.17157	-0.219622250241614	9762	LZTS3	LZTS3	0.18099941237626	-0.219622250241614	-0.400621662617874	1618	11235		none	1
ZMYM5	-0.26095	0.0850607964561768	-0.52765	-0.675430904820118	9205	ZMYM5	ZMYM5	0.0850607964561768	-0.675430904820118	-0.760491701276294	91	9538		bottom	172
PI4K2A	-0.20857	-0.652578764182073	-0.34433	-0.440767788224602	55361	PI4K2A	PI4K2A	-0.652578764182073	-0.440767788224602	0.211810975957471	13990	1890		none	1
LRRC6	-0.0043403	-0.151426117615152	-0.16933	-0.216754885081381	23639	LRRC6	LRRC6	-0.151426117615152	-0.216754885081381	-0.065328767466229	8026	13903		none	1
COL9A3	-0.40668	-0.484326266781178	-0.51076	-0.653810459482466	1299	COL9A3	COL9A3	-0.484326266781178	-0.653810459482466	-0.169484192701288	5531	3578		none	1
VSTM2L	-0.052484	-0.198051801292772	0.037953	0.0485826383599695	128434	VSTM2L	VSTM2L	-0.198051801292772	0.0485826383599695	0.246634439652742	14482	9234		none	1
PITPNM1	-0.20183	-0.181858247073182	-0.33674	-0.431052028596847	9600	PITPNM1	PITPNM1	-0.181858247073182	-0.431052028596847	-0.249193781523665	3845	3600		none	1
ADAM32	0.24963	0.526284861908421	0.47262	0.604988447334566	203102	ADAM32	ADAM32	0.526284861908421	0.604988447334566	0.0787035854261454	11515	9311		none	1
GPNMB	-0.15814	0.169924964968585	0.24711	0.316319019975551	10457	GPNMB	GPNMB	0.169924964968585	0.316319019975551	0.146394055006966	12890	8396		none	1
SPATS2L	-0.14666	-0.100458798535461	-0.49387	-0.632190014144815	26010	SPATS2L	SPATS2L	-0.100458798535461	-0.632190014144815	-0.531731215609354	640	11740		none	1
TNIP2	-0.26838	-0.15870361162591	-0.27903	-0.357178973508874	79155	TNIP2	TNIP2	-0.15870361162591	-0.357178973508874	-0.198475361882964	4921	2581		none	1
APOBEC3C	-0.62247	-0.746304750711929	-0.76184	-0.975211372175037	27350	APOBEC3C	APOBEC3C	-0.746304750711929	-0.975211372175037	-0.228906621463108	4283	12118		none	1
TBC1D19	0.34553	0.382622157935181	-0.16237	-0.207845571904942	55296	TBC1D19	TBC1D19	0.382622157935181	-0.207845571904942	-0.590467729840122	403	7645		bottom	444
OR6C1	0.32285	0.128226280341726	0.064912	0.0830921461076158	390321	OR6C1	OR6C1	0.128226280341726	0.0830921461076158	-0.04513413423411	8525	3745		none	1
PRICKLE2	-0.21858	-0.430389187723184	-0.090789	-0.116216614076971	166336	PRICKLE2	PRICKLE2	-0.430389187723184	-0.116216614076971	0.314172573646213	15282	14852		none	1
HSD17B2	0.29596	0.402804773312842	0.20117	0.257512432716124	3294	HSD17B2	HSD17B2	0.402804773312842	0.257512432716124	-0.145292340596717	6058	11952		none	1
FOXN2	0.1194	-0.150375175157076	-0.15099	-0.193278332831971	3344	FOXN2	FOXN2	-0.150375175157076	-0.193278332831971	-0.0429031576748948	8580	11099		none	1
KRT38	-0.16664	-0.584629119016408	-0.24183	-0.309560230669287	8687	KRT38	KRT38	-0.584629119016408	-0.309560230669287	0.275068888347122	14844	12707		none	1
ALS2	-0.12984	0.0386758125028251	0.0053837	0.00689153295229805	57679	ALS2	ALS2	0.0386758125028251	0.00689153295229805	-0.0317842795505271	8872	13218		none	1
DMD	-0.21464	-0.018121412105049	0.085839	0.109880249102348	1756	DMD	DMD	-0.018121412105049	0.109880249102348	0.128001661207397	12565	9802		none	1
PLSCR3	-0.35089	-0.520329521312661	-0.22645	-0.289872696667328	57048	PLSCR3	PLSCR3	-0.520329521312661	-0.289872696667328	0.230456824645333	14259	1471		none	1
ZNF805	-0.15398	-0.185689101839714	-0.223	-0.285456442291076	390980	ZNF805	ZNF805	-0.185689101839714	-0.285456442291076	-0.0997673404513617	7162	5831		none	1
MAGEA9B	0.0040568	0.170489987795507	0.1864	0.238605743690837	728269	MAGEA9B	MAGEA9B	0.170489987795507	0.238605743690837	0.0681157558953296	11259	9821		none	1
ABCD4	0.26386	0.34260724133255	0.21412	0.274089387548723	5826	ABCD4	ABCD4	0.34260724133255	0.274089387548723	-0.068517853783827	7940	15939		none	1
STIM2	-0.44292	-0.315203634226823	-0.54983	-0.703822940201356	57620	STIM2	STIM2	-0.315203634226823	-0.703822940201356	-0.388619305974533	1740	5295		none	1
TMEM168	0.087182	0.039620530669439	0.32147	0.411505302705436	64418	TMEM168	TMEM168	0.039620530669439	0.411505302705436	0.371884772035997	15796	13980		none	1
MTMR2	0.13202	-0.2048207747593	-0.029045	-0.0371797415531135	8898	MTMR2	MTMR2	-0.2048207747593	-0.0371797415531135	0.167641033206187	13309	5610		none	1
RDH12	-0.31812	-0.239648781810785	-0.20062	-0.256808392163389	145226	RDH12	RDH12	-0.239648781810785	-0.256808392163389	-0.0171596103526034	9244	12321		none	1
SYNGR2	-0.1939	0.0114484925190978	-0.08095	-0.103621968625393	9144	SYNGR2	SYNGR2	0.0114484925190978	-0.103621968625393	-0.115070461144491	6768	9677		none	1
TDRD9	0.054655	0.10158432400669	-0.087071	-0.111457299940477	122402	TDRD9	TDRD9	0.10158432400669	-0.111457299940477	-0.213041623947166	4624	5808		none	1
TAS2R3	-0.40331	-0.437440672603173	-0.27465	-0.351572250561632	50831	TAS2R3	TAS2R3	-0.437440672603173	-0.351572250561632	0.0858684220415408	11693	5910		none	1
C12orf65	-0.041939	0.231297744428875	-0.21177	-0.271081214277942	91574	C12orf65	C12orf65	0.231297744428875	-0.271081214277942	-0.502378958706817	827	1479		none	1
DNASE1	-0.16744	-0.163732314785517	0.10375	0.132807649720624	1773	DNASE1	DNASE1	-0.163732314785517	0.132807649720624	0.296539964506141	15105	10936		none	1
EDARADD	-0.51978	-0.356133887809067	-0.57502	-0.736067997516657	128178	EDARADD	EDARADD	-0.356133887809067	-0.736067997516657	-0.379934109707589	1860	14240		none	1
GPR149	0.32478	0.363253175428287	0.089783	0.11492885990233	344758	GPR149	GPR149	0.363253175428287	0.11492885990233	-0.248324315525957	3865	15812		none	1
GRIK4	0.27627	0.0235060796456177	-0.029794	-0.0381385167785664	2900	GRIK4	GRIK4	0.0235060796456177	-0.0381385167785664	-0.0616445964241841	8124	1334		none	1
ZSCAN23	-0.051257	0.176795642543959	0.055308	0.0707983179831158	222696	ZSCAN23	ZSCAN23	0.176795642543959	0.0707983179831158	-0.105997324560843	7016	5686		none	1
COX20	0.085669	0.165596890114361	-0.0015107	-0.00193380738730551	116228	COX20	COX20	0.165596890114361	-0.00193380738730551	-0.167530697501666	5576	11292		none	1
ZBP1	-0.039773	-0.388927812683632	-0.24045	-0.307793728918786	81030	ZBP1	ZBP1	-0.388927812683632	-0.307793728918786	0.0811340837648467	11577	1538		none	1
ALDH1A1	-0.11179	-0.155731591556299	0.052391	0.0670643429061514	216	ALDH1A1	ALDH1A1	-0.155731591556299	0.0670643429061514	0.22279593446245	14162	6482		none	1
RBM18	-0.2196	-0.387933372508249	-0.19391	-0.248219097420011	92400	RBM18	RBM18	-0.387933372508249	-0.248219097420011	0.139714275088238	12767	16114		none	1
ZGPAT	0.52812	0.333725082493333	0.36188	0.463233082225536	84619	ZGPAT	ZGPAT	0.333725082493333	0.463233082225536	0.129507999732203	12596	2447		none	1
HSDL1	-0.083799	-0.228642137142341	-0.1271	-0.162697371368591	83693	HSDL1	HSDL1	-0.228642137142341	-0.162697371368591	0.0659447657737497	11205	11663		none	1
TMEM132A	-0.021295	0.17758667450165	0.30173	0.38623664723088	54972	TMEM132A	TMEM132A	0.17758667450165	0.38623664723088	0.208649972729231	13949	7206		none	1
PADI6	0.061712	0.149866654612846	0.17076	0.218585390518494	353238	PADI6	PADI6	0.149866654612846	0.218585390518494	0.0687187359056475	11274	11513		none	1
ARAP1	0.010076	-0.00185700402296253	0.055319	0.0708123987941705	116985	ARAP1	ARAP1	-0.00185700402296253	0.0708123987941705	0.0726694028171331	11362	12923		none	1
ZNF704	-0.13884	-0.331182479772183	-0.43983	-0.563014829654188	619279	ZNF704	ZNF704	-0.331182479772183	-0.563014829654188	-0.231832349882005	4217	10179		none	1
SAMD4A	0.27733	0.344155403878317	0.24992	0.319916027163165	23034	SAMD4A	SAMD4A	0.344155403878317	0.319916027163165	-0.0242393767151521	9042	12027		none	1
CCL1	0.056809	-0.00885808886679022	-0.024018	-0.0307448109011079	6346	CCL1	CCL1	-0.00885808886679022	-0.0307448109011079	-0.0218867220343177	9097	14793		none	1
CCDC149	0.32693	0.550411336617999	0.33184	0.424779667308837	91050	CCDC149	CCDC149	0.550411336617999	0.424779667308837	-0.125631669309162	6514	3107		none	1
CHML	0.042017	0.513198933236903	0.12902	0.165155112934505	1122	CHML	CHML	0.513198933236903	0.165155112934505	-0.348043820302398	2257	10268		none	1
HEPN1	0.1728	0.106144058219952	-0.15194	-0.194494402877606	641654	HEPN1	HEPN1	0.106144058219952	-0.194494402877606	-0.300638461097558	2986	14501		none	1
CAMK2A	0.17268	0.417630972291281	0.46743	0.598344864664205	815	CAMK2A	CAMK2A	0.417630972291281	0.598344864664205	0.180713892372924	13509	6051		none	1
THEM6	0.11173	0.0869524928807124	0.04855	0.0621475797005908	51337	THEM6	THEM6	0.0869524928807124	0.0621475797005908	-0.0248049131801216	9033	12901		none	1
CTIF	0.071478	-0.0958629028612756	-0.26485	-0.339027527985612	9811	CTIF	CTIF	-0.0958629028612756	-0.339027527985612	-0.243164625124336	3983	3279		none	1
SMCR8	0.11116	0.311621389504136	0.084053	0.107594037416555	140775	SMCR8	SMCR8	0.311621389504136	0.107594037416555	-0.204027352087581	4807	12775		none	1
DNAJC5G	-0.38736	-0.35364778737061	-0.30997	-0.396784454784596	285126	DNAJC5G	DNAJC5G	-0.35364778737061	-0.396784454784596	-0.0431366674139859	8573	376		none	1
ZDHHC9	0.39576	0.0725410206572345	0.40246	0.515178474280119	51114	ZDHHC9	ZDHHC9	0.0725410206572345	0.515178474280119	0.442637453622884	16213	4175		none	1
SMARCA1	0.061922	0.0356868417484066	-0.20809	-0.266370542943274	6594	SMARCA1	SMARCA1	0.0356868417484066	-0.266370542943274	-0.30205738469168	2954	8313		none	1
ZNF469	0.1884	0.118801699588663	-0.13546	-0.173398787770176	84627	ZNF469	ZNF469	0.118801699588663	-0.173398787770176	-0.292200487358839	3114	12423		none	1
UNC93A	-0.23981	-0.363004565384442	-0.1162	-0.148744567687099	54346	UNC93A	UNC93A	-0.363004565384442	-0.148744567687099	0.214259997697343	14017	8987		none	1
MDFIC	-0.41158	-0.27462369479727	-0.41797	-0.535032417867269	29969	MDFIC	MDFIC	-0.27462369479727	-0.535032417867269	-0.260408723069999	3641	6123		none	1
EPPIN-WFDC6	0.012022	-0.0529155177869186	0.23628	0.302455821455316	100526773	EPPIN-WFDC6	EPPIN-WFDC6	-0.0529155177869186	0.302455821455316	0.355371339242234	15679	9831		none	1
GAS2L1	0.078505	0.187395470777019	-0.037917	-0.0485365557056086	10634	GAS2L1	GAS2L1	0.187395470777019	-0.0485365557056086	-0.235932026482628	4123	16287		none	1
MYRF	0.044185	-0.235840527957329	0.27492	0.351917870469339	745	MYRF	MYRF	-0.235840527957329	0.351917870469339	0.587758398426669	16651	8977		top	61
REG1B	0.043597	-0.226709759074267	-0.34429	-0.440716585275312	5968	REG1B	REG1B	-0.226709759074267	-0.440716585275312	-0.214006826201045	4596	13470		none	1
FMOD	0.027816	0.399030420829001	0.12008	0.153711253768217	2331	FMOD	FMOD	0.399030420829001	0.153711253768217	-0.245319167060784	3932	5690		none	1
TMEM125	-0.23821	-0.401776431767843	-0.2018	-0.25831887916744	128218	TMEM125	TMEM125	-0.401776431767843	-0.25831887916744	0.143457552600403	12834	10091		none	1
FOXO4	0.36377	0.2298060841658	0.048907	0.0626045660230029	4303	FOXO4	FOXO4	0.2298060841658	0.0626045660230029	-0.167201518142797	5583	204		none	1
LIMA1	-0.19101	-0.095954436559237	0.023495	0.0300753323391427	51474	LIMA1	LIMA1	-0.095954436559237	0.0300753323391427	0.12602976889838	12532	8601		none	1
ICMT	-0.16252	-0.376497310491344	-0.030856	-0.0394979550822127	23463	ICMT	ICMT	-0.376497310491344	-0.0394979550822127	0.336999355409131	15503	6052		none	1
OR1S1	0.056066	-0.0829284003073724	-0.15268	-0.195441657439469	219959	OR1S1	OR1S1	-0.0829284003073724	-0.195441657439469	-0.112513257132096	6841	9925		none	1
CFAP69	-0.024246	0.0387594358812096	-0.12722	-0.16285098021646	79846	CFAP69	CFAP69	0.0387594358812096	-0.16285098021646	-0.20161041609767	4860	7880		none	1
NUDT5	-0.19865	-0.177823984088957	-0.061968	-0.0793236090398807	11164	NUDT5	NUDT5	-0.177823984088957	-0.0793236090398807	0.0985003750490765	11987	14019		none	1
ATE1	-0.18162	-0.0844550919857162	0.0038833	0.00497091032443469	11101	ATE1	ATE1	-0.0844550919857162	0.00497091032443469	0.0894260023101509	11799	11599		none	1
PGM2	0.0096135	-0.0978483930750802	0.063617	0.081434450624356	55276	PGM2	PGM2	-0.0978483930750802	0.081434450624356	0.179282843699436	13493	8533		none	1
PRADC1	-0.48831	-0.797315011526466	-0.51057	-0.653567245473339	84279	PRADC1	PRADC1	-0.797315011526466	-0.653567245473339	0.143747766053126	12838	11999		none	1
ZP4	-0.25102	-0.00931135017854721	-0.04085	-0.052291011962289	57829	ZP4	ZP4	-0.00931135017854721	-0.052291011962289	-0.0429796617837418	8578	10098		none	1
C10orf82	-0.12705	-0.214493965556208	-0.29871	-0.382370824559495	143379	C10orf82	C10orf82	-0.214493965556208	-0.382370824559495	-0.167876859003286	5567	12458		none	1
FGFRL1	-0.050011	0.0231761063146951	-0.08509	-0.108921473876895	53834	FGFRL1	FGFRL1	0.0231761063146951	-0.108921473876895	-0.13209758019159	6377	11670		none	1
TNFSF12-TNFSF13	-0.37675	-0.332527234100258	-0.52357	-0.67020820399255	407977	TNFSF12-TNFSF13	TNFSF12-TNFSF13	-0.332527234100258	-0.67020820399255	-0.337680969892292	2407	4040		none	1
TPM1	0.059175	-0.325724359264114	0.20294	0.259778163222202	7168	TPM1	TPM1	-0.325724359264114	0.259778163222202	0.585502522486316	16647	2267		top	84
C8orf22	-0.20333	0.184321746598563	0.0098074	0.012554195121639	492307	C8orf22	C8orf22	0.184321746598563	0.012554195121639	-0.171767551476924	5484	6135		none	1
SPERT	0.25643	0.261537766125751	0.12763	0.163375810446682	220082	SPERT	SPERT	0.261537766125751	0.163375810446682	-0.0981619556790698	7205	7992		none	1
PRAMEF6	-0.26938	-0.484077656737332	-0.29191	-0.373666323180215	440561	PRAMEF6	PRAMEF6	-0.484077656737332	-0.373666323180215	0.110411333557117	12239	1555		none	1
CNN1	0.15079	0.230077295122723	0.25605	0.327762879141839	1264	CNN1	CNN1	0.230077295122723	0.327762879141839	0.0976855840191156	11974	15795		none	1
COL4A6	0.11322	-0.0656816435383989	-0.010522	-0.0134689358107027	1288	COL4A6	COL4A6	-0.0656816435383989	-0.0134689358107027	0.0522127077276963	10901	10982		none	1
CAMSAP1	-0.24511	-0.247502599105004	-0.156	-0.199691502230528	157922	CAMSAP1	CAMSAP1	-0.247502599105004	-0.199691502230528	0.0478110968744754	10794	10205		none	1
BRSK1	-0.0242	0.0232190480495412	-0.051448	-0.0658572333766425	84446	BRSK1	BRSK1	0.0232190480495412	-0.0658572333766425	-0.0890762814261837	7461	2128		none	1
NPSR1	-0.15564	-0.241841070379243	-0.23655	-0.302801441363023	387129	NPSR1	NPSR1	-0.241841070379243	-0.302801441363023	-0.0609603709837792	8139	7422		none	1
MTNR1A	-0.39286	-0.0352201328933689	-0.41681	-0.533547532337863	4543	MTNR1A	MTNR1A	-0.0352201328933689	-0.533547532337863	-0.498327399444494	848	9954		none	1
ZNF705B	-0.10305	-0.146171405324775	0.16772	0.214693966372463	100132396	ZNF705B	ZNF705B	-0.146171405324775	0.214693966372463	0.360865371697238	15725	11242		none	1
TOMM40L	-0.0037503	0.277855625367265	-0.21658	-0.27723836893005	84134	TOMM40L	TOMM40L	0.277855625367265	-0.27723836893005	-0.555093994297315	535	7734		none	1
PBX4	0.41732	0.403595805270533	0.416	0.532510672614743	80714	PBX4	PBX4	0.403595805270533	0.532510672614743	0.12891486734421	12581	10543		none	1
COL11A2	-0.29334	-0.241185643900014	-0.38155	-0.488412132538834	1302	COL11A2	COL11A2	-0.241185643900014	-0.488412132538834	-0.247226488638821	3888	3094		none	1
KCTD10	-0.19734	-0.408737512995525	-0.0038584	-0.00493903648850174	83892	KCTD10	KCTD10	-0.408737512995525	-0.00493903648850174	0.403798476507023	16022	1745		none	1
IRF3	-0.00012017	0.277900827193419	0.17075	0.218572589781171	3661	IRF3	IRF3	0.277900827193419	0.218572589781171	-0.0593282374122472	8185	2137		none	1
CCNYL1	0.066727	-0.171473127514352	-0.096868	-0.1239981822953	151195	CCNYL1	CCNYL1	-0.171473127514352	-0.1239981822953	0.0474749452190514	10783	8769		none	1
CD79A	0.11948	0.425823803281653	-0.17224	-0.220479899642219	973	CD79A	CD79A	0.425823803281653	-0.220479899642219	-0.646303702923872	253	2873		bottom	438
CCNT1	0.068486	0.024571712697193	0.024165	0.0309329817397482	904	CCNT1	CCNT1	0.024571712697193	0.0309329817397482	0.00636126904255524	9800	16032		none	1
RTP4	-0.053844	-0.11194006237852	0.054892	0.0702658073105011	64108	RTP4	RTP4	-0.11194006237852	0.0702658073105011	0.182205869689021	13528	355		none	1
SLC6A3	0.036698	-0.0500226009130769	0.20155	0.257998860734378	6531	SLC6A3	SLC6A3	-0.0500226009130769	0.257998860734378	0.308021461647455	15230	1728		none	1
RERE	0.089805	-0.184875468968946	-0.27164	-0.347719228627569	473	RERE	RERE	-0.184875468968946	-0.347719228627569	-0.162843759658623	5696	16319		none	1
GPR82	0.18955	0.00432830086335488	0.015446	0.0197720188682868	27197	GPR82	GPR82	0.00432830086335488	0.0197720188682868	0.0154437180049319	9999	15508		none	1
AMD1	0.042958	-0.171789540297428	0.072385	0.0926581371086975	262	AMD1	AMD1	-0.171789540297428	0.0926581371086975	0.264447677406125	14724	7745		none	1
GDPGP1	0.043859	-0.227591194684265	-0.15958	-0.204274166191973	390637	GDPGP1	GDPGP1	-0.227591194684265	-0.204274166191973	0.0233170284922926	10197	11737		none	1
YY1AP1	-0.050948	-0.163031686480134	-0.23769	-0.304260725417784	55249	YY1AP1	YY1AP1	-0.163031686480134	-0.304260725417784	-0.14122903893765	6153	11684		none	1
PRDM8	-0.066833	0.127288342449035	-0.050062	-0.0640830511837482	56978	PRDM8	PRDM8	0.127288342449035	-0.0640830511837482	-0.191371393632783	5057	6464		none	1
MYO18B	-0.11459	0.178219500067803	-0.041267	-0.052824802708636	84700	MYO18B	MYO18B	0.178219500067803	-0.052824802708636	-0.231044302776439	4234	16385		none	1
C2orf40	-0.15802	-0.417619671834742	-0.32415	-0.414935900307858	84417	C2orf40	C2orf40	-0.417619671834742	-0.414935900307858	0.00268377152688437	9704	14061		none	1
NINJ1	-0.50064	-0.570616552908737	-0.24489	-0.313477256289962	4814	NINJ1	NINJ1	-0.570616552908737	-0.313477256289962	0.257139296618775	14621	1223		none	1
MBD1	0.22376	0.169992767707815	0.04936	0.0631844394237108	4152	MBD1	MBD1	0.169992767707815	0.0631844394237108	-0.106808328284105	7000	10560		none	1
KIAA0895	-0.19293	-0.293687564977625	-0.35802	-0.458291997619063	23366	KIAA0895	KIAA0895	-0.293687564977625	-0.458291997619063	-0.164604432641438	5640	8015		none	1
LOC389602	-0.20367	0.264521086651901	-0.093163	-0.119255509117325	389602	LOC389602	LOC389602	0.264521086651901	-0.119255509117325	-0.383776595769226	1798	13379		none	1
ZNF264	-0.086249	-0.31768973466528	-0.22559	-0.288771833257596	9422	ZNF264	ZNF264	-0.31768973466528	-0.288771833257596	0.0289179014076848	10311	7635		none	1
RIMBP3C	-0.056963	0.377740360710573	-0.007385	-0.00945334451264393	150221	RIMBP3C	RIMBP3C	0.377740360710573	-0.00945334451264393	-0.387193705223217	1758	4640		none	1
KRTAP12-1	-0.62163	-0.48438276906387	-0.39444	-0.504912282947498	353332	KRTAP12-1	KRTAP12-1	-0.48438276906387	-0.504912282947498	-0.0205295138836276	9143	13060		none	1
ZBTB37	-0.19515	0.118293179044433	0.10289	0.131706786310891	84614	ZBTB37	ZBTB37	0.118293179044433	0.131706786310891	0.0134136072664581	9947	11931		none	1
MRAP2	-0.045702	-0.21259548885775	-0.33532	-0.429234323897056	112609	MRAP2	MRAP2	-0.21259548885775	-0.429234323897056	-0.216638835039307	4547	2008		none	1
DEPDC5	-0.24836	-0.104845635763685	-0.25686	-0.328799738864959	9681	DEPDC5	DEPDC5	-0.104845635763685	-0.328799738864959	-0.223954103101274	4386	10550		none	1
ATXN1	-0.35587	-0.414930163178592	-0.32252	-0.412849380124295	6310	ATXN1	ATXN1	-0.414930163178592	-0.412849380124295	0.00208078305429726	9687	16451		none	1
SALL1	0.09502	0.0264792297608823	-0.070269	-0.0899495010912628	6299	SALL1	SALL1	0.0264792297608823	-0.0899495010912628	-0.116428730852145	6735	14108		none	1
FAM214A	-0.2203	0.0780398228088415	-0.28689	-0.367240353044335	56204	FAM214A	FAM214A	0.0780398228088415	-0.367240353044335	-0.445280175853177	1222	16357		none	1
MRPL52	-0.40232	-0.552479320164535	-0.38281	-0.490025025441465	122704	MRPL52	MRPL52	-0.552479320164535	-0.490025025441465	0.0624542947230692	11141	14274		none	1
IPCEF1	-0.3181	-0.219556570085431	-0.31854	-0.407754686669952	26034	IPCEF1	IPCEF1	-0.219556570085431	-0.407754686669952	-0.188198116584521	5123	7725		none	1
TCEA2	-0.11722	0.0316017267097591	0.10845	0.138823996262185	6919	TCEA2	TCEA2	0.0316017267097591	0.138823996262185	0.107222269552426	12172	6020		none	1
RNF166	0.15773	0.172377164037427	0.22137	0.283369922107513	115992	RNF166	RNF166	0.172377164037427	0.283369922107513	0.110992758070086	12250	8178		none	1
GSTA5	-0.11393	-0.0136453012701713	-0.1032	-0.132103609167888	221357	GSTA5	GSTA5	-0.0136453012701713	-0.132103609167888	-0.118458307897717	6692	10618		none	1
FSD1	-0.15385	0.533460651810333	0.089581	0.114670285008416	79187	FSD1	FSD1	0.533460651810333	0.114670285008416	-0.418790366801917	1443	3233		none	1
DCAF11	0.1326	-0.0612778556253673	-0.054265	-0.0694632010803822	80344	DCAF11	DCAF11	-0.0612778556253673	-0.0694632010803822	-0.00818534545501497	9451	16663		none	1
EEF1D	-0.34037	-0.314412602269132	-0.40209	-0.514704846999187	1936	EEF1D	EEF1D	-0.314412602269132	-0.514704846999187	-0.200292244730056	4883	12019		none	1
CYP4F3	0.01144	0.0658726212538986	0.41365	0.529502499343962	4051	CYP4F3	CYP4F3	0.0658726212538986	0.529502499343962	0.463629878090064	16298	309		none	1
ZMYND11	-0.18541	-0.103118926004611	-0.40025	-0.512349511331853	10771	ZMYND11	ZMYND11	-0.103118926004611	-0.512349511331853	-0.409230585327242	1540	8934		none	1
APH1B	-0.037845	-0.0965590109840437	-0.1528	-0.195595266287338	83464	APH1B	APH1B	-0.0965590109840437	-0.195595266287338	-0.0990362553032944	7183	1825		none	1
ZNF780A	0.074726	0.0487919811960403	0.19181	0.245530942582293	284323	ZNF780A	ZNF780A	0.0487919811960403	0.245530942582293	0.196738961386252	13776	6730		none	1
PEA15	-0.26903	0.000818107851557203	-0.22065	-0.282448269020296	8682	PEA15	PEA15	0.000818107851557203	-0.282448269020296	-0.283266376871853	3260	13632		none	1
MAGEC3	0.3139	0.0358247073181757	0.072108	0.092303556684865	139081	MAGEC3	MAGEC3	0.0358247073181757	0.092303556684865	0.0564788493666894	11003	7339		none	1
OCM	-0.38337	-0.122406545224427	-0.06855	-0.0877490543455303	654231	OCM	OCM	-0.122406545224427	-0.0877490543455303	0.0346574908788968	10449	9952		none	1
CNBP	-0.049527	0.0736642860371559	-0.30088	-0.385148584558471	7555	CNBP	CNBP	0.0736642860371559	-0.385148584558471	-0.458812870595626	1120	5161		none	1
KIAA0141	-0.29457	-0.0261266555168829	-0.28291	-0.362145659589992	9812	KIAA0141	KIAA0141	-0.0261266555168829	-0.362145659589992	-0.336019004073109	2429	10878		none	1
KRTAP21-1	0.27274	0.448876734620079	0.3031	0.387990348244059	337977	KRTAP21-1	KRTAP21-1	0.448876734620079	0.387990348244059	-0.0608863863760198	8140	11211		none	1
LRRC25	0.29282	0.120587171721738	0.31397	0.401904749713584	126364	LRRC25	LRRC25	0.120587171721738	0.401904749713584	0.281317577991846	14937	15583		none	1
OR52E4	0.00041402	-0.0291540478235321	0.13788	0.176496566202213	390081	OR52E4	OR52E4	-0.0291540478235321	0.176496566202213	0.205650614025745	13911	10932		none	1
MGAT4D	0.28935	0.129152917777878	0.10842	0.138785594050217	152586	MGAT4D	MGAT4D	0.129152917777878	0.138785594050217	0.00963267627233907	9876	4242		none	1
MAB21L2	0.12169	-0.0235354608326176	0.00012075	0.000154568903168823	10586	MAB21L2	MAB21L2	-0.0235354608326176	0.000154568903168823	0.0236900297357865	10207	4849		none	1
GNAI3	0.44437	0.0334369208516024	0.18439	0.23603279548902	2773	GNAI3	GNAI3	0.0334369208516024	0.23603279548902	0.202595874637418	13867	9615		none	1
ANKRD66	-0.15896	0.269278578854586	-0.19224	-0.246081374287159	100287718	ANKRD66	ANKRD66	0.269278578854586	-0.246081374287159	-0.515359953141745	743	16710		none	1
C12orf66	-0.25812	-0.432796184965873	-0.093743	-0.119997951882028	144577	C12orf66	C12orf66	-0.432796184965873	-0.119997951882028	0.312798233083844	15269	16279		none	1
SLC6A5	0.24609	0.0674264340279347	-0.08219	-0.105209260053379	9152	SLC6A5	SLC6A5	0.0674264340279347	-0.105209260053379	-0.172635694081314	5463	16395		none	1
NDUFV2	-0.52554	-0.376327803643267	-0.27049	-0.346247143835485	4729	NDUFV2	NDUFV2	-0.376327803643267	-0.346247143835485	0.0300806598077822	10339	13192		none	1
KCNA5	-0.14922	-0.225071192876192	-0.11944	-0.152892006579579	3741	KCNA5	KCNA5	-0.225071192876192	-0.152892006579579	0.0721791862966132	11350	12446		none	1
GSKIP	0.37793	0.546354472720698	-0.072	-0.0921653087217824	51527	GSKIP	GSKIP	0.546354472720698	-0.0921653087217824	-0.63851978144248	283	1135		bottom	477
DBT	-0.15425	-0.0143674004429779	-0.28661	-0.366881932399306	1629	DBT	DBT	-0.0143674004429779	-0.366881932399306	-0.352514531956328	2211	14565		none	1
CLEC16A	0.055114	-0.136520815440944	-0.20455	-0.261839081931119	23274	CLEC16A	CLEC16A	-0.136520815440944	-0.261839081931119	-0.125318266490175	6529	455		none	1
MEOX1	-0.14464	-0.533607557745333	-0.44772	-0.573114611401617	4222	MEOX1	MEOX1	-0.533607557745333	-0.573114611401617	-0.0395070536562838	8689	2619		none	1
ABHD8	0.2709	0.315825159336437	0.27013	0.345786317291876	79575	ABHD8	ABHD8	0.315825159336437	0.345786317291876	0.0299611579554388	10333	2065		none	1
MXD4	0.024902	0.297450617004927	0.063299	0.0810273871775014	10608	MXD4	MXD4	0.297450617004927	0.0810273871775014	-0.216423229827426	4554	6495		none	1
ABHD2	-0.20328	-0.189395651584324	-0.42964	-0.549970878322591	11057	ABHD2	ABHD2	-0.189395651584324	-0.549970878322591	-0.360575226738267	2108	8314		none	1
NDUFAF1	0.40992	0.681993852551643	0.0079261	0.0101459924091628	51103	NDUFAF1	NDUFAF1	0.681993852551643	0.0101459924091628	-0.67184786014248	206	5524		bottom	483
ACTN4	0.13424	0.129593635582878	0.092594	0.118527147163677	81	ACTN4	ACTN4	0.129593635582878	0.118527147163677	-0.0110664884192009	9382	12036		none	1
VAPA	-0.48864	-0.604823034850608	-0.50766	-0.6498422309125	9218	VAPA	VAPA	-0.604823034850608	-0.6498422309125	-0.0450191960618925	8529	13374		none	1
IRAK3	-0.025595	-0.0661054106585906	-0.2749	-0.351892268994694	11213	IRAK3	IRAK3	-0.0661054106585906	-0.351892268994694	-0.285786858336103	3213	6038		none	1
TTLL6	-0.36548	-0.491129141617321	-0.38789	-0.49652780000128	284076	TTLL6	TTLL6	-0.491129141617321	-0.49652780000128	-0.00539865838395875	9523	12914		none	1
C9orf152	-0.08939	-0.0795586041676084	-0.24167	-0.309355418872127	401546	C9orf152	C9orf152	-0.0795586041676084	-0.309355418872127	-0.229796814704519	4263	10904		none	1
MAP4K5	0.14416	-0.509503683948831	-0.0058714	-0.0075158249115149	11183	MAP4K5	MAP4K5	-0.509503683948831	-0.0075158249115149	0.501987859037317	16436	9011		none	1
GATAD2A	0.20506	0.170422185056276	0.23235	0.297425131687585	54815	GATAD2A	GATAD2A	0.170422185056276	0.297425131687585	0.127002946631309	12553	621		none	1
FZD1	-0.088447	-0.11606698910636	-0.26178	-0.335097701627614	8321	FZD1	FZD1	-0.11606698910636	-0.335097701627614	-0.219030712521254	4492	15134		none	1
TRAPPC2	-0.41318	-0.420783799665506	-0.34214	-0.437964426750981	6399	TRAPPC2	TRAPPC2	-0.420783799665506	-0.437964426750981	-0.0171806270854744	9242	1287		none	1
MESP2	-0.30046	-0.130836685802106	-0.33341	-0.426789383068465	145873	MESP2	MESP2	-0.130836685802106	-0.426789383068465	-0.295952697266358	3058	9460		none	1
RNF183	-0.077981	0.205510102608145	-0.037688	-0.0482434188209241	138065	RNF183	RNF183	0.205510102608145	-0.0482434188209241	-0.253753521429069	3767	8025		none	1
STMN1	-0.23179	-0.463409121728518	0.10722	0.137249505571521	3925	STMN1	STMN1	-0.463409121728518	0.137249505571521	0.600658627300039	16669	8881		top	118
ZBTB7B	0.056788	0.293766668173394	0.056188	0.0719247828674932	51043	ZBTB7B	ZBTB7B	0.293766668173394	0.0719247828674932	-0.221841885305901	4430	6210		none	1
SLC22A5	-0.53223	-0.68877412647471	-0.24066	-0.308062544402558	6584	SLC22A5	SLC22A5	-0.68877412647471	-0.308062544402558	0.380711582072152	15859	14988		none	1
GDPD4	-0.076056	-0.164116530307824	-0.20302	-0.259880569120781	220032	GDPD4	GDPD4	-0.164116530307824	-0.259880569120781	-0.0957640388129569	7278	6269		none	1
CCL17	-0.31273	-0.171213217013967	0.039894	0.0510672614742609	6361	CCL17	CCL17	-0.171213217013967	0.0510672614742609	0.222280478488228	14153	12350		none	1
CERS3	-0.29222	-0.242846811011165	0.090953	0.116426546169059	204219	CERS3	CERS3	-0.242846811011165	0.116426546169059	0.359273357180224	15711	10153		none	1
PNMAL2	-0.52501	-0.485987433892329	-0.12758	-0.163311806760069	57469	PNMAL2	PNMAL2	-0.485987433892329	-0.163311806760069	0.32267562713226	15363	4534		none	1
TM4SF18	-0.23107	0.0347161325317543	-0.063975	-0.0818927170205004	116441	TM4SF18	TM4SF18	0.0347161325317543	-0.0818927170205004	-0.116608849552255	6727	2598		none	1
ASIC4	-0.039765	-0.181304524702798	-0.15609	-0.199806708866431	55515	ASIC4	ASIC4	-0.181304524702798	-0.199806708866431	-0.0185021841636327	9204	45		none	1
ABTB2	-0.18748	-0.185960312796637	-0.068001	-0.0870462938665267	25841	ABTB2	ABTB2	-0.185960312796637	-0.0870462938665267	0.0989140189301103	11997	16509		none	1
KPNA2	-0.38105	-0.342618541789088	-0.073124	-0.093604111596828	3838	KPNA2	KPNA2	-0.342618541789088	-0.093604111596828	0.24901443019226	14515	14588		none	1
LEAP2	-0.36867	-0.00812446322831442	-0.2452	-0.313874079146959	116842	LEAP2	LEAP2	-0.00812446322831442	-0.313874079146959	-0.305749615918644	2896	13557		none	1
ANKRD13A	-0.24526	-0.251751570763459	-0.47473	-0.607689402909607	88455	ANKRD13A	ANKRD13A	-0.251751570763459	-0.607689402909607	-0.355937832146149	2165	9620		none	1
RAB11FIP3	-0.12062	0.245366812819238	-0.12755	-0.163273404548102	9727	RAB11FIP3	RAB11FIP3	0.245366812819238	-0.163273404548102	-0.40864021736734	1543	14723		none	1
PRRX1	-0.060173	-0.12340098539981	-0.033446	-0.0428133460487324	5396	PRRX1	PRRX1	-0.12340098539981	-0.0428133460487324	0.0805876393510777	11557	6420		none	1
MAPK1IP1L	-0.4042	-0.377706459340957	-0.45342	-0.580411031675425	93487	MAPK1IP1L	MAPK1IP1L	-0.377706459340957	-0.580411031675425	-0.202704572334467	4828	2723		none	1
LEP	0.16245	-0.410195271888984	0.48645	0.622691867051542	3952	LEP	LEP	-0.410195271888984	0.622691867051542	1.03288713894053	16820	4828		top	22
F8A3	-0.20207	-0.253548343353071	-0.16443	-0.21048252379337	474384	F8A3	F8A3	-0.253548343353071	-0.21048252379337	0.043065819559701	10673	14806		none	1
MAGEC1	-0.11894	0.017337160421281	-0.243	-0.311057916936015	9947	MAGEC1	MAGEC1	0.017337160421281	-0.311057916936015	-0.328395077357297	2537	2332		none	1
LGALS16	0.037337	-0.143674004429779	0.12386	0.158549932476111	148003	LGALS16	LGALS16	-0.143674004429779	0.158549932476111	0.30222393690589	15173	9343		none	1
SGMS2	-0.38989	-0.21331871807621	-0.47655	-0.610019137102297	166929	SGMS2	SGMS2	-0.21331871807621	-0.610019137102297	-0.396700419026087	1651	14534		none	1
EPHA6	0.29918	0.052767481806265	-0.066442	-0.0850506589179537	285220	EPHA6	EPHA6	0.052767481806265	-0.0850506589179537	-0.137818140724219	6244	12999		none	1
CST6	-0.69052	-0.322605433259504	-0.039588	-0.0506755589121933	1474	CST6	CST6	-0.322605433259504	-0.0506755589121933	0.27192987434731	14815	1550		none	1
TYROBP	0.099398	0.300490439813768	-0.37817	-0.484085483323839	7305	TYROBP	TYROBP	0.300490439813768	-0.484085483323839	-0.784575923137608	68	12621		bottom	289
CEMP1	-0.11131	-0.313180852506441	-0.20696	-0.264924059625834	752014	CEMP1	CEMP1	-0.313180852506441	-0.264924059625834	0.0482567928806068	10808	11053		none	1
DNAJC21	-0.2278	-0.192062559327397	-0.1437	-0.183946595323891	134218	DNAJC21	DNAJC21	-0.192062559327397	-0.183946595323891	0.0081159640035062	9842	6068		none	1
RNF225	-0.4488	-0.252000180807305	-0.29772	-0.38110355156457	646862	RNF225	RNF225	-0.252000180807305	-0.38110355156457	-0.129103370757265	6436	12939		none	1
BCL2L11	0.067572	-0.0341420693396013	-0.13747	-0.175971735971992	10018	BCL2L11	BCL2L11	-0.0341420693396013	-0.175971735971992	-0.141829666632391	6143	6637		none	1
RBM14-RBM4	-0.29925	-0.351670207476382	-0.31845	-0.40763948003405	100526737	RBM14-RBM4	RBM14-RBM4	-0.351670207476382	-0.40763948003405	-0.0559692725576679	8255	16176		none	1
MANEA	0.057346	-0.0449803372056231	0.074681	0.0955971863979365	79694	MANEA	MANEA	-0.0449803372056231	0.0955971863979365	0.14057752360356	12786	10246		none	1
HTR3A	-0.36565	-0.38662251954979	-0.039365	-0.0503901024699023	3359	HTR3A	HTR3A	-0.38662251954979	-0.0503901024699023	0.336232417079887	15497	15391		none	1
GART	-0.20749	-0.645934095737468	-0.32128	-0.411262088696309	2618	GART	GART	-0.645934095737468	-0.411262088696309	0.234672007041159	14318	16372		none	1
LRRC55	-0.41321	0.0911121909325137	-0.091803	-0.117514608841469	219527	LRRC55	LRRC55	0.0911121909325137	-0.117514608841469	-0.208626799773983	4706	580		none	1
HERC3	-0.23435	-0.282421009808796	-0.27943	-0.357691003001773	8916	HERC3	HERC3	-0.282421009808796	-0.357691003001773	-0.0752699931929767	7785	15693		none	1
TNFRSF10B	-0.043386	0.362744654884057	-0.030741	-0.0393507466030043	8795	TNFRSF10B	TNFRSF10B	0.362744654884057	-0.0393507466030043	-0.402095401487062	1600	15931		none	1
FANCA	-0.14328	-0.196221127333544	-0.030592	-0.0391600156168995	2175	FANCA	FANCA	-0.196221127333544	-0.0391600156168995	0.157061111716645	13125	5460		none	1
KLHL17	-0.11283	0.00807327216019527	-0.10496	-0.134356538936643	339451	KLHL17	KLHL17	0.00807327216019527	-0.134356538936643	-0.142429811096838	6129	11034		none	1
DSCC1	-0.27279	-0.222347782850427	-0.14462	-0.185124263157558	79075	DSCC1	DSCC1	-0.222347782850427	-0.185124263157558	0.0372235196928693	10527	15015		none	1
GSPT2	-0.1731	-0.0173326402386656	0.010568	0.0135278192023861	23708	GSPT2	GSPT2	-0.0173326402386656	0.0135278192023861	0.0308604594410517	10351	4836		none	1
FRMD3	-0.34569	-0.199950277991231	-0.39618	-0.507139611241607	257019	FRMD3	FRMD3	-0.199950277991231	-0.507139611241607	-0.307189333250377	2876	3367		none	1
UNC5C	-0.29005	-0.0263368440084979	-0.19736	-0.252635351796263	8633	UNC5C	UNC5C	-0.0263368440084979	-0.252635351796263	-0.226298507787766	4342	16506		none	1
DEFB135	-0.058513	0.311564887221444	-0.026699	-0.034176688577262	613209	DEFB135	DEFB135	0.311564887221444	-0.034176688577262	-0.345741575798706	2295	12148		none	1
KRTAP4-11	-0.47103	-0.837070017628712	-0.41097	-0.52607190174154	653240	KRTAP4-11	KRTAP4-11	-0.837070017628712	-0.52607190174154	0.310998115887172	15255	13078		none	1
RASSF6	0.010476	-0.2350381955431	0.13481	0.172566739844215	166824	RASSF6	RASSF6	-0.2350381955431	0.172566739844215	0.407604935387315	16043	1382		none	1
UNC119B	-0.50208	-0.573407765673733	-0.47141	-0.603439558118548	84747	UNC119B	UNC119B	-0.573407765673733	-0.603439558118548	-0.0300317924448144	8924	8281		none	1
CYTL1	0.33648	0.0860710572707137	0.0011148	0.00142702619670893	54360	CYTL1	CYTL1	0.0860710572707137	0.00142702619670893	-0.0846440310740048	7570	1587		none	1
NECAP2	-0.048663	-0.18375672377164	0.14246	0.182359303895904	55707	NECAP2	NECAP2	-0.18375672377164	0.182359303895904	0.366116027667545	15763	3083		none	1
TNFRSF13B	-0.26235	-0.141481715861321	-0.36321	-0.464935580289425	23495	TNFRSF13B	TNFRSF13B	-0.141481715861321	-0.464935580289425	-0.323453864428104	2615	5719		none	1
SERPING1	-0.047586	-0.170015368620892	-0.22283	-0.285238829756594	710	SERPING1	SERPING1	-0.170015368620892	-0.285238829756594	-0.115223461135702	6763	8551		none	1
PQBP1	-0.013553	-0.175869005107806	0.054928	0.070311889964862	10084	PQBP1	PQBP1	-0.175869005107806	0.070311889964862	0.246180895072668	14478	9275		none	1
SMARCC2	-0.3412	-0.27142566559689	-0.36933	-0.472769631530776	6601	SMARCC2	SMARCC2	-0.27142566559689	-0.472769631530776	-0.201343965933886	4868	3508		none	1
MFSD2A	-0.035872	-0.0598743389232925	-0.085271	-0.109153167222432	84879	MFSD2A	MFSD2A	-0.0598743389232925	-0.109153167222432	-0.0492788282991395	8433	12359		none	1
C9orf92	0.17234	-0.130215160692492	0.092295	0.118144405117735	100129385	C9orf92	C9orf92	-0.130215160692492	0.118144405117735	0.248359565810227	14508	13415		none	1
APOPT1	-0.45148	-0.0341612801157167	-0.22441	-0.287261346253544	84334	APOPT1	APOPT1	-0.0341612801157167	-0.287261346253544	-0.253100066137828	3776	13777		none	1
C19orf52	0.31937	0.370462866699815	0.085144	0.108990597858437	90580	C19orf52	C19orf52	0.370462866699815	0.108990597858437	-0.261472268841378	3623	16283		none	1
ENC1	0.18246	0.062594358812096	0.031945	0.0408919553766297	8507	ENC1	ENC1	0.062594358812096	0.0408919553766297	-0.0217024034354663	9106	15220		none	1
SUN1	-0.24456	-0.225636215703114	-0.28392	-0.363438534059562	23353	SUN1	SUN1	-0.225636215703114	-0.363438534059562	-0.137802318356447	6246	3254		none	1
SUSD5	0.010398	0.168874022510509	-0.053069	-0.0679322328966148	26032	SUSD5	SUSD5	0.168874022510509	-0.0679322328966148	-0.236806255407124	4104	1658		none	1
CSGALNACT1	-0.27716	-0.621920625593274	0.03297	0.0422040309521828	55790	CSGALNACT1	CSGALNACT1	-0.621920625593274	0.0422040309521828	0.664124656545457	16730	10661		top	145
KRIT1	0.065541	0.137018035528635	0.15996	0.204760594210226	889	KRIT1	KRIT1	0.137018035528635	0.204760594210226	0.0677425586815912	11251	3630		none	1
SPTA1	-0.19166	-0.369174614654432	-0.4617	-0.591010042178429	6708	SPTA1	SPTA1	-0.369174614654432	-0.591010042178429	-0.221835427523997	4431	1894		none	1
CRAT	-0.30609	-0.52324503909958	-0.15445	-0.197707387945546	1384	CRAT	CRAT	-0.52324503909958	-0.197707387945546	0.325537651154034	15394	7347		none	1
PLEKHG3	-0.47481	-0.472607693350811	-0.31429	-0.402314373307903	26030	PLEKHG3	PLEKHG3	-0.472607693350811	-0.402314373307903	0.0702933200429088	11306	8371		none	1
FAM153A	-0.63685	-0.727218279618497	-0.41748	-0.534405181738468	285596	FAM153A	FAM153A	-0.727218279618497	-0.534405181738468	0.192813097880028	13712	15996		none	1
LAYN	0.11794	0.00487264385481173	-0.23312	-0.298410788461415	143903	LAYN	LAYN	0.00487264385481173	-0.298410788461415	-0.303283432316227	2934	8684		none	1
SCARF2	-0.16564	-0.419348641685124	-0.31335	-0.40111110399959	91179	SCARF2	SCARF2	-0.419348641685124	-0.40111110399959	0.0182375376855337	10074	1525		none	1
CIC	-0.11614	-0.373559191791348	-0.24827	-0.317803905504957	23152	CIC	CIC	-0.373559191791348	-0.317803905504957	0.0557552862863913	10989	1996		none	1
PRSS55	0.2812	0.323871084391809	0.31364	0.401482325381942	203074	PRSS55	PRSS55	0.323871084391809	0.401482325381942	0.0776112409901325	11483	3102		none	1
PRAF2	-0.025714	-0.211171631333906	-0.31377	-0.401648734967134	11230	PRAF2	PRAF2	-0.211171631333906	-0.401648734967134	-0.190477103633228	5075	10897		none	1
FABP7	-0.20211	-0.243909053925779	-0.11166	-0.142933032942697	2173	FABP7	FABP7	-0.243909053925779	-0.142933032942697	0.100976020983081	12033	12040		none	1
CPM	-0.3116	-0.253209329656918	-0.14819	-0.18969412638168	1368	CPM	CPM	-0.253209329656918	-0.18969412638168	0.0635152032752385	11164	14462		none	1
KRT71	-0.052439	-0.271380463770736	-0.25868	-0.331129473057648	112802	KRT71	KRT71	-0.271380463770736	-0.331129473057648	-0.0597490092869118	8169	7502		none	1
MEI1	0.11254	0.0198108303575464	0.17423	0.223027246369391	150365	MEI1	MEI1	0.0198108303575464	0.223027246369391	0.203216416011844	13875	584		none	1
SPRR2B	-0.14658	-0.145538579758622	-0.065787	-0.0842122106233319	6701	SPRR2B	SPRR2B	-0.145538579758622	-0.0842122106233319	0.0613263691352903	11108	3856		none	1
NPDC1	-0.0016836	0.0703351715409302	-0.17792	-0.227750718441382	56654	NPDC1	NPDC1	0.0703351715409302	-0.227750718441382	-0.298085889982312	3032	16156		none	1
PYDC2	-0.14234	0.182604077204719	-0.047733	-0.061101759461345	152138	PYDC2	PYDC2	0.182604077204719	-0.061101759461345	-0.243705836666064	3963	6729		none	1
TMEM97	0.17788	0.234631379107716	-0.19541	-0.250139208018382	27346	TMEM97	TMEM97	0.234631379107716	-0.250139208018382	-0.484770587126098	937	15627		none	1
MMRN2	-0.063858	0.165642091940514	-0.035929	-0.0459917691259017	79812	MMRN2	MMRN2	0.165642091940514	-0.0459917691259017	-0.211633861066416	4642	4174		none	1
CRYGA	-0.34959	-0.370801880395968	-0.080855	-0.103500361620829	1418	CRYGA	CRYGA	-0.370801880395968	-0.103500361620829	0.267301518775139	14762	8381		none	1
TECR	0.36272	0.224404465940424	0.19408	0.248436709954493	9524	TECR	TECR	0.224404465940424	0.248436709954493	0.0240322440140694	10213	11810		none	1
FXYD6-FXYD2	0.15283	0.263910861998825	-0.0050259	-0.00643352257090008	100533181	FXYD6-FXYD2	FXYD6-FXYD2	0.263910861998825	-0.00643352257090008	-0.270344384569725	3473	4875		none	1
NCOA1	-0.069384	0.00138328888487095	0.17209	0.220287888582382	8648	NCOA1	NCOA1	0.00138328888487095	0.220287888582382	0.218904599697511	14095	12182		none	1
FKBP8	-0.041107	-0.220788319848122	-0.072574	-0.0929000710440921	23770	FKBP8	FKBP8	-0.220788319848122	-0.0929000710440921	0.12788824880403	12564	10751		none	1
RAB5A	-0.28711	-0.14802468019708	-0.52999	-0.678426277353576	5868	RAB5A	RAB5A	-0.14802468019708	-0.678426277353576	-0.530401597156496	651	12063		none	1
OR52H1	0.062642	-0.095751028341545	-0.2581	-0.330387030292945	390067	OR52H1	OR52H1	-0.095751028341545	-0.330387030292945	-0.2346360019514	4156	7629		none	1
RNF207	0.42378	0.497626904126927	0.30181	0.38633905312946	388591	RNF207	RNF207	0.497626904126927	0.38633905312946	-0.111287850997466	6882	1885		none	1
KDF1	-0.19343	-0.345567960945622	-0.47172	-0.603836380975544	126695	KDF1	KDF1	-0.345567960945622	-0.603836380975544	-0.258268420029922	3681	13111		none	1
SBNO2	-0.10667	-0.0211589748225828	-0.30228	-0.386940687783616	22904	SBNO2	SBNO2	-0.0211589748225828	-0.386940687783616	-0.365781712961033	2038	12859		none	1
MEGF9	-0.042177	-0.007151380915789	0.11716	0.149973438470056	1955	MEGF9	MEGF9	-0.007151380915789	0.149973438470056	0.157124819385845	13128	2255		none	1
LCN12	0.16479	0.0244519278578855	0.3553	0.454810197067351	286256	LCN12	LCN12	0.0244519278578855	0.454810197067351	0.430358269209466	16144	7885		none	1
AMDHD2	-0.4232	-0.635187361569407	-0.2777	-0.355476475444986	51005	AMDHD2	AMDHD2	-0.635187361569407	-0.355476475444986	0.279710886124422	14919	3473		none	1
PPFIA3	0.0099787	0.00170297880034353	-0.13268	-0.169840182794529	8541	PPFIA3	PPFIA3	0.00170297880034353	-0.169840182794529	-0.171543161594872	5497	5405		none	1
KRTAP7-1	0.040949	-0.154386837228224	0.081484	0.104305527998413	337878	KRTAP7-1	KRTAP7-1	-0.154386837228224	0.104305527998413	0.258692365226637	14645	3862		none	1
ZNF396	-0.10254	0.0297834832527234	-0.090244	-0.115518973892896	252884	ZNF396	ZNF396	0.0297834832527234	-0.115518973892896	-0.14530245714562	6055	14047		none	1
CHI3L1	-0.093435	-0.287212403381097	-0.34172	-0.437426795783437	1116	CHI3L1	CHI3L1	-0.287212403381097	-0.437426795783437	-0.150214392402341	5955	3833		none	1
PCDH9	-0.17813	-0.284036975093794	-0.3055	-0.391062525201452	5101	PCDH9	PCDH9	-0.284036975093794	-0.391062525201452	-0.107025550107658	6998	15010		none	1
ATAD5	-0.2578	-0.613094969036749	-0.44434	-0.568787962186622	79915	ATAD5	ATAD5	-0.613094969036749	-0.568787962186622	0.0443070068501271	10702	1859		none	1
TBCEL	0.015998	0.137820367942865	-0.077836	-0.0996358190231757	219899	TBCEL	TBCEL	0.137820367942865	-0.0996358190231757	-0.237456186966041	4092	1622		none	1
PEBP1	-0.11858	-0.356020883243683	-0.11506	-0.147285283632337	5037	PEBP1	PEBP1	-0.356020883243683	-0.147285283632337	0.208735599611346	13951	14103		none	1
TFR2	-0.014894	0.12274555892058	0.11612	0.148642161788519	7036	TFR2	TFR2	0.12274555892058	0.148642161788519	0.0258966028679386	10254	15613		none	1
PDE9A	-0.1147	0.0720381503412738	-0.20446	-0.261723875295217	5152	PDE9A	PDE9A	0.0720381503412738	-0.261723875295217	-0.333762025636491	2463	5238		none	1
METTL21A	0.29545	0.464380960990824	0.18476	0.236506422769952	151194	METTL21A	METTL21A	0.464380960990824	0.236506422769952	-0.227874538220873	4310	7504		none	1
APBB3	0.088869	0.20721647154545	-0.25509	-0.326534008358881	10307	APBB3	APBB3	0.20721647154545	-0.326534008358881	-0.533750479904332	627	9398		none	1
IL11	0.23217	-0.0614948243909054	0.15521	0.198680243982053	3589	IL11	IL11	-0.0614948243909054	0.198680243982053	0.260175068372959	14662	15237		none	1
ALDH4A1	-0.12817	-0.371626813723274	-0.41908	-0.536453299710063	8659	ALDH4A1	ALDH4A1	-0.371626813723274	-0.536453299710063	-0.164826485986789	5631	8955		none	1
STXBP4	-0.15168	0.211205532703521	-0.28242	-0.361518423461191	252983	STXBP4	STXBP4	0.211205532703521	-0.361518423461191	-0.572723956164713	473	456		bottom	356
GCC2	-0.12811	-0.292297608823396	0.10182	0.130337107417387	9648	GCC2	GCC2	-0.292297608823396	0.130337107417387	0.422634716240784	16114	16286		none	1
KCNJ13	-0.1812	-0.0845805270532929	-0.173	-0.221452755678727	3769	KCNJ13	KCNJ13	-0.0845805270532929	-0.221452755678727	-0.136872228625434	6269	7983		none	1
NUCB2	0.079436	-0.0942051258870858	-0.14018	-0.179440735786381	4925	NUCB2	NUCB2	-0.0942051258870858	-0.179440735786381	-0.0852356098992955	7556	3846		none	1
CTAGE6	-0.11921	-0.262147990778827	0.064329	0.0823458631217158	340307	CTAGE6	CTAGE6	-0.262147990778827	0.0823458631217158	0.344493853900543	15572	14760		none	1
RBP2	-0.1101	-0.174512950323193	-0.22863	-0.292663257403626	5948	RBP2	RBP2	-0.174512950323193	-0.292663257403626	-0.118150307080433	6700	16268		none	1
LRRC4	0.13453	0.0115422863083669	0.023538	0.0301303755096294	64101	LRRC4	LRRC4	0.0115422863083669	0.0301303755096294	0.0185880892012625	10080	9237		none	1
CHST15	-0.14609	-0.61178411607829	-0.13312	-0.170403415236718	51363	CHST15	CHST15	-0.61178411607829	-0.170403415236718	0.441380700841572	16203	10953		none	1
FGF4	-0.08897	-0.386543416354021	0.23303	0.298295581825513	2249	FGF4	FGF4	-0.386543416354021	0.298295581825513	0.684838998179534	16747	7570		top	73
AFM	-0.070891	0.0504825294941916	-0.1039	-0.132999660780461	173	AFM	AFM	0.0504825294941916	-0.132999660780461	-0.183482190274653	5214	11789		none	1
YY2	-0.46431	-0.366778917868282	-0.065021	-0.0832316741444307	404281	YY2	YY2	-0.366778917868282	-0.0832316741444307	0.283547243723851	14966	6623		none	1
GPR37	0.048464	-0.157562265515527	-0.08694	-0.111289610281552	2861	GPR37	GPR37	-0.157562265515527	-0.111289610281552	0.0462726552339746	10749	11978		none	1
INTU	0.14123	0.119524928807124	0.21531	0.275612675290097	27152	INTU	INTU	0.119524928807124	0.275612675290097	0.156087746482973	13098	6712		none	1
SLC6A19	-0.37828	-0.36816887402251	-0.14307	-0.183140148872575	340024	SLC6A19	SLC6A19	-0.36816887402251	-0.183140148872575	0.185028725149935	13570	14786		none	1
MAPKAPK5	-0.24486	-0.172670975907427	-0.1299	-0.166281577818882	8550	MAPKAPK5	MAPKAPK5	-0.172670975907427	-0.166281577818882	0.0063893980885443	9801	1227		none	1
ARSI	-0.20932	-0.0723771640374271	-0.22043	-0.282166652799201	340075	ARSI	ARSI	-0.0723771640374271	-0.282166652799201	-0.209789488761774	4684	10080		none	1
ZDHHC20	0.23729	0.465895222166975	0.10964	0.140347284003559	253832	ZDHHC20	ZDHHC20	0.465895222166975	0.140347284003559	-0.325547938163417	2585	7292		none	1
ENOSF1	-0.062757	-0.311112868959906	-0.14511	-0.185751499286359	55556	ENOSF1	ENOSF1	-0.311112868959906	-0.185751499286359	0.125361369673547	12522	8620		none	1
IFT22	-0.0001748	-0.0294987117479546	0.13619	0.174333241594716	64792	IFT22	IFT22	-0.0294987117479546	0.174333241594716	0.20383195334267	13886	13710		none	1
LYSMD1	-0.4096	-0.439632961171631	-0.56702	-0.725827407658681	388695	LYSMD1	LYSMD1	-0.439632961171631	-0.725827407658681	-0.28619444648705	3207	11251		none	1
TBX3	0.13618	-0.350427157257153	-0.13088	-0.167536050076484	6926	TBX3	TBX3	-0.350427157257153	-0.167536050076484	0.182891107180669	13538	10844		none	1
C1QTNF9B	-0.30336	-0.145233467432084	-0.31373	-0.401597532017844	387911	C1QTNF9B	C1QTNF9B	-0.145233467432084	-0.401597532017844	-0.25636406458576	3715	5836		none	1
C1orf122	0.065629	0.206007322695837	0.093533	0.119729136398257	127687	C1orf122	C1orf122	0.206007322695837	0.119729136398257	-0.0862781862975803	7530	11542		none	1
GOLGA6L6	-0.058979	-0.42046738688243	-0.26212	-0.335532926696578	727832	GOLGA6L6	GOLGA6L6	-0.42046738688243	-0.335532926696578	0.0849344601858523	11669	15448		none	1
GABBR2	-0.1796	-0.129661438322108	-0.032986	-0.0422245121318988	9568	GABBR2	GABBR2	-0.129661438322108	-0.0422245121318988	0.0874369261902094	11748	10115		none	1
HPN	-0.26513	0.0790150522081092	-0.21623	-0.276790343123764	3249	HPN	HPN	0.0790150522081092	-0.276790343123764	-0.355805395331873	2167	4749		none	1
ECM2	-0.22433	-0.357546444876373	-0.1527	-0.195467258914113	1842	ECM2	ECM2	-0.357546444876373	-0.195467258914113	0.16207918596226	13211	2154		none	1
CCDC183	-0.20776	-0.47675496090042	-0.30504	-0.390473691284618	84960	CCDC183	CCDC183	-0.47675496090042	-0.390473691284618	0.0862812696158024	11710	15368		none	1
PAX2	0.20828	0.223545631243502	0.066605	0.0852593109363099	5076	PAX2	PAX2	0.223545631243502	0.0852593109363099	-0.138286320307192	6236	5070		none	1
NCKAP5L	-0.17028	0.152544862812458	-0.37641	-0.481832553555085	57701	NCKAP5L	NCKAP5L	0.152544862812458	-0.481832553555085	-0.634377416367542	294	8107		bottom	292
PON3	-0.108	0.00186016815079329	0.1552	0.198667443244731	5446	PON3	PON3	0.00186016815079329	0.198667443244731	0.196807275093938	13777	15486		none	1
FOCAD	-0.3579	-0.361264295077521	-0.35396	-0.45309489826614	54914	FOCAD	FOCAD	-0.361264295077521	-0.45309489826614	-0.091830603188619	7382	12172		none	1
CCS	-0.60125	-0.716946164625051	-0.43361	-0.555052771039612	9973	CCS	CCS	-0.716946164625051	-0.555052771039612	0.161893393585439	13207	6478		none	1
KHDC1	0.062519	0.0741411653030782	-0.059457	-0.0761093438982085	80759	KHDC1	KHDC1	0.0741411653030782	-0.0761093438982085	-0.150250509201287	5954	10628		none	1
GPR158	-0.089523	-0.0738846449396555	-0.26179	-0.335110502364936	57512	GPR158	GPR158	-0.0738846449396555	-0.335110502364936	-0.261225857425281	3624	4109		none	1
TMEM235	-0.27009	-0.116123491389052	-0.3387	-0.433560973112051	283999	TMEM235	TMEM235	-0.116123491389052	-0.433560973112051	-0.317437481722999	2715	2611		none	1
PTPRK	-0.18338	0.0621412105049044	-0.16658	-0.213234682317701	5796	PTPRK	PTPRK	0.0621412105049044	-0.213234682317701	-0.275375892822606	3391	8121		none	1
LCP2	-0.34774	-0.00534421190616101	0.017444	0.0223296061853163	3937	LCP2	LCP2	-0.00534421190616101	0.0223296061853163	0.0276738180914773	10288	4160		none	1
ISG20	0.2392	-0.0279313384260724	0.11061	0.141588955523838	3669	ISG20	ISG20	-0.0279313384260724	0.141588955523838	0.169520293949911	13333	5639		none	1
C9orf163	-0.50716	-0.739535777245401	-0.50779	-0.650008640497693	158055	C9orf163	C9orf163	-0.739535777245401	-0.650008640497693	0.0895271367477081	11801	4409		none	1
TEKT3	-0.014473	-0.184468652533562	0.11302	0.144673933218553	64518	TEKT3	TEKT3	-0.184468652533562	0.144673933218553	0.329142585752116	15438	13029		none	1
KDM4C	0.2423	0.0198955837815848	0.034985	0.0447833795226605	23081	KDM4C	KDM4C	0.0198955837815848	0.0447833795226605	0.0248877957410757	10233	310		none	1
SERAC1	-0.16441	-0.0904545043619762	-0.14761	-0.188951683616976	84947	SERAC1	SERAC1	-0.0904545043619762	-0.188951683616976	-0.0984971792550001	7199	3038		none	1
TNS1	0.045059	0.218381322605433	0.10224	0.130874738384931	7145	TNS1	TNS1	0.218381322605433	0.130874738384931	-0.0875065842205023	7500	13916		none	1
CPLX3	-0.29074	-0.571125073452967	-0.20922	-0.267817026260713	594855	CPLX3	CPLX3	-0.571125073452967	-0.267817026260713	0.303308047192255	15183	6270		none	1
DYRK4	-0.09102	-0.198933236902771	0.13963	0.178736695233645	8798	DYRK4	DYRK4	-0.198933236902771	0.178736695233645	0.377669932136416	15841	11258		none	1
CLEC11A	0.088732	-0.019748677846585	0.10171	0.13019629930684	6320	CLEC11A	CLEC11A	-0.019748677846585	0.13019629930684	0.149944977153425	12969	3450		none	1
CACNG7	-0.1441	-0.201803552863536	-0.15547	-0.199013063152438	59284	CACNG7	CACNG7	-0.201803552863536	-0.199013063152438	0.00279048971109808	9709	10181		none	1
MYCBP2	-0.22863	-0.0462437282466212	-0.12092	-0.154786515703305	23077	MYCBP2	MYCBP2	-0.0462437282466212	-0.154786515703305	-0.108542787456683	6948	5675		none	1
BIRC6	-0.62439	-0.4250440717805	-0.8596	-1.1003513802395	57448	BIRC6	BIRC6	-0.4250440717805	-1.1003513802395	-0.675307308459002	202	486		bottom	36
PAFAH1B2	-0.15687	0.130701080323645	-0.29875	-0.382422027508785	5049	PAFAH1B2	PAFAH1B2	0.130701080323645	-0.382422027508785	-0.51312310783243	759	14674		none	1
TMED7-TICAM2	-0.14796	-0.032321565791258	-0.3336	-0.427032597077592	100302736	TMED7-TICAM2	TMED7-TICAM2	-0.032321565791258	-0.427032597077592	-0.394711031286334	1674	12010		none	1
MGEA5	0.12556	0.109869818740677	-0.24851	-0.318111123200696	10724	MGEA5	MGEA5	0.109869818740677	-0.318111123200696	-0.427980941941373	1357	12024		none	1
TCN2	-0.27135	0.14715454504362	-0.14421	-0.184599432927337	6948	TCN2	TCN2	0.14715454504362	-0.184599432927337	-0.331753977970956	2488	7941		none	1
PSTPIP2	-0.22268	-0.0107847037020296	-0.26772	-0.342701339597161	9050	PSTPIP2	PSTPIP2	-0.0107847037020296	-0.342701339597161	-0.331916635895131	2485	11995		none	1
TAB1	-0.14986	-0.0693949735569317	-0.062224	-0.0796513079153359	10454	TAB1	TAB1	-0.0693949735569317	-0.0796513079153359	-0.0102563343584042	9404	3735		none	1
FAH	-0.32078	-0.3650499480179	-0.54925	-0.703080497436652	2184	FAH	FAH	-0.3650499480179	-0.703080497436652	-0.338030549418752	2400	3747		none	1
PDXP	-0.27108	-0.64054377796863	-0.26304	-0.336710594530245	57026	PDXP	PDXP	-0.64054377796863	-0.336710594530245	0.303833183438385	15190	4825		none	1
FBLN5	-0.07601	-0.178852325633956	-0.25862	-0.331052668633713	10516	FBLN5	FBLN5	-0.178852325633956	-0.331052668633713	-0.152200342999758	5900	5720		none	1
HPS4	-0.23838	-0.873242779008272	-0.34759	-0.444940828591727	89781	HPS4	HPS4	-0.873242779008272	-0.444940828591727	0.428301950416545	16133	6993		none	1
UGT3A2	0.20236	0.106892148442797	0.10121	0.129556262440717	167127	UGT3A2	UGT3A2	0.106892148442797	0.129556262440717	0.0226641139979195	10186	5701		none	1
OR6B1	-0.17836	-0.153381096596302	-0.3109	-0.397974923355585	135946	OR6B1	OR6B1	-0.153381096596302	-0.397974923355585	-0.244593826759283	3945	8193		none	1
DBNDD2	0.29456	0.133978212719794	0.20885	0.267343398979781	55861	DBNDD2	DBNDD2	0.133978212719794	0.267343398979781	0.133365186259987	12667	6644		none	1
ZDHHC6	0.05285	-0.0928863626090494	-0.023548	-0.0301431762469518	64429	ZDHHC6	ZDHHC6	-0.0928863626090494	-0.0301431762469518	0.0627431863620976	11149	5715		none	1
LRRC69	-0.3712	-0.261492564299598	-0.28971	-0.370850160969272	100130742	LRRC69	LRRC69	-0.261492564299598	-0.370850160969272	-0.109357596669674	6927	11119		none	1
GCNT7	0.0053671	0.0129367626452109	-0.21656	-0.277212767455405	140687	GCNT7	GCNT7	0.0129367626452109	-0.277212767455405	-0.290149530100616	3148	3924		none	1
SMYD5	-0.21848	-0.464686073317362	-0.0035133	-0.00449728304350331	10322	SMYD5	SMYD5	-0.464686073317362	-0.00449728304350331	0.460188790273859	16282	3311		none	1
ZFAND1	0.011079	-0.206561045066221	-0.20265	-0.25940694183985	79752	ZFAND1	ZFAND1	-0.206561045066221	-0.25940694183985	-0.0528458967736293	8339	9268		none	1
ZNF286B	0.014336	-0.40957374677937	-0.094824	-0.121381711586587	729288	ZNF286B	ZNF286B	-0.40957374677937	-0.121381711586587	0.288192035192782	15020	9474		none	1
TAAR5	0.17467	0.104041043258148	0.16601	0.212505040290321	9038	TAAR5	TAAR5	0.104041043258148	0.212505040290321	0.108463997032173	12201	8417		none	1
DAZ3	0.076705	0.257175789901912	0.15275	0.195531262600726	57054	DAZ3	DAZ3	0.257175789901912	0.195531262600726	-0.0616445273011862	8125	1355		none	1
SLC25A48	-0.63274	-0.330820865162953	-0.22902	-0.293162486159203	153328	SLC25A48	SLC25A48	-0.330820865162953	-0.293162486159203	0.0376583790037498	10538	141		none	1
LOC650293	-0.20897	-0.192073859783935	-0.47082	-0.602684314616522	650293	LOC650293	LOC650293	-0.192073859783935	-0.602684314616522	-0.410610454832587	1526	7665		none	1
VOPP1	-0.32448	-0.221387244044659	-0.013858	-0.0177392617814786	81552	VOPP1	VOPP1	-0.221387244044659	-0.0177392617814786	0.203647982263181	13883	16218		none	1
IRF5	-0.20855	-0.335680061474484	-0.026672	-0.0341421265864914	3663	IRF5	IRF5	-0.335680061474484	-0.0341421265864914	0.301537934887992	15161	11909		none	1
PPM1L	-0.2652	-0.280081815305338	-0.42218	-0.540421528280029	151742	PPM1L	PPM1L	-0.280081815305338	-0.540421528280029	-0.260339712974691	3644	8662		none	1
RNASEH1	-0.41935	-0.290534737603399	-0.32338	-0.413950243534028	246243	RNASEH1	RNASEH1	-0.290534737603399	-0.413950243534028	-0.123415505930628	6562	12503		none	1
TNNI3	-0.017898	-0.00723025810242734	-0.034421	-0.0440614179376732	7137	TNNI3	TNNI3	-0.00723025810242734	-0.0440614179376732	-0.0368311598352459	8751	6743		none	1
GBP1	0.19154	0.329182298964878	0.12754	0.163260603810779	2633	GBP1	GBP1	0.329182298964878	0.163260603810779	-0.165921695154099	5612	9375		none	1
TRIM2	-0.14753	-0.107240202504181	-0.054754	-0.070089157135451	23321	TRIM2	TRIM2	-0.107240202504181	-0.070089157135451	0.0371510453687302	10525	5323		none	1
CSF3	-0.42255	-0.854111106088686	-0.56094	-0.718044559366619	1440	CSF3	CSF3	-0.854111106088686	-0.718044559366619	0.136066546722067	12716	3809		none	1
PRICKLE3	0.063687	-0.126779821904805	-0.11851	-0.151701538008589	4007	PRICKLE3	PRICKLE3	-0.126779821904805	-0.151701538008589	-0.0249217161037844	9030	14170		none	1
CDC14B	-0.28235	-0.262430502192289	-0.44009	-0.563347648824572	8555	CDC14B	CDC14B	-0.262430502192289	-0.563347648824572	-0.300917146632284	2978	2221		none	1
TMEM37	-0.37838	-0.0216528047733128	-0.3396	-0.434713039471074	140738	TMEM37	TMEM37	-0.0216528047733128	-0.434713039471074	-0.413060234697761	1502	8153		none	1
TAZ	-0.6043	-0.325509650589884	-0.45413	-0.58131988402532	6901	TAZ	TAZ	-0.325509650589884	-0.58131988402532	-0.255810233435436	3727	4189		none	1
ARHGEF35	-0.50315	-0.142928174298242	-0.27142	-0.347437612406475	445328	ARHGEF35	ARHGEF35	-0.142928174298242	-0.347437612406475	-0.204509438108233	4795	2885		none	1
LRFN1	-0.067396	-0.257028883966912	-0.028745	-0.0367957194334394	57622	LRFN1	LRFN1	-0.257028883966912	-0.0367957194334394	0.220233164533473	14114	12704		none	1
C9orf66	0.058131	0.193079600415857	-0.05913	-0.0756907597877638	157983	C9orf66	C9orf66	0.193079600415857	-0.0756907597877638	-0.268770360203621	3496	10528		none	1
OXSR1	-0.17631	-0.312581928309904	-0.18076	-0.231386127840964	9943	OXSR1	OXSR1	-0.312581928309904	-0.231386127840964	0.0811958004689401	11581	14893		none	1
OR5L2	-0.071637	0.237648601003481	0.12916	0.16533432325702	26338	OR5L2	OR5L2	0.237648601003481	0.16533432325702	-0.0723142777464609	7856	64		none	1
CAT	-0.34473	-0.517481806264973	-0.77099	-0.986924046825097	847	CAT	CAT	-0.517481806264973	-0.986924046825097	-0.469442240560124	1050	9707		none	1
GRHL2	0.076788	0.0676479229760882	0.020179	0.0258306078430118	79977	GRHL2	GRHL2	0.0676479229760882	0.0258306078430118	-0.0418173151330765	8623	7737		none	1
ARSF	0.054006	-0.217816299778511	0.16939	0.216831689505316	416	ARSF	ARSF	-0.217816299778511	0.216831689505316	0.434647989283827	16166	11373		none	1
TOP2B	-0.40552	-0.357998463137911	-0.37009	-0.473742487567284	7155	TOP2B	TOP2B	-0.357998463137911	-0.473742487567284	-0.115744024429373	6752	1299		none	1
MEST	-0.119	0.134339827329024	0.049396	0.0632305220780717	4232	MEST	MEST	0.134339827329024	0.0632305220780717	-0.0711093052509524	7885	8661		none	1
PCBP4	-0.33574	-0.416489626180898	-0.48114	-0.615894675533311	57060	PCBP4	PCBP4	-0.416489626180898	-0.615894675533311	-0.199405049352413	4901	5317		none	1
LUC7L	-0.37072	-0.365852280432129	-0.68129	-0.872101433042543	55692	LUC7L	LUC7L	-0.365852280432129	-0.872101433042543	-0.506249152610414	801	14188		none	1
HES2	0.15374	-0.291450074583013	0.18774	0.240321042492048	54626	HES2	HES2	-0.291450074583013	0.240321042492048	0.531771117075061	16548	7770		none	1
IPP	0.40262	0.0290252226189938	0.15238	0.195057635319794	3652	IPP	IPP	0.0290252226189938	0.195057635319794	0.166032412700801	13280	1931		none	1
CCDC37	-0.1026	0.123604393617502	0.10548	0.135022177277411	348807	CCDC37	CCDC37	0.123604393617502	0.135022177277411	0.011417783659909	9906	2419		none	1
STXBP5	0.36722	0.349963838539077	0.078096	0.0999686381935599	134957	STXBP5	STXBP5	0.349963838539077	0.0999686381935599	-0.249995200345517	3830	4645		none	1
CD300LG	-0.50274	-0.231444650363875	-0.15846	-0.202840483611856	146894	CD300LG	CD300LG	-0.231444650363875	-0.202840483611856	0.0286041667520187	10301	1255		none	1
ADGRE1	-0.086639	0.0022327442028658	-0.048015	-0.0614627402538386	2015	ADGRE1	ADGRE1	0.0022327442028658	-0.0614627402538386	-0.0636954844567044	8066	4677		none	1
NLRP5	-0.11835	-0.188875830583556	-0.40358	-0.516612156860235	126206	NLRP5	NLRP5	-0.188875830583556	-0.516612156860235	-0.327736326276679	2549	1625		none	1
KPTN	0.13523	0.193723726438548	0.3484	0.445977688314847	11133	KPTN	KPTN	0.193723726438548	0.445977688314847	0.252253961876299	14561	5253		none	1
CCL15	-0.022437	0.160387379650138	-0.039893	-0.0510659814005287	6359	CCL15	CCL15	0.160387379650138	-0.0510659814005287	-0.211453361050667	4648	6468		none	1
TRIM28	0.015744	-0.363479184559056	-0.2986	-0.382230016448947	10155	TRIM28	TRIM28	-0.363479184559056	-0.382230016448947	-0.0187508318898912	9196	15478		none	1
PCDHA11	-0.087015	-0.252633006373457	-0.26292	-0.336556985682375	56138	PCDHA11	PCDHA11	-0.252633006373457	-0.336556985682375	-0.0839239793089178	7588	6540		none	1
CCDC173	0.23911	0.256667269357682	-0.032612	-0.0417457645560384	129881	CCDC173	CCDC173	0.256667269357682	-0.0417457645560384	-0.29841303391372	3028	5139		none	1
CCDC58	-0.18437	-0.328617276137956	-0.42834	-0.54830678247067	131076	CCDC58	CCDC58	-0.328617276137956	-0.54830678247067	-0.219689506332714	4477	7364		none	1
C19orf33	-0.07534	0.0419258238032817	0.21059	0.269570727273891	64073	C19orf33	C19orf33	0.0419258238032817	0.269570727273891	0.227644903470609	14219	15461		none	1
ALG1L2	-0.45417	-0.445373593093161	-0.076421	-0.0978245146920463	644974	ALG1L2	ALG1L2	-0.445373593093161	-0.0978245146920463	0.347549078401115	15599	4234		none	1
ORM1	0.13829	-0.191520137413551	0.4601	0.588961924206834	5004	ORM1	ORM1	-0.191520137413551	0.588961924206834	0.780482061620386	16799	15348		top	25
IST1	-0.8459	-0.604258012023686	-0.73709	-0.943529547301925	9798	IST1	IST1	-0.604258012023686	-0.943529547301925	-0.339271535278239	2379	7058		none	1
ECSIT	-0.18505	-0.266374361524206	-0.28927	-0.370286928527083	51295	ECSIT	ECSIT	-0.266374361524206	-0.370286928527083	-0.103912567002878	7071	7484		none	1
ZNF114	-0.16151	-0.0195102382136238	-0.15907	-0.203621328588527	163071	ZNF114	ZNF114	-0.0195102382136238	-0.203621328588527	-0.184111090374903	5203	3061		none	1
RASA4	-0.42867	-0.237173981828866	0.25953	0.332217535730058	10156	RASA4	RASA4	-0.237173981828866	0.332217535730058	0.569391517558924	16619	6830		top	70
RUNX1T1	0.17027	-0.0755672829182299	-0.094433	-0.120881202757279	862	RUNX1T1	RUNX1T1	-0.0755672829182299	-0.120881202757279	-0.0453139198390489	8519	14695		none	1
SPNS1	-0.41633	-0.455634407630068	-0.31553	-0.403901664735889	83985	SPNS1	SPNS1	-0.455634407630068	-0.403901664735889	0.0517327428941795	10884	1821		none	1
ELAVL3	-0.21467	-0.472155675089274	-0.012335	-0.0157897094872665	1995	ELAVL3	ELAVL3	-0.472155675089274	-0.0157897094872665	0.456365965602007	16266	90		none	1
JRKL	-0.29353	-0.48228088414772	-0.17279	-0.221183940194955	8690	JRKL	JRKL	-0.48228088414772	-0.221183940194955	0.261096943952764	14673	842		none	1
XKR5	-0.27776	-0.11075238439633	-0.12566	-0.160854065194155	389610	XKR5	XKR5	-0.11075238439633	-0.160854065194155	-0.0501016807978256	8412	364		none	1
PYCR1	-0.1776	-0.120022148894815	-0.1709	-0.218764600841008	5831	PYCR1	PYCR1	-0.120022148894815	-0.218764600841008	-0.0987424519461931	7192	13149		none	1
HBE1	0.3771	0.350099444017538	0.20097	0.257256417969675	3046	HBE1	HBE1	0.350099444017538	0.257256417969675	-0.0928430260478632	7348	15564		none	1
DHX57	0.14278	0.310920761198752	-0.043036	-0.0550892531409809	90957	DHX57	DHX57	0.310920761198752	-0.0550892531409809	-0.366010014339733	2034	10974		none	1
BANK1	-0.066134	-0.151652126745921	-0.38995	-0.499164751889709	55024	BANK1	BANK1	-0.151652126745921	-0.499164751889709	-0.347512625143788	2265	9583		none	1
CNFN	-0.053631	0.341454594765629	-0.11102	-0.142113785754059	84518	CNFN	CNFN	0.341454594765629	-0.142113785754059	-0.483568380519688	943	6880		none	1
HACL1	-0.23209	0.115377661257515	-0.16814	-0.215231597340007	26061	HACL1	HACL1	0.115377661257515	-0.215231597340007	-0.330609258597522	2503	5958		none	1
ADH6	-0.35854	-0.530522533110338	-0.32192	-0.412081335884947	130	ADH6	ADH6	-0.530522533110338	-0.412081335884947	0.118441197225391	12405	6412		none	1
ADAM11	-0.81033	-0.535483433530715	-0.35424	-0.453453318911169	4185	ADAM11	ADAM11	-0.535483433530715	-0.453453318911169	0.0820301146195453	11600	6505		none	1
C1orf141	-0.1511	-0.474336663201193	-0.09341	-0.11957168732919	400757	C1orf141	C1orf141	-0.474336663201193	-0.11957168732919	0.354764975872003	15673	1236		none	1
SLC7A6	-0.12427	-0.340878271482168	-0.076623	-0.0980830895859601	9057	SLC7A6	SLC7A6	-0.340878271482168	-0.0980830895859601	0.242795181896208	14426	7975		none	1
MAGEH1	-0.21416	-0.3798648465398	-0.10588	-0.13553420677031	28986	MAGEH1	MAGEH1	-0.3798648465398	-0.13553420677031	0.24433063976949	14446	11651		none	1
TCF4	-0.13051	-0.155336075577453	-0.2434	-0.311569946428914	6925	TCF4	TCF4	-0.155336075577453	-0.311569946428914	-0.156233870851461	5826	13385		none	1
OR4S2	-0.057151	0.0316231975771821	-0.047981	-0.0614192177469422	219431	OR4S2	OR4S2	0.0316231975771821	-0.0614192177469422	-0.0930424153241243	7340	14051		none	1
EGLN1	-0.022573	-0.139718844641324	-0.22794	-0.291780006528376	54583	EGLN1	EGLN1	-0.139718844641324	-0.291780006528376	-0.152061161887053	5903	8079		none	1
IFIT5	0.0025063	-0.273041630881888	-0.12456	-0.159445984088684	24138	IFIT5	IFIT5	-0.273041630881888	-0.159445984088684	0.113595646793204	12311	15145		none	1
NUTM2F	-0.35888	-0.575012430502192	-0.4649	-0.59510627812162	54754	NUTM2F	NUTM2F	-0.575012430502192	-0.59510627812162	-0.0200938476194276	9154	13404		none	1
VPS26B	-0.16159	-0.0968290918953126	0.063697	0.0815368565229357	112936	VPS26B	VPS26B	-0.0968290918953126	0.0815368565229357	0.178365948418248	13478	7281		none	1
TFAP2E	-0.15103	0.156127107535144	-0.040352	-0.05165353524363	339488	TFAP2E	TFAP2E	0.156127107535144	-0.05165353524363	-0.207780642778774	4724	427		none	1
SAT1	0.031006	0.0569588211363739	0.18515	0.237005651525528	6303	SAT1	SAT1	0.0569588211363739	0.237005651525528	0.180046830389154	13503	15420		none	1
CNOT4	-0.92158	-0.701690548298151	-0.97537	-1.24854551622173	4850	CNOT4	CNOT4	-0.701690548298151	-1.24854551622173	-0.546854967923583	575	14434		none	1
NUDT9	0.25575	0.472438186502735	0.25907	0.331628701813224	53343	NUDT9	NUDT9	0.472438186502735	0.331628701813224	-0.14080948468951	6166	3272		none	1
LRRTM1	-0.22287	-0.327747140984496	-0.11545	-0.147784512387914	347730	LRRTM1	LRRTM1	-0.327747140984496	-0.147784512387914	0.179962628596582	13501	7310		none	1
KRT83	-0.26086	-0.259673190796908	0.03943	0.0504733072624983	3889	KRT83	KRT83	-0.259673190796908	0.0504733072624983	0.310146498059407	15244	13760		none	1
PACS1	-0.20498	-0.267933824526511	-0.34931	-0.447142555411192	55690	PACS1	PACS1	-0.267933824526511	-0.447142555411192	-0.179208730884681	5325	4251		none	1
MTCH1	-0.16532	-0.156579125796682	-0.23808	-0.30475995417336	23787	MTCH1	MTCH1	-0.156579125796682	-0.30475995417336	-0.148180828376678	5998	3201		none	1
HNRNPD	-0.27082	-0.369705736111739	-0.2478	-0.317202270850801	3184	HNRNPD	HNRNPD	-0.369705736111739	-0.317202270850801	0.0525034652609379	10910	9648		none	1
USP45	-0.3061	-0.409505944040139	-0.36844	-0.471630365909076	85015	USP45	USP45	-0.409505944040139	-0.471630365909076	-0.0621244218689371	8106	15072		none	1
MAP1S	0.042796	0.459205351896217	0.30604	0.391753765016865	55201	MAP1S	MAP1S	0.459205351896217	0.391753765016865	-0.0674515868793517	7974	3054		none	1
RIMBP3	-0.15837	-0.429665958504724	-0.34855	-0.446169699374684	85376	RIMBP3	RIMBP3	-0.429665958504724	-0.446169699374684	-0.0165037408699604	9260	11899		none	1
CDHR5	-0.133	0.319418704515662	-0.055954	-0.0716252456141474	53841	CDHR5	CDHR5	0.319418704515662	-0.0716252456141474	-0.39104395012981	1711	7736		none	1
OR2A25	0.028631	0.0170659494643584	-0.094768	-0.121310027457582	392138	OR2A25	OR2A25	0.0170659494643584	-0.121310027457582	-0.13837597692194	6233	5438		none	1
AKAP6	0.17401	0.316977805903359	0.017755	0.0227277091160451	9472	AKAP6	AKAP6	0.316977805903359	0.0227277091160451	-0.294250096787313	3083	3002		none	1
CDC25A	0.37216	0.292941734846088	-0.2799	-0.358292637655929	993	CDC25A	CDC25A	0.292941734846088	-0.358292637655929	-0.651234372502017	245	10808		bottom	359
TMEM19	0.25923	0.33752203589025	0.31069	0.397706107871813	55266	TMEM19	TMEM19	0.33752203589025	0.397706107871813	0.0601840719815635	11076	15226		none	1
TYR	-0.29171	0.122655155268273	-0.11833	-0.151471124736785	7299	TYR	TYR	0.122655155268273	-0.151471124736785	-0.274126280005058	3410	3725		none	1
RAB19	-0.30217	-0.354450119784839	0.031403	0.0401981554137518	401409	RAB19	RAB19	-0.354450119784839	0.0401981554137518	0.394648275198591	15956	3987		none	1
ARL10	-0.21385	-0.231241242146183	-0.064699	-0.0828194904026472	285598	ARL10	ARL10	-0.231241242146183	-0.0828194904026472	0.148421751743536	12937	6405		none	1
NUBPL	0.059118	-0.144046919495548	-0.174	-0.222732829410974	80224	NUBPL	NUBPL	-0.144046919495548	-0.222732829410974	-0.0786859099154264	7700	7638		none	1
DMXL2	-0.28035	-0.57037924332143	-0.42236	-0.540651941551833	23312	DMXL2	DMXL2	-0.57037924332143	-0.540651941551833	0.0297273017695967	10327	12693		none	1
MTFR1	-0.10462	-0.152013741355151	-0.16424	-0.210239309784244	9650	MTFR1	MTFR1	-0.152013741355151	-0.210239309784244	-0.0582255684290928	8205	857		none	1
OTOR	-0.17684	-0.108075306242372	-0.044114	-0.0564691726243432	56914	OTOR	OTOR	-0.108075306242372	-0.0564691726243432	0.051606133618029	10880	2245		none	1
MAPK9	0.32071	0.0950809112688153	0.16812	0.215205995865362	5601	MAPK9	MAPK9	0.0950809112688153	0.215205995865362	0.120125084596547	12428	13654		none	1
BCR	0.10217	0.0377243140622881	-0.016429	-0.0210303313470856	613	BCR	BCR	0.0377243140622881	-0.0210303313470856	-0.0587546454093737	8197	13770		none	1
RAP1A	0.16092	0.103716720155494	0.084081	0.107629879481058	5906	RAP1A	RAP1A	0.103716720155494	0.107629879481058	0.00391315932556383	9731	600		none	1
NFE2L2	-0.48471	-0.331770103512182	0.16103	0.206130273103731	4780	NFE2L2	NFE2L2	-0.331770103512182	0.206130273103731	0.537900376615913	16566	777		none	1
TCF7L2	0.016937	-0.241705464900782	0.070813	0.0906458612016052	6934	TCF7L2	TCF7L2	-0.241705464900782	0.0906458612016052	0.332351326102387	15467	2924		none	1
CCNJL	0.29132	0.0690932513673552	0.015316	0.0196056092830947	79616	CCNJL	CCNJL	0.0690932513673552	0.0196056092830947	-0.0494876420842605	8430	7452		none	1
ZNF614	-0.11166	0.00415969805180129	-0.50131	-0.641713762712732	80110	ZNF614	ZNF614	0.00415969805180129	-0.641713762712732	-0.645873460764534	258	16576		bottom	198
FAM133A	0.39301	0.538365049948018	0.45123	0.577607670201804	286499	FAM133A	FAM133A	0.538365049948018	0.577607670201804	0.0392426202537857	10583	3286		none	1
PHF10	0.063797	-0.0460211092528138	-0.25991	-0.332703963748312	55274	PHF10	PHF10	-0.0460211092528138	-0.332703963748312	-0.286682854495498	3198	7448		none	1
RAB38	-0.37608	-0.408206391538218	-0.17936	-0.229594024615818	23682	RAB38	RAB38	-0.408206391538218	-0.229594024615818	0.1786123669224	13483	16312		none	1
NPR2	0.088633	0.274510690231885	-0.01803	-0.023079729392413	4882	NPR2	NPR2	0.274510690231885	-0.023079729392413	-0.297590419624298	3038	8181		none	1
ZNF7	-0.38607	-0.473692537178502	-0.10959	-0.140283280316946	7553	ZNF7	ZNF7	-0.473692537178502	-0.140283280316946	0.333409256861556	15476	12299		none	1
C12orf80	0.049403	-0.240767527008091	-0.001571	-0.00201099583336	283403	C12orf80	C12orf80	-0.240767527008091	-0.00201099583336	0.238756531174731	14369	9036		none	1
VPS26A	-0.30655	-0.533471952266872	-0.38418	-0.491778726454644	9559	VPS26A	VPS26A	-0.533471952266872	-0.491778726454644	0.0416932258122278	10635	7277		none	1
GDPD3	-0.2044	-0.102093974596574	-0.25976	-0.332511952688475	79153	GDPD3	GDPD3	-0.102093974596574	-0.332511952688475	-0.230417978091901	4246	7990		none	1
ZNF570	-0.16676	0.088117569949826	-0.21656	-0.277212767455405	148268	ZNF570	ZNF570	0.088117569949826	-0.277212767455405	-0.365330337405231	2047	2854		none	1
SORCS1	-0.14805	-0.268758757853817	-0.094129	-0.120492060342676	114815	SORCS1	SORCS1	-0.268758757853817	-0.120492060342676	0.148266697511142	12935	15741		none	1
ANKRD44	0.45811	0.113919902364055	0.4178	0.534814805332787	91526	ANKRD44	ANKRD44	0.113919902364055	0.534814805332787	0.420894902968732	16104	7129		none	1
FAM160B1	-0.26068	0.240372011029246	-0.25846	-0.330847856836554	57700	FAM160B1	FAM160B1	0.240372011029246	-0.330847856836554	-0.571219867865799	479	9678		bottom	375
CRIPT	-0.27258	-0.645052660127469	-0.51189	-0.655256942799905	9419	CRIPT	CRIPT	-0.645052660127469	-0.655256942799905	-0.0102042826724361	9407	14079		none	1
METTL6	-0.13848	-0.0274747999819193	-0.20585	-0.26350317778304	131965	METTL6	METTL6	-0.0274747999819193	-0.26350317778304	-0.236028377801121	4120	12876		none	1
SLC29A2	-0.45712	-0.141538218144013	-0.52811	-0.676019738736951	3177	SLC29A2	SLC29A2	-0.141538218144013	-0.676019738736951	-0.534481520592938	618	5096		none	1
PRB4	-0.099102	-0.36119649233829	-0.2777	-0.355476475444986	5545	PRB4	PRB4	-0.36119649233829	-0.355476475444986	0.00572001689330487	9787	2165		none	1
IL26	-0.16233	-0.263617050128825	-0.023736	-0.0303838301086143	55801	IL26	IL26	-0.263617050128825	-0.0303838301086143	0.233233220020211	14293	11667		none	1
TMIGD3	0.22007	0.00418150793292049	0.19019	0.243457223136053	57413	TMIGD3	TMIGD3	0.00418150793292049	0.243457223136053	0.239275715203132	14379	8818		none	1
FILIP1L	-0.30769	-0.141018397143245	-0.05285	-0.0676518967492528	11259	FILIP1L	FILIP1L	-0.141018397143245	-0.0676518967492528	0.0733665003939918	11388	4530		none	1
TMEM239	-0.15434	-0.276849884735343	0.30801	0.394275510269392	100288797	TMEM239	TMEM239	-0.276849884735343	0.394275510269392	0.671125395004735	16735	15580		top	56
SPTLC2	-0.27578	-0.456888758305836	-0.51292	-0.65657541874412	9517	SPTLC2	SPTLC2	-0.456888758305836	-0.65657541874412	-0.199686660438284	4894	13828		none	1
SYNPO2	-0.36757	-0.234224562672332	0.0084421	0.0108065104550022	171024	SYNPO2	SYNPO2	-0.234224562672332	0.0108065104550022	0.245031073127334	14459	3926		none	1
BCL11B	0.36651	0.269956606246892	0.11856	0.151765541695202	64919	BCL11B	BCL11B	0.269956606246892	0.151765541695202	-0.118191064551691	6699	10569		none	1
NLRP1	-0.37595	-0.194661664331239	-0.30667	-0.392560211468181	22861	NLRP1	NLRP1	-0.194661664331239	-0.392560211468181	-0.197898547136942	4932	1900		none	1
PPP2R5D	0.22363	-0.0301801292772228	0.17761	0.227353895584386	5528	PPP2R5D	PPP2R5D	-0.0301801292772228	0.227353895584386	0.257534024861608	14631	13035		none	1
ZMYM1	0.20262	-0.160172670975907	-0.17732	-0.226982674202034	79830	ZMYM1	ZMYM1	-0.160172670975907	-0.226982674202034	-0.0668100032261266	7991	7663		none	1
OAS1	0.18592	0.135300366134792	-0.2765	-0.353940386966289	4938	OAS1	OAS1	0.135300366134792	-0.353940386966289	-0.489240753101081	906	1657		none	1
SAR1A	-0.30514	-0.266645572481128	-0.094286	-0.120693031918639	56681	SAR1A	SAR1A	-0.266645572481128	-0.120693031918639	0.14595254056249	12878	13241		none	1
CWH43	0.070912	0.146261808977083	0.28802	0.368686836361774	80157	CWH43	CWH43	0.146261808977083	0.368686836361774	0.222425027384692	14155	818		none	1
FAN1	-0.16145	-0.298693667224156	-0.22877	-0.292842467726141	22909	FAN1	FAN1	-0.298693667224156	-0.292842467726141	0.00585119949801483	9791	9803		none	1
NXT1	-0.43967	-0.376915427383266	-0.61267	-0.784262773535756	29107	NXT1	NXT1	-0.376915427383266	-0.784262773535756	-0.407347346152489	1552	12192		none	1
VGF	-0.050371	0.139199023640555	0.18978	0.242932392905831	7425	VGF	VGF	0.139199023640555	0.242932392905831	0.103733369265276	12097	4599		none	1
FAM205A	0.22111	0.40347150024861	0.043899	0.0561939567719101	259308	FAM205A	FAM205A	0.40347150024861	0.0561939567719101	-0.3472775434767	2269	7158		none	1
ALG6	-0.39289	-0.385040455634408	-0.19067	-0.244071658527531	29929	ALG6	ALG6	-0.385040455634408	-0.244071658527531	0.140968797106876	12793	15824		none	1
FAM171A1	-0.20339	-0.277290602540343	-0.0047762	-0.00611388815995801	221061	FAM171A1	FAM171A1	-0.277290602540343	-0.00611388815995801	0.271176714380385	14807	9550		none	1
GZMK	0.01982	-0.0927541472675496	0.025614	0.0327878085777741	3003	GZMK	GZMK	-0.0927541472675496	0.0327878085777741	0.125541955845324	12527	5671		none	1
ATP5J2-PTCD1	-0.25309	0.259650589883831	-0.17432	-0.223142453005293	100526740	ATP5J2-PTCD1	ATP5J2-PTCD1	0.259650589883831	-0.223142453005293	-0.482793042889124	950	2265		none	1
TOMM20L	-0.13279	-0.218449125344664	-0.19937	-0.25520829999808	387990	TOMM20L	TOMM20L	-0.218449125344664	-0.25520829999808	-0.0367591746534159	8752	3431		none	1
EDC3	-0.034464	-0.425326583193961	-0.4408	-0.564256501174468	80153	EDC3	EDC3	-0.425326583193961	-0.564256501174468	-0.138929917980507	6220	2311		none	1
SPHK2	-0.055211	-0.119558830176739	-0.052649	-0.0673946019290711	56848	SPHK2	SPHK2	-0.119558830176739	-0.0673946019290711	0.052164228247668	10898	830		none	1
GIMAP6	0.20647	0.0822187316367581	0.55249	0.707227936329133	474344	GIMAP6	GIMAP6	0.0822187316367581	0.707227936329133	0.625009204692375	16695	2801		top	12
SERINC2	-9.416e-05	-0.0429100935677801	-0.19262	-0.246567802305413	347735	SERINC2	SERINC2	-0.0429100935677801	-0.246567802305413	-0.203657708737633	4816	12038		none	1
NRSN2	-0.16277	-0.110603218370022	-0.071805	-0.0919156943439942	80023	NRSN2	NRSN2	-0.110603218370022	-0.0919156943439942	0.018687524026028	10082	15910		none	1
GAL3ST1	-0.19795	-0.463702933598517	-0.58682	-0.751172867557171	9514	GAL3ST1	GAL3ST1	-0.463702933598517	-0.751172867557171	-0.287469933958654	3189	582		none	1
DNAJC25-GNG10	-0.3092	-0.633548795371333	-0.45369	-0.580756651583131	552891	DNAJC25-GNG10	DNAJC25-GNG10	-0.633548795371333	-0.580756651583131	0.0527921437882019	10919	10834		none	1
C18orf63	-0.088574	-0.291438774126475	-0.21242	-0.271913262203903	644041	C18orf63	C18orf63	-0.291438774126475	-0.271913262203903	0.0195255119225718	10103	8643		none	1
TMEM61	-0.34703	-0.345579261402161	-0.56062	-0.7176349357723	199964	TMEM61	TMEM61	-0.345579261402161	-0.7176349357723	-0.37205567437014	1952	15390		none	1
CFAP126	0.031989	0.0328425168376802	-0.26163	-0.334905690567777	257177	CFAP126	CFAP126	0.0328425168376802	-0.334905690567777	-0.367748207405457	2013	12912		none	1
KLK13	0.051103	-0.0369005107806355	-0.0057553	-0.00736720835120103	26085	KLK13	KLK13	-0.0369005107806355	-0.00736720835120103	0.0295333024294345	10323	1295		none	1
PIK3R1	0.25542	0.391504316774398	0.11513	0.147374888793595	5295	PIK3R1	PIK3R1	0.391504316774398	0.147374888793595	-0.244129427980803	3955	1328		none	1
SIN3B	0.20484	0.218596031279664	-0.13402	-0.17155548159574	23309	SIN3B	SIN3B	0.218596031279664	-0.17155548159574	-0.390151512875404	1725	4861		none	1
SUCO	-0.29908	-0.452176467929304	-0.53104	-0.679770354772435	51430	SUCO	SUCO	-0.452176467929304	-0.679770354772435	-0.22759388684313	4319	9635		none	1
FGF14	0.13228	0.10885955792614	0.068673	0.0879065034145967	2259	FGF14	FGF14	0.10885955792614	0.0879065034145967	-0.0209530545115435	9130	12781		none	1
ATP2B2	-0.25851	-0.012623739999096	-0.078838	-0.100918452902887	491	ATP2B2	ATP2B2	-0.012623739999096	-0.100918452902887	-0.0882947129037912	7482	16183		none	1
TMX3	0.25623	-0.0060720743118022	0.24765	0.317010259790964	54495	TMX3	TMX3	-0.0060720743118022	0.317010259790964	0.323082334102766	15367	1519		none	1
NOVA1	0.10207	-0.0407946481037834	-0.237	-0.303377474542534	4857	NOVA1	NOVA1	-0.0407946481037834	-0.303377474542534	-0.26258282643875	3602	2717		none	1
KLRK1	0.47171	0.566005966641052	0.17003	0.217650936693954	22914	KLRK1	KLRK1	0.566005966641052	0.217650936693954	-0.348355029947099	2253	13067		none	1
NPHP1	-0.27461	-0.522261899380735	-0.4215	-0.539551078142101	4867	NPHP1	NPHP1	-0.522261899380735	-0.539551078142101	-0.0172891787613659	9239	13811		none	1
FAM221A	-0.086863	-0.256011842878452	0.2423	0.310161865323443	340277	FAM221A	FAM221A	-0.256011842878452	0.310161865323443	0.566173708201895	16612	9475		none	1
IGFBP6	0.13737	-0.172478868146273	0.028158	0.0360443161526104	3489	IGFBP6	IGFBP6	-0.172478868146273	0.0360443161526104	0.208523184298883	13947	15484		none	1
CD226	-0.062782	-0.002948854133707	-0.0048663	-0.00622922280323347	10666	CD226	CD226	-0.002948854133707	-0.00622922280323347	-0.00328036866952646	9570	12619		none	1
FAM153B	-0.22412	-0.235105998282331	-0.68688	-0.879257045205804	202134	FAM153B	FAM153B	-0.235105998282331	-0.879257045205804	-0.644151046923473	269	4139		bottom	77
SAP25	0.015981	-0.370010848438277	-0.31456	-0.402659993215609	100316904	SAP25	SAP25	-0.370010848438277	-0.402659993215609	-0.0326491447773323	8847	15261		none	1
GPR107	0.0317	-0.216912263255436	-0.20838	-0.266741764325625	57720	GPR107	GPR107	-0.216912263255436	-0.266741764325625	-0.0498295010701896	8416	11463		none	1
SNTB2	-0.34075	-0.322820141933734	-0.069165	-0.0885362996908622	6645	SNTB2	SNTB2	-0.322820141933734	-0.0885362996908622	0.234283842242872	14306	11476		none	1
TRAF4	-0.35967	-0.465183293405054	-0.52452	-0.671424274038184	9618	TRAF4	TRAF4	-0.465183293405054	-0.671424274038184	-0.206240980633131	4762	1016		none	1
DAZ1	-0.057355	0.0627130136057497	-0.10417	-0.133345280688168	1617	DAZ1	DAZ1	0.0627130136057497	-0.133345280688168	-0.196058294293917	4968	6905		none	1
UMOD	-0.069681	0.259740993536139	-0.0043317	-0.00554489538597423	7369	UMOD	UMOD	0.259740993536139	-0.00554489538597423	-0.265285888922113	3565	10854		none	1
TGFBR3L	-0.067825	-0.210437101658907	-0.006448	-0.00825391542552851	100507588	TGFBR3L	TGFBR3L	-0.210437101658907	-0.00825391542552851	0.202183186233378	13860	6032		none	1
TNFAIP8	-0.27444	-0.521380463770736	-0.27231	-0.348576878028174	25816	TNFAIP8	TNFAIP8	-0.521380463770736	-0.348576878028174	0.172803585742562	13376	12431		none	1
EHD2	-0.16664	-0.195226687158161	-0.14918	-0.190961399376604	30846	EHD2	EHD2	-0.195226687158161	-0.190961399376604	0.0042652877815571	9745	14656		none	1
CTAGE8	0.063548	0.229602675948108	-0.10522	-0.134689358107027	100142659	CTAGE8	CTAGE8	0.229602675948108	-0.134689358107027	-0.364292034055135	2058	8566		none	1
AP3M1	-0.31875	-0.555598246169145	-0.24662	-0.31569178384675	26985	AP3M1	AP3M1	-0.555598246169145	-0.31569178384675	0.239906462322396	14384	10406		none	1
CYP2A6	-0.014499	-0.277946029019572	0.12722	0.16285098021646	1548	CYP2A6	CYP2A6	-0.277946029019572	0.16285098021646	0.440797009236033	16197	6964		none	1
ADORA2A	-0.33504	-0.483795145323871	-0.50506	-0.646514039208658	135	ADORA2A	ADORA2A	-0.483795145323871	-0.646514039208658	-0.162718893884787	5697	3046		none	1
TMEM184C	0.1916	0.0323712878000271	-0.035921	-0.0459815285360437	55751	TMEM184C	TMEM184C	0.0323712878000271	-0.0459815285360437	-0.0783528163360708	7711	2239		none	1
MITF	-0.13711	0.156387018035529	-0.3098	-0.396566842250114	4286	MITF	MITF	0.156387018035529	-0.396566842250114	-0.552953860285642	549	4510		none	1
UGT3A1	-0.032854	0.127265741535958	-0.043905	-0.0562016372143035	133688	UGT3A1	UGT3A1	0.127265741535958	-0.0562016372143035	-0.183467378750262	5215	5276		none	1
SNTA1	-0.093465	-0.310694752067984	0.15363	0.196657727485103	6640	SNTA1	SNTA1	-0.310694752067984	0.196657727485103	0.507352479553087	16458	16266		none	1
USP17L12	-0.36308	-0.538116439904172	-0.45344	-0.580436633150069	100287205	USP17L12	USP17L12	-0.538116439904172	-0.580436633150069	-0.0423201932458973	8602	13863		none	1
RCVRN	0.080303	-0.0125638475794422	-0.27791	-0.355745290928757	5957	RCVRN	RCVRN	-0.0125638475794422	-0.355745290928757	-0.343181443349315	2329	4674		none	1
SP4	-0.065334	-0.0688039596799711	-0.54962	-0.703554124717584	6671	SP4	SP4	-0.0688039596799711	-0.703554124717584	-0.634750165037613	292	9708		bottom	151
UNC13D	-0.13291	-0.0177677078153957	-0.13802	-0.176675776524728	201294	UNC13D	UNC13D	-0.0177677078153957	-0.176675776524728	-0.158908068709332	5775	5240		none	1
KCNH8	-0.12372	0.108553315553948	-0.10528	-0.134766162530962	131096	KCNH8	KCNH8	0.108553315553948	-0.134766162530962	-0.24331947808491	3980	2697		none	1
IAH1	-0.40909	-0.194887673462008	-0.18388	-0.235379957885574	285148	IAH1	IAH1	-0.194887673462008	-0.235379957885574	-0.0404922844235663	8661	2532		none	1
MICALL1	-0.28404	-0.125039551597885	-0.19533	-0.250036802119802	85377	MICALL1	MICALL1	-0.125039551597885	-0.250036802119802	-0.124997250521918	6535	227		none	1
LNX1	0.099534	0.231817565429643	-0.23465	-0.300369301271753	84708	LNX1	LNX1	0.231817565429643	-0.300369301271753	-0.532186866701396	637	10455		none	1
MYBPHL	-0.17085	-0.242982416489626	-0.60452	-0.773830172617943	343263	MYBPHL	MYBPHL	-0.242982416489626	-0.773830172617943	-0.530847756128317	645	7441		none	1
BAZ1B	-0.59012	-0.924467748497039	-0.37903	-0.485186346733572	9031	BAZ1B	BAZ1B	-0.924467748497039	-0.485186346733572	0.439281401763467	16189	14587		none	1
JOSD1	-0.38056	-0.297880034353388	-0.48157	-0.616445107238177	9929	JOSD1	JOSD1	-0.297880034353388	-0.616445107238177	-0.318565072884789	2697	15492		none	1
KCNC4	-0.22246	-0.561892600461059	-0.36189	-0.463245882962859	3749	KCNC4	KCNC4	-0.561892600461059	-0.463245882962859	0.0986467174982	11991	9428		none	1
CHURC1-FNTB	-0.76019	-1.11399900555982	-0.68027	-0.870795757835651	100529261	CHURC1-FNTB	CHURC1-FNTB	-1.11399900555982	-0.870795757835651	0.243203247724173	14433	16144		none	1
B3GALT4	-0.28443	-0.642193644623243	-0.58141	-0.744247668665715	8705	B3GALT4	B3GALT4	-0.642193644623243	-0.744247668665715	-0.102054024042472	7118	12740		none	1
STRIP2	0.31116	0.495152104145007	0.22454	0.287427755838736	57464	STRIP2	STRIP2	0.495152104145007	0.287427755838736	-0.207724348306271	4725	15304		none	1
OR52K2	-0.081289	-0.364439723364824	-0.15482	-0.198181015226477	119774	OR52K2	OR52K2	-0.364439723364824	-0.198181015226477	0.166258708138347	13285	15721		none	1
DAAM2	-0.35428	-0.237931112416942	-0.50046	-0.640625700040322	23500	DAAM2	DAAM2	-0.237931112416942	-0.640625700040322	-0.402694587623381	1594	1718		none	1
ZNF594	-0.48482	-0.710493603941599	-0.39621	-0.507178013453575	84622	ZNF594	ZNF594	-0.710493603941599	-0.507178013453575	0.203315590488024	13877	9604		none	1
OR52N2	0.39691	0.286432671879944	-0.020938	-0.0268021838057872	390077	OR52N2	OR52N2	0.286432671879944	-0.0268021838057872	-0.313234855685731	2782	9970		none	1
SUV39H2	-0.16774	-0.155618586990914	-0.085504	-0.109451424402046	79723	SUV39H2	SUV39H2	-0.155618586990914	-0.109451424402046	0.0461671625888689	10745	14405		none	1
MRVI1	-0.04258	0.448944537359309	0.017381	0.0222489615401847	10335	MRVI1	MRVI1	0.448944537359309	0.0222489615401847	-0.426695575819125	1372	11442		none	1
OR3A2	-0.27818	-0.124485829227501	-0.13174	-0.168636913486217	4995	OR3A2	OR3A2	-0.124485829227501	-0.168636913486217	-0.044151084258716	8552	3689		none	1
METTL8	-0.25698	-0.039823938887131	-0.48725	-0.62371592603734	79828	METTL8	METTL8	-0.039823938887131	-0.62371592603734	-0.583891987150209	426	15276		bottom	206
PDIK1L	-0.096897	-0.372485648420196	-0.08116	-0.103890784109165	149420	PDIK1L	PDIK1L	-0.372485648420196	-0.103890784109165	0.268594864311032	14778	12390		none	1
DDI2	0.54012	0.554581205080685	0.12953	0.165807950537951	84301	DDI2	DDI2	0.554581205080685	0.165807950537951	-0.388773254542734	1739	4576		none	1
CIB1	-0.113	-0.171326221579352	-0.11044	-0.141371342989356	10519	CIB1	CIB1	-0.171326221579352	-0.141371342989356	0.0299548785899956	10332	7512		none	1
SYT15	-0.28672	0.0515221714957284	-0.047061	-0.060241549913275	83849	SYT15	SYT15	0.0515221714957284	-0.060241549913275	-0.111763721409003	6870	10829		none	1
NEURL4	0.0021193	-0.034333047055101	-0.056138	-0.0718607791808808	84461	NEURL4	NEURL4	-0.034333047055101	-0.0718607791808808	-0.0375277321257798	8737	4822		none	1
FAM43A	0.16618	0.108017673914026	0.11105	0.142152187966027	131583	FAM43A	FAM43A	0.108017673914026	0.142152187966027	0.0341345140520007	10433	13838		none	1
LDOC1L	-0.3689	-0.549823712878	-0.5202	-0.665894355514878	84247	LDOC1L	LDOC1L	-0.549823712878	-0.665894355514878	-0.116070642636877	6747	9798		none	1
GALT	0.032994	0.180796004158568	-0.14493	-0.185521086014554	2592	GALT	GALT	0.180796004158568	-0.185521086014554	-0.366317090173122	2032	4110		none	1
FANCD2	0.089875	0.00391899832753243	-0.33174	-0.424651659935612	2177	FANCD2	FANCD2	0.00391899832753243	-0.424651659935612	-0.428570658263145	1350	5269		none	1
BBS5	0.26388	-0.0233456131627718	0.21905	0.2804001510487	129880	BBS5	BBS5	-0.0233456131627718	0.2804001510487	0.303745764211472	15189	1714		none	1
SPDEF	-0.20448	-0.245536319667315	-0.44373	-0.568007117209951	25803	SPDEF	SPDEF	-0.245536319667315	-0.568007117209951	-0.322470797542637	2634	13657		none	1
PASK	-0.10661	0.215149392035438	-0.02966	-0.0379669868984453	23178	PASK	PASK	0.215149392035438	-0.0379669868984453	-0.253116378933884	3775	15083		none	1
ATF6	0.3393	0.244248067621932	0.017584	0.0225088165078308	22926	ATF6	ATF6	0.244248067621932	0.0225088165078308	-0.221739251114101	4432	10631		none	1
RXFP4	0.44008	0.492903313293857	0.16897	0.216294058537772	339403	RXFP4	RXFP4	0.492903313293857	0.216294058537772	-0.276609254756085	3366	1948		none	1
OR8B4	-0.1209	-0.44727206979162	-0.19409	-0.248449510691816	283162	OR8B4	OR8B4	-0.44727206979162	-0.248449510691816	0.198822559099804	13809	2703		none	1
FAM83C	0.047358	-0.322311621389504	0.13229	0.169340954038953	128876	FAM83C	FAM83C	-0.322311621389504	0.169340954038953	0.491652575428457	16404	8607		none	1
DCUN1D2	-0.16171	0.178321204176649	0.13414	0.17170909044361	55208	DCUN1D2	DCUN1D2	0.178321204176649	0.17170909044361	-0.00661211373303919	9488	2848		none	1
MAP3K19	0.00017577	-0.109696921755639	-0.16127	-0.20643749079947	80122	MAP3K19	MAP3K19	-0.109696921755639	-0.20643749079947	-0.0967405690438311	7247	15504		none	1
TTF1	-0.20726	-0.532906929439949	0.044434	0.0568787962186622	7270	TTF1	TTF1	-0.532906929439949	0.0568787962186622	0.589785725658612	16654	6900		top	142
NT5C1B-RDH14	-0.049841	-0.211510645030059	-0.1893	-0.242317957514353	100526794	NT5C1B-RDH14	NT5C1B-RDH14	-0.211510645030059	-0.242317957514353	-0.0308073124842936	8897	5986		none	1
GOPC	-0.014696	-0.0215522307101207	-0.0052251	-0.00668851325836368	57120	GOPC	GOPC	-0.0215522307101207	-0.00668851325836368	0.014863717451757	9983	5913		none	1
USP25	0.037431	0.118801699588663	0.015298	0.0195825679559143	29761	USP25	USP25	0.118801699588663	0.0195825679559143	-0.0992191316327491	7180	15530		none	1
IL17RC	0.23624	0.364258916060209	0.11758	0.1505110694376	84818	IL17RC	IL17RC	0.364258916060209	0.1505110694376	-0.213747846622609	4603	14801		none	1
ZNF707	0.040034	-0.0158059485603218	0.0033364	0.00427083800026882	286075	ZNF707	ZNF707	-0.0158059485603218	0.00427083800026882	0.0200767865605906	10123	14945		none	1
ZBTB3	0.0080626	0.00381198300411337	-0.039659	-0.0507664441471829	79842	ZBTB3	ZBTB3	0.00381198300411337	-0.0507664441471829	-0.0545784271512962	8293	11146		none	1
GATA5	-0.15467	-0.0606179089635221	-0.17528	-0.22437132378825	140628	GATA5	GATA5	-0.0606179089635221	-0.22437132378825	-0.163753414824728	5666	5087		none	1
C12orf74	-0.41791	-0.260159110428061	-0.19307	-0.247143835484924	440107	C12orf74	C12orf74	-0.260159110428061	-0.247143835484924	0.0130152749431374	9941	16194		none	1
BFAR	-0.26196	-0.0682129458030104	-0.53908	-0.690062147579701	51283	BFAR	BFAR	-0.0682129458030104	-0.690062147579701	-0.62184920177669	318	13762		bottom	163
PAX9	0.29318	0.139391131401709	-0.026594	-0.0340422808353761	5083	PAX9	PAX9	0.139391131401709	-0.0340422808353761	-0.173433412237085	5451	12857		none	1
EFCAB7	-0.17352	0.066923563711974	-0.018344	-0.0234816725443386	84455	EFCAB7	EFCAB7	0.066923563711974	-0.0234816725443386	-0.0904052362563125	7422	13287		none	1
NTS	0.20834	0.635051756090946	0.35398	0.453120499740785	4922	NTS	NTS	0.635051756090946	0.453120499740785	-0.181931256350161	5254	617		none	1
SPANXN3	0.049107	-0.0177744880893188	-0.08603	-0.110124743185207	139067	SPANXN3	SPANXN3	-0.0177744880893188	-0.110124743185207	-0.0923502550958887	7366	13744		none	1
TATDN2	-0.2867	-0.126180897708267	-0.051072	-0.0653759256533176	9797	TATDN2	TATDN2	-0.126180897708267	-0.0653759256533176	0.0608049720549498	11094	4528		none	1
CELF2	-0.045246	0.0806174569452606	0.072111	0.0923073969060618	10659	CELF2	CELF2	0.0806174569452606	0.0923073969060618	0.0116899399608012	9912	15240		none	1
ZNF324	-0.014917	0.0633763504045563	-0.13398	-0.17150427864645	25799	ZNF324	ZNF324	0.0633763504045563	-0.17150427864645	-0.234880629051006	4149	14838		none	1
ERICH3	-0.033595	0.216641052298513	-0.21048	-0.269429919163344	127254	ERICH3	ERICH3	0.216641052298513	-0.269429919163344	-0.486070971461857	926	10409		none	1
PLAC8L1	0.19978	0.104178908827917	-0.090364	-0.115672582740766	153770	PLAC8L1	PLAC8L1	0.104178908827917	-0.115672582740766	-0.219851491568682	4475	7961		none	1
GALNT13	-0.36167	-0.439406952040862	-0.1754	-0.22452493263612	114805	GALNT13	GALNT13	-0.439406952040862	-0.22452493263612	0.214882019404743	14024	938		none	1
VIM	0.14707	-0.0381300004520183	-0.095481	-0.122222720028674	7431	VIM	VIM	-0.0381300004520183	-0.122222720028674	-0.0840927195766554	7582	15885		none	1
KHDRBS2	-0.14114	0.00471082131718121	-0.016137	-0.0206565498172695	202559	KHDRBS2	KHDRBS2	0.00471082131718121	-0.0206565498172695	-0.0253673711344507	9020	5887		none	1
CACNA1F	-0.065897	-0.219601771911585	-0.21639	-0.276995154920923	778	CACNA1F	CACNA1F	-0.219601771911585	-0.276995154920923	-0.0573933830093382	8233	2928		none	1
SERPINC1	-0.017563	0.0938096099082403	0.023961	0.0306718466983698	462	SERPINC1	SERPINC1	0.0938096099082403	0.0306718466983698	-0.0631377632098705	8083	12305		none	1
MAVS	-0.28481	-0.649154725850924	-0.36874	-0.47201438802875	57506	MAVS	MAVS	-0.649154725850924	-0.47201438802875	0.177140337822174	13454	14175		none	1
HGFAC	-0.20546	-0.0943011797676626	-0.24979	-0.319749617577972	3083	HGFAC	HGFAC	-0.0943011797676626	-0.319749617577972	-0.22544843781031	4361	3562		none	1
NFIA	0.13378	0.150375175157076	-0.18012	-0.230566880652326	4774	NFIA	NFIA	0.150375175157076	-0.230566880652326	-0.380942055809402	1842	13816		none	1
HACD4	0.12744	0.0966754056863897	0.35897	0.459508067664697	401494	HACD4	HACD4	0.0966754056863897	0.459508067664697	0.362832661978308	15741	12474		none	1
RLF	-0.14988	0.0432536274465488	0.018841	0.0241178691892653	6018	RLF	RLF	0.0432536274465488	0.0241178691892653	-0.0191357582572835	9186	9633		none	1
NTN4	0.37834	0.60313926682638	0.16581	0.212249025543871	59277	NTN4	NTN4	0.60313926682638	0.212249025543871	-0.390890241282508	1714	16667		none	1
NYAP1	-0.50579	-0.0495197305971161	-0.15465	-0.197963402691995	222950	NYAP1	NYAP1	-0.0495197305971161	-0.197963402691995	-0.148443672094879	5991	10434		none	1
PDCD1LG2	-0.28085	-0.0401347014419383	-0.30323	-0.388156757829251	80380	PDCD1LG2	PDCD1LG2	-0.0401347014419383	-0.388156757829251	-0.348022056387313	2259	5499		none	1
CCDC42	-0.53155	-0.403494101161687	-0.30933	-0.395965207595957	146849	CCDC42	CCDC42	-0.403494101161687	-0.395965207595957	0.00752889356572939	9828	12351		none	1
OGFRL1	0.20734	0.295879853546083	0.38957	0.498678323871455	79627	OGFRL1	OGFRL1	0.295879853546083	0.498678323871455	0.202798470325372	13869	2035		none	1
GIMAP8	-0.024168	-0.236156940740406	0.10915	0.139720047874758	155038	GIMAP8	GIMAP8	-0.236156940740406	0.139720047874758	0.375876988615163	15829	14066		none	1
SYN1	0.019033	0.122248338832889	0.045351	0.0580526238311327	6853	SYN1	SYN1	0.122248338832889	0.0580526238311327	-0.0641957150017562	8052	4628		none	1
TRIM46	-0.12306	-0.134452831894409	-0.32687	-0.418417700859569	80128	TRIM46	TRIM46	-0.134452831894409	-0.418417700859569	-0.283964868965161	3245	8885		none	1
PRUNE2	-0.12245	0.285698142204945	0.024628	0.0315256558777786	158471	PRUNE2	PRUNE2	0.285698142204945	0.0315256558777786	-0.254172486327166	3761	13772		none	1
FBXO27	-0.28434	-0.181903448899336	-0.032108	-0.0411006073949859	126433	FBXO27	FBXO27	-0.181903448899336	-0.0411006073949859	0.14080284150435	12791	12368		none	1
NRG3	-0.073465	-0.0291947294670705	-0.11555	-0.147912519761138	10718	NRG3	NRG3	-0.0291947294670705	-0.147912519761138	-0.118717790294068	6685	15321		none	1
OR4K17	-0.40007	-0.160195271888984	-0.33015	-0.42261634270134	390436	OR4K17	OR4K17	-0.160195271888984	-0.42261634270134	-0.262421070812355	3606	8264		none	1
S100Z	0.033605	-0.234947791890792	0.18193	0.232883814107693	170591	S100Z	S100Z	-0.234947791890792	0.232883814107693	0.467831605998485	16313	1362		none	1
C9orf173	-0.018957	0.0761198752429598	-0.12153	-0.155567360679975	441476	C9orf173	C9orf173	0.0761198752429598	-0.155567360679975	-0.231687235922935	4221	13050		none	1
RAB7A	-0.19013	0.0428061293676264	0.045383	0.0580935861905646	7879	RAB7A	RAB7A	0.0428061293676264	0.0580935861905646	0.0152874568229381	9994	9667		none	1
CXorf56	-0.35408	-0.252260091307689	-0.44188	-0.565638980805294	63932	CXorf56	CXorf56	-0.252260091307689	-0.565638980805294	-0.313378889497606	2780	3587		none	1
PLA1A	0.32127	0.103798083442571	0.24295	0.310993913249403	51365	PLA1A	PLA1A	0.103798083442571	0.310993913249403	0.207195829806832	13928	12561		none	1
SSFA2	-0.40265	0.0592200424897166	-0.62299	-0.797473134452545	6744	SSFA2	SSFA2	0.0592200424897166	-0.797473134452545	-0.856693176942261	34	3832		bottom	99
ACOT2	-0.25587	-0.12034986213443	-0.14979	-0.191742244353275	10965	ACOT2	ACOT2	-0.12034986213443	-0.191742244353275	-0.0713923822188445	7876	3886		none	1
C14orf80	-0.83976	-0.651674727658997	-0.16311	-0.208792826466804	283643	C14orf80	C14orf80	-0.651674727658997	-0.208792826466804	0.442881901192193	16214	3644		none	1
TBX22	0.19287	0.2603173168196	-0.095195	-0.121856618941251	50945	TBX22	TBX22	0.2603173168196	-0.121856618941251	-0.382173935760851	1828	11572		none	1
DOK7	0.15431	-0.0357252633006373	0.081291	0.104058473768089	285489	DOK7	DOK7	-0.0357252633006373	0.104058473768089	0.139783737068726	12769	2358		none	1
SP9	-0.16905	-0.089518826560593	-0.31159	-0.398858174230836	100131390	SP9	SP9	-0.089518826560593	-0.398858174230836	-0.309339347670243	2849	3881		none	1
TMEM74B	0.023953	0.130588075758261	0.045199	0.0578580526238311	55321	TMEM74B	TMEM74B	0.130588075758261	0.0578580526238311	-0.0727300231344295	7842	2719		none	1
HFE	-0.56967	-0.409133028974371	-0.10089	-0.129146638846398	3077	HFE	HFE	-0.409133028974371	-0.129146638846398	0.279986390127973	14922	8584		none	1
KMT2B	-0.16858	-0.245073000949238	-0.14815	-0.18964292343239	9757	KMT2B	KMT2B	-0.245073000949238	-0.18964292343239	0.0554300775168486	10976	13278		none	1
HS3ST5	0.42836	0.321497988518736	0.211	0.270095557504112	222537	HS3ST5	HS3ST5	0.321497988518736	0.270095557504112	-0.0514024310146239	8387	6646		none	1
CXorf51A	-0.14627	-0.219579170998508	0.16945	0.21690849392925	100129239	CXorf51A	CXorf51A	-0.219579170998508	0.21690849392925	0.436487664927759	16177	7302		none	1
TCEB3CL2	-0.1943	-0.138487094878633	0.087146	0.111553305470395	100506888	TCEB3CL2	TCEB3CL2	-0.138487094878633	0.111553305470395	0.250040400349028	14531	16675		none	1
INPP1	-0.18805	-0.376825023730959	-0.18644	-0.238656946640126	3628	INPP1	INPP1	-0.376825023730959	-0.238656946640126	0.138168077090832	12742	1000		none	1
SPATC1	0.0082992	0.00779652397956877	-0.026162	-0.0334892889830454	375686	SPATC1	SPATC1	0.00779652397956877	-0.0334892889830454	-0.0412858129626142	8638	6251		none	1
ZER1	-0.2042	0.000856325995570221	-0.24096	-0.308446566522232	10444	ZER1	ZER1	0.000856325995570221	-0.308446566522232	-0.309302892517802	2850	9075		none	1
CYP1A2	-0.48769	-0.396171405324775	-0.30983	-0.396605244462081	1544	CYP1A2	CYP1A2	-0.396171405324775	-0.396605244462081	-0.00043383913730588	9627	6129		none	1
SYT7	0.35295	0.494677484970393	0.45104	0.577364456192677	9066	SYT7	SYT7	0.494677484970393	0.577364456192677	0.0826869712222839	11620	13310		none	1
FAM134B	0.33866	0.0577509831397188	0.45882	0.587323429829558	54463	FAM134B	FAM134B	0.0577509831397188	0.587323429829558	0.529572446689839	16541	8773		none	1
ZNF662	-0.34863	-0.51750440717805	-0.40333	-0.516292138427173	389114	ZNF662	ZNF662	-0.51750440717805	-0.516292138427173	0.00121226875087665	9671	7875		none	1
PICK1	0.12867	-0.0881322605433259	-0.41323	-0.528964868376418	9463	PICK1	PICK1	-0.0881322605433259	-0.528964868376418	-0.440832607833092	1254	10793		none	1
POU3F4	-0.15403	-0.0924456448040501	-0.47446	-0.607343783001901	5456	POU3F4	POU3F4	-0.0924456448040501	-0.607343783001901	-0.514898138197851	749	6406		none	1
MYL4	-0.34716	-0.495841431993853	-0.22475	-0.287696571322508	4635	MYL4	MYL4	-0.495841431993853	-0.287696571322508	0.208144860671344	13942	16063		none	1
LRP1B	-0.020579	-0.371016589070198	-0.17631	-0.225689799732465	53353	LRP1B	LRP1B	-0.371016589070198	-0.225689799732465	0.145326789337734	12861	15426		none	1
KIF13A	0.19614	0.416048908375898	0.059722	0.076448563437254	63971	KIF13A	KIF13A	0.416048908375898	0.076448563437254	-0.339600344938644	2374	2388		none	1
ARHGAP40	-0.21412	-0.0704583465171993	-0.095974	-0.122853796378671	343578	ARHGAP40	ARHGAP40	-0.0704583465171993	-0.122853796378671	-0.0523954498614721	8357	6625		none	1
MYL3	-0.016213	-0.197520679835465	-0.14007	-0.179299927675834	4634	MYL3	MYL3	-0.197520679835465	-0.179299927675834	0.0182207521596312	10072	12573		none	1
ITM2A	-0.20449	-0.259266374361524	0.030938	0.039602921128257	9452	ITM2A	ITM2A	-0.259266374361524	0.039602921128257	0.298869295489781	15129	12861		none	1
DENND3	0.097887	0.364100709668671	0.053462	0.0684353018733879	22898	DENND3	DENND3	0.364100709668671	0.0684353018733879	-0.295665407795283	3060	10446		none	1
WBSCR27	0.010243	-0.484631379107716	-0.18093	-0.231603740375446	155368	WBSCR27	WBSCR27	-0.484631379107716	-0.231603740375446	0.25302763873227	14574	14057		none	1
6-Sep	0.41138	0.311090268046829	0.31437	0.402416779206482	2537	6-Sep	6-Sep	0.311090268046829	0.402416779206482	0.0913265111596532	11840	8602		none	1
S100A14	-0.28823	-0.333589477014871	-0.092203	-0.118026638334368	57402	S100A14	S100A14	-0.333589477014871	-0.118026638334368	0.215562838680503	14031	1958		none	1
BMPR1A	-0.043748	-0.0716946164625051	0.063926	0.0818299934076203	657	BMPR1A	BMPR1A	-0.0716946164625051	0.0818299934076203	0.153524609870125	13046	15157		none	1
NFKBIB	-0.48593	-0.117694254847896	-0.55927	-0.715906836233767	4793	NFKBIB	NFKBIB	-0.117694254847896	-0.715906836233767	-0.598212581385871	376	2112		bottom	144
NSD1	0.20555	0.315621751118745	0.3479	0.445337651448723	64324	NSD1	NSD1	0.315621751118745	0.445337651448723	0.129715900329978	12600	3869		none	1
MYCBP	-0.30144	-0.599489219364462	-0.28995	-0.371157378665011	26292	MYCBP	MYCBP	-0.599489219364462	-0.371157378665011	0.228331840699451	14230	139		none	1
TRIM6-TRIM34	-0.10229	0.140656782534014	0.12543	0.160559648235738	445372	TRIM6-TRIM34	TRIM6-TRIM34	0.140656782534014	0.160559648235738	0.019902865701724	10114	1372		none	1
KRTAP10-4	-0.58592	-0.647776070153234	-0.37384	-0.47854276406321	386672	KRTAP10-4	KRTAP10-4	-0.647776070153234	-0.47854276406321	0.169233306090024	13329	6543		none	1
FGD3	-0.31522	-0.349455317994847	-0.1656	-0.211980210060099	89846	FGD3	FGD3	-0.349455317994847	-0.211980210060099	0.137475107934748	12732	10852		none	1
BTBD16	-0.020992	-0.123321882204041	0.20234	0.259010118982853	118663	BTBD16	BTBD16	-0.123321882204041	0.259010118982853	0.382332001186894	15871	5140		none	1
TBC1D8	-0.24822	-0.17830990372011	-0.74106	-0.948611440018945	11138	TBC1D8	TBC1D8	-0.17830990372011	-0.948611440018945	-0.770301536298835	79	6134		bottom	65
NOVA2	-0.14645	0.113716494146364	-0.13224	-0.16927695035234	4858	NOVA2	NOVA2	0.113716494146364	-0.16927695035234	-0.282993444498704	3270	2903		none	1
NCR3LG1	-0.26476	-0.296603082764544	-0.15682	-0.200741162690971	374383	NCR3LG1	NCR3LG1	-0.296603082764544	-0.200741162690971	0.0958619200735727	11939	4002		none	1
MITD1	-0.25417	-0.132689960674411	-0.096214	-0.123161014074411	129531	MITD1	MITD1	-0.132689960674411	-0.123161014074411	0.00952894660000057	9872	11290		none	1
TIFA	0.045736	0.134995253808254	-0.11771	-0.150677479022792	92610	TIFA	TIFA	0.134995253808254	-0.150677479022792	-0.285672732831046	3218	16597		none	1
DMBX1	-0.075409	-0.276623875604574	-0.23359	-0.299012423115571	127343	DMBX1	DMBX1	-0.276623875604574	-0.299012423115571	-0.022388547510997	9083	1395		none	1
ZC3HC1	-0.23024	-0.032764543687565	-0.29818	-0.381692385481404	51530	ZC3HC1	ZC3HC1	-0.032764543687565	-0.381692385481404	-0.348927841793839	2248	12958		none	1
OR9Q1	-0.39433	-0.147414455544004	-0.27672	-0.354222003187384	219956	OR9Q1	OR9Q1	-0.147414455544004	-0.354222003187384	-0.20680754764338	4753	1942		none	1
GABRE	0.054691	0.0462064367400443	-0.14152	-0.181156034587592	2564	GABRE	GABRE	0.0462064367400443	-0.181156034587592	-0.227362471327637	4323	9128		none	1
PITX2	-0.14695	-0.241366451204629	-0.085478	-0.109418142485007	5308	PITX2	PITX2	-0.241366451204629	-0.109418142485007	0.131948308719622	12641	11343		none	1
CCDC151	0.42104	0.494948695927315	0.22557	0.288746231782951	115948	CCDC151	CCDC151	0.494948695927315	0.288746231782951	-0.206202464144365	4763	12246		none	1
MSMP	-0.54583	-0.480913528906568	-0.29965	-0.383574093867807	692094	MSMP	MSMP	-0.480913528906568	-0.383574093867807	0.097339435038761	11971	13743		none	1
ZNF660	0.088711	-0.0154917958685531	0.10965	0.140360084740881	285349	ZNF660	ZNF660	-0.0154917958685531	0.140360084740881	0.155851880609434	13093	2495		none	1
SURF2	0.031692	-0.080556434479953	0.065359	0.0836643390659302	6835	SURF2	SURF2	-0.080556434479953	0.0836643390659302	0.164220773545883	13253	2258		none	1
POLR3GL	-0.033836	0.0690989015956245	0.040381	0.0516906573818652	84265	POLR3GL	POLR3GL	0.0690989015956245	0.0516906573818652	-0.0174082442137593	9234	12185		none	1
KRBA1	-0.3146	-0.271832482032274	-0.22578	-0.289015047266723	84626	KRBA1	KRBA1	-0.271832482032274	-0.289015047266723	-0.0171825652344484	9241	1523		none	1
THEG5	0.23532	0.394905754192469	0.16848	0.215666822408971	100507527	THEG5	THEG5	0.394905754192469	0.215666822408971	-0.179238931783499	5324	15049		none	1
USP43	0.025887	0.203860235953533	0.16135	0.20653989669805	124739	USP43	USP43	0.203860235953533	0.20653989669805	0.00267966074451725	9703	15447		none	1
BPIFC	-0.43499	-0.221353342675044	-0.50601	-0.647730109254293	254240	BPIFC	BPIFC	-0.221353342675044	-0.647730109254293	-0.426376766579249	1374	8936		none	1
TTC37	0.096346	-0.0907618767798219	0.043033	0.0550854129197842	9652	TTC37	TTC37	-0.0907618767798219	0.0550854129197842	0.145847289699606	12876	13955		none	1
EBI3	0.15036	-0.104728111015685	-0.1637	-0.20954806996883	10148	EBI3	EBI3	-0.104728111015685	-0.20954806996883	-0.104819958953145	7041	6982		none	1
OR2A14	-0.47524	-0.785291325769561	-0.29818	-0.381692385481404	135941	OR2A14	OR2A14	-0.785291325769561	-0.381692385481404	0.403598940288157	16020	11092		none	1
EVL	-0.52094	-0.409957962301677	-0.44782	-0.573242618774841	51466	EVL	EVL	-0.409957962301677	-0.573242618774841	-0.163284656473164	5686	5462		none	1
CHD1L	0.044308	0.184525154816255	0.016305	0.020871602204287	9557	CHD1L	CHD1L	0.184525154816255	0.020871602204287	-0.163653552611968	5672	14991		none	1
CIB2	0.042111	0.0278703159607648	-0.12342	-0.157986700033922	10518	CIB2	CIB2	0.0278703159607648	-0.157986700033922	-0.185857015994687	5172	8852		none	1
FABP2	0.024053	0.263899561542286	0.018053	0.0231091710882547	2169	FABP2	FABP2	0.263899561542286	0.0231091710882547	-0.240790390454032	4024	4337		none	1
MYOM3	-0.23671	-0.00741422953487321	-0.26126	-0.334432063286845	127294	MYOM3	MYOM3	-0.00741422953487321	-0.334432063286845	-0.327017833751972	2561	14918		none	1
CANT1	-0.45508	-0.552468019707996	-0.44725	-0.572512976747461	124583	CANT1	CANT1	-0.552468019707996	-0.572512976747461	-0.0200449570394644	9156	13723		none	1
FABP3	0.0069334	-0.151968539528997	-0.14676	-0.187863620944566	2170	FABP3	FABP3	-0.151968539528997	-0.187863620944566	-0.0358950814155695	8779	9819		none	1
SLC22A4	0.14998	-0.0787314107489943	0.1609	0.205963863518539	6583	SLC22A4	SLC22A4	-0.0787314107489943	0.205963863518539	0.284695274267533	14980	1597		none	1
KIZ	0.21739	0.051256610767075	0.28677	0.367086744196466	55857	KIZ	KIZ	0.051256610767075	0.367086744196466	0.315830133429391	15296	9596		none	1
DMRT3	0.17021	0.406240112100529	0.10899	0.139515236077598	58524	DMRT3	DMRT3	0.406240112100529	0.139515236077598	-0.266724876022931	3540	7971		none	1
ANPEP	-0.19126	-0.23932106857117	-0.059854	-0.0766175331699106	290	ANPEP	ANPEP	-0.23932106857117	-0.0766175331699106	0.16270353540126	13221	12634		none	1
KIF22	-0.6347	-0.709747773810062	-0.6173	-0.790189514916059	3835	KIF22	KIF22	-0.709747773810062	-0.790189514916059	-0.0804417411059971	7653	515		none	1
OR10H2	0.18307	-0.177055553044343	0.33488	0.428671091454868	26538	OR10H2	OR10H2	-0.177055553044343	0.428671091454868	0.605726644499211	16674	10216		top	47
AIFM2	-0.048764	-0.176603534782805	0.17157	0.219622250241614	84883	AIFM2	AIFM2	-0.176603534782805	0.219622250241614	0.396225785024419	15963	8485		none	1
TMEM87A	0.15143	-0.0746666365321159	-0.095048	-0.121668448102611	25963	TMEM87A	TMEM87A	-0.0746666365321159	-0.121668448102611	-0.0470018115704948	8474	1896		none	1
LAMA5	-0.44563	-0.624542331510193	-0.17056	-0.218329375772044	3911	LAMA5	LAMA5	-0.624542331510193	-0.218329375772044	0.406212955738149	16036	6390		none	1
SYAP1	-0.15124	-0.248666546128464	-0.22008	-0.281718626992915	94056	SYAP1	SYAP1	-0.248666546128464	-0.281718626992915	-0.0330520808644512	8842	14270		none	1
SERPINA10	0.33165	0.483038014735795	0.30482	0.390192075063524	51156	SERPINA10	SERPINA10	0.483038014735795	0.390192075063524	-0.0928459396722717	7347	7557		none	1
CTDSP2	-0.21365	-0.0818559869818741	-0.15373	-0.196785734858328	10106	CTDSP2	CTDSP2	-0.0818559869818741	-0.196785734858328	-0.114929747876454	6774	1186		none	1
ZBTB34	-0.27804	-0.248881254802694	-0.4839	-0.619427679034312	403341	ZBTB34	ZBTB34	-0.248881254802694	-0.619427679034312	-0.370546424231618	1974	11764		none	1
SETBP1	-0.0472	-0.00373739999095963	0.0041801	0.00535083620816559	26040	SETBP1	SETBP1	-0.00373739999095963	0.00535083620816559	0.00908823619912522	9860	5337		none	1
FOXP3	-0.26198	-0.226144736247344	-0.25805	-0.330323026606333	50943	FOXP3	FOXP3	-0.226144736247344	-0.330323026606333	-0.104178290358988	7064	2652		none	1
LAMB2	-0.098006	0.000630870587171722	-0.1779	-0.227725116966737	3913	LAMB2	LAMB2	0.000630870587171722	-0.227725116966737	-0.228355987553909	4295	13636		none	1
S100A1	0.17489	0.220211996564661	0.049217	0.0630013888799995	6271	S100A1	S100A1	0.220211996564661	0.0630013888799995	-0.157210607684662	5808	10392		none	1
C14orf79	-0.14177	-0.500384215522307	-0.1484	-0.189962941865451	122616	C14orf79	C14orf79	-0.500384215522307	-0.189962941865451	0.310421273656856	15246	6222		none	1
PFKFB1	0.11499	0.0805982461691452	-0.082838	-0.106038747831875	5207	PFKFB1	PFKFB1	0.0805982461691452	-0.106038747831875	-0.18663699400102	5154	5697		none	1
DSC3	0.08498	-0.30069384803146	-0.014228	-0.01821288906241	1825	DSC3	DSC3	-0.30069384803146	-0.01821288906241	0.28248095896905	14949	6462		none	1
ZYG11A	-0.28625	-0.188570718257018	-0.1667	-0.213388291165571	440590	ZYG11A	ZYG11A	-0.188570718257018	-0.213388291165571	-0.0248175729085535	9032	16074		none	1
LCN9	-0.33923	-0.513402341454595	-0.26552	-0.339885177386217	392399	LCN9	LCN9	-0.513402341454595	-0.339885177386217	0.173517164068377	13391	13794		none	1
CKLF-CMTM1	0.21143	0.333939791167563	0.084821	0.108577134042921	100529251	CKLF-CMTM1	CKLF-CMTM1	0.333939791167563	0.108577134042921	-0.225362657124642	4363	992		none	1
ARHGAP18	-0.19921	-0.303134746643764	-0.29171	-0.373410308433766	93663	ARHGAP18	ARHGAP18	-0.303134746643764	-0.373410308433766	-0.0702755617900014	7899	9472		none	1
PSME3	-0.48766	-0.777392306649189	-0.2904	-0.371733411844522	10197	PSME3	PSME3	-0.777392306649189	-0.371733411844522	0.405658894804666	16033	7690		none	1
SLC52A1	-0.011209	-0.342516837680242	-0.034975	-0.044770578785338	55065	SLC52A1	SLC52A1	-0.342516837680242	-0.044770578785338	0.297746258894904	15116	11869		none	1
ISX	-0.3935	-0.163766216155133	-0.33855	-0.433368962052214	91464	ISX	ISX	-0.163766216155133	-0.433368962052214	-0.269602745897082	3481	7069		none	1
TATDN1	-0.10879	-0.457973602133526	-0.47455	-0.607458989637803	83940	TATDN1	TATDN1	-0.457973602133526	-0.607458989637803	-0.149485387504277	5969	11490		none	1
PRAMEF14	-0.00037925	-0.395832391628622	-0.20889	-0.267394601929071	729528	PRAMEF14	PRAMEF14	-0.395832391628622	-0.267394601929071	0.128437789699551	12575	3133		none	1
TDRD10	-0.36518	-0.456911359218912	-0.24459	-0.313093234170288	126668	TDRD10	TDRD10	-0.456911359218912	-0.313093234170288	0.143818125048624	12840	10184		none	1
CIR1	0.10871	0.21397414455544	-0.32217	-0.412401354318009	9541	CIR1	CIR1	0.21397414455544	-0.412401354318009	-0.626375498873449	308	16252		bottom	328
NBEA	-0.31064	-0.412873480088596	-0.42506	-0.5441081406289	26960	NBEA	NBEA	-0.412873480088596	-0.5441081406289	-0.131234660540305	6394	3903		none	1
TLCD2	-0.055034	-0.0772759119468426	-0.22973	-0.294071338509098	727910	TLCD2	TLCD2	-0.0772759119468426	-0.294071338509098	-0.216795426562255	4545	7289		none	1
[truncated: 14,829 more rows]
